# Supplementary material for: C-type Yb2Te3O9
Source: IUCrdata. 2024 Sep 17;9(Pt 9):x240888. doi: 10.1107/S2414314624008885 (PMC11451026; doi:10.1107/S2414314624008885)
Supplement: Supplementary file 1 [file x-09-x240888-sup1.cif]

##############################################################################
#                                                                            #
# This CIF contains the data for a data article accepted for                 #
# publication in IUCrData. It conforms to the requirements of                #
# Notes for Authors for IUCrData, and has been                               #
# peer reviewed under the auspices of IUCrData.                              #
#                                                                            #
# Full details of the Crystallographic Information File format               #
# are given in the paper "The Crystallographic Information File (CIF):       #
# a New Standard Archive File for Crystallography" by S. R. Hall, F. H.      #
# Allen and I. D. Brown [Acta Cryst. (1991), A47, 655-685].                  #
#                                                                            #
# The current version of the core CIF dictionary is obtainable from          #
# ftp://ftp.iucr.org/pub/cif_core.dic.                                       #
#                                                                            #
# Software is freely available for graphical display of the structure(s)     #
# in this CIF. For information consult the CIF software page                 #
# http://www.iucr.org/resources/cif/software.                                #
#                                                                            #
# This file may be used for bona fide research purposes within the           #
# scientific community so long as proper attribution is given to the data    # 
# article from which it was obtained.                                        #
#                                                                            #
##############################################################################
data_I
_audit_creation_method     'SHELXL-2018/1'
_journal_date_recd_electronic     2024-07-26
_journal_date_accepted     2024-09-11
_journal_name_full     'IUCrData'
_journal_year     2024
_journal_volume     9
_journal_issue      1
_journal_page_first     0
_journal_page_last     0
_journal_paper_category     HI
_journal_paper_doi     10.1107/S2414314624008885
_journal_coeditor_code     WM4219
_publ_contact_author_name     'Thomas Schleid'
_publ_contact_author_address
;
Institut f\"ur Anorganische Chemie, Universit\"at Stuttgart, Pfaffenwaldring
 55, 70569 Stuttgart, Germany
;
_publ_contact_author_email     'thomas.schleid@iac.uni-stuttgart.de'
_publ_contact_author_fax     ?
_publ_contact_author_phone     ?
_publ_section_title
;
<i>C</i>-type Yb~2~Te~3~O~9~
;
loop_
    _publ_author_name
    _publ_author_footnote
    _publ_author_address
    'H\"oss, Patrick' .
;
Institut f\"ur Anorganische Chemie, Universit\"at Stuttgart, Pfaffenwaldring
 55, 70569 Stuttgart, Germany
;
    'Chou, Sheng-Chun' .
;
Institut f\"ur Anorganische Chemie, Universit\"at Stuttgart, Pfaffenwaldring
 55, 70569 Stuttgart, Germany
;
    'Russ, Philip L.' .
;
Institut f\"ur Anorganische Chemie, Universit\"at Stuttgart, Pfaffenwaldring
 55, 70569 Stuttgart, Germany
;
    'Locke, Ralf J. C.' .
;
Institut f\"ur Anorganische Chemie, Universit\"at Stuttgart, Pfaffenwaldring
 55, 70569 Stuttgart, Germany
;
    'Schleid, Thomas' .
;
Institut f\"ur Anorganische Chemie, Universit\"at Stuttgart, Pfaffenwaldring
 55, 70569 Stuttgart, Germany
;
_publ_section_synopsis
;
Yb~2~Te~3~O~9~ is isotypic with Tm~2~Te~3~O~9~ and Lu~2~Te~3~O~9~ and
crystallizes in the <i>C</i>-type modification of <i>Ln</i>~2~Te~3~O~9~
compounds.
;
_chemical_name_systematic
;
Diytterbium enneaoxidotritellurate(IV)
;
_chemical_name_common     ?
_chemical_formula_moiety     ?
_chemical_formula_sum     'O9 Te3 Yb2'
_chemical_formula_iupac     'O9 Te3 Yb2'
_chemical_formula_weight     872.88
_chemical_melting_point     ?
_space_group_crystal_system     triclinic
_space_group_name_H-M_alt     'P -1'
_space_group_name_Hall     '-P 1'
loop_
    _space_group_symop_operation_xyz
    'x, y, z'
    '-x, -y, -z'
_cell_length_a     6.9208(4)
_cell_length_b     13.2576(8)
_cell_length_c     14.5513(9)
_cell_angle_alpha     110.068(3)
_cell_angle_beta     90.497(3)
_cell_angle_gamma     100.082(3)
_cell_volume     1231.29(13)
_cell_formula_units_Z     6
_cell_measurement_reflns_used     5334
_cell_measurement_theta_min     0.4
_cell_measurement_theta_max     28.3
_cell_measurement_temperature     293(2)
_exptl_crystal_description     'bar'
_exptl_crystal_colour     'colourless'
_exptl_crystal_size_max     0.05
_exptl_crystal_size_mid     0.04
_exptl_crystal_size_min     0.02
_exptl_crystal_density_diffrn     7.063
_exptl_crystal_density_meas     ?
_exptl_crystal_density_method     ?
_exptl_crystal_F_000     2208
_exptl_absorpt_coefficient_mu     33.123
_exptl_absorpt_correction_type     numerical
_exptl_absorpt_process_details
;
[X-SHAPE (Stoe, 2020) based on HABITUS (Herrendorf, 1995)]
;
_exptl_absorpt_correction_T_min     0.1074
_exptl_absorpt_correction_T_max     0.1285
_diffrn_ambient_temperature     293(2)
_diffrn_source     'fine-focus sealed tube'
_diffrn_radiation_type     MoK\a
_diffrn_radiation_wavelength     0.71069
_diffrn_measurement_device_type     'Nonius Kappa-CCD'
_diffrn_measurement_method     'four-circle, CCD-detector'
_diffrn_detector_area_resol_mean     ?
_diffrn_reflns_number     43221
_diffrn_reflns_av_R_equivalents     0.0986
_diffrn_reflns_av_unetI/netI     0.0457
_diffrn_reflns_theta_min     1.494
_diffrn_reflns_theta_max     28.301
_diffrn_reflns_theta_full     25.240
_diffrn_measured_fraction_theta_max     0.998
_diffrn_measured_fraction_theta_full     1.000
_diffrn_reflns_limit_h_min     -9
_diffrn_reflns_limit_h_max     9
_diffrn_reflns_limit_k_min     -17
_diffrn_reflns_limit_k_max     17
_diffrn_reflns_limit_l_min     -19
_diffrn_reflns_limit_l_max     19
_refine_special_details     ?
_reflns_number_total     6120
_reflns_number_gt     5334
_reflns_threshold_expression     'I > 2\s(I)'
_refine_ls_structure_factor_coef     Fsqd
_refine_ls_matrix_type     full
_refine_ls_R_factor_all     0.0419
_refine_ls_R_factor_gt     0.0325
_refine_ls_wR_factor_gt     0.0618
_refine_ls_wR_factor_ref     0.0651
_refine_ls_goodness_of_fit_ref     1.055
_refine_ls_restrained_S_all     1.055
_refine_ls_number_reflns     6120
_refine_ls_number_parameters     375
_refine_ls_number_restraints     0
_refine_ls_hydrogen_treatment     undef
_refine_ls_weighting_scheme     calc
_refine_ls_weighting_details
              'w=1/[\s^2^(Fo^2^)+(0.0222P)^2^+9.0186P] where P=(Fo^2^+2Fc^2^)/3'
_atom_sites_solution_hydrogens     .
_atom_sites_solution_primary     ?
_atom_sites_solution_secondary     ?
_refine_ls_shift/su_max     0.001
_refine_ls_shift/su_mean     0.000
_refine_diff_density_max     2.046
_refine_diff_density_min     -2.149
_refine_ls_extinction_method
;
SHELXL (Sheldrick, 2015)
;
_refine_ls_extinction_coef     0.00102(3)
_refine_ls_extinction_expression
                                  'Fc^*^=kFc[1+0.001xFc^2^\l^3^/sin(2\q)]^-1/4^'
loop_
    _atom_type_symbol
    _atom_type_description
    _atom_type_scat_dispersion_real
    _atom_type_scat_dispersion_imag
    _atom_type_scat_source
    'Yb' 'Yb' -0.3850 5.5486
                         'International Tables Vol C Tables 4.2.6.8 and 6.1.1.4'
    'Te' 'Te' -0.5308 1.6751
                         'International Tables Vol C Tables 4.2.6.8 and 6.1.1.4'
    'O' 'O' 0.0106 0.0060
                         'International Tables Vol C Tables 4.2.6.8 and 6.1.1.4'
_computing_data_collection
;
COLLECT (Nonius, 1998)
;
_computing_cell_refinement
;
DENZO/SCALEPACK (Otwinowski & Minor, 1997)
;
_computing_data_reduction
;
DENZO/SCALEPACK (Otwinowski & Minor, 1997)
;
_computing_structure_solution     'coordinates taken from an isotypic compound'
_computing_structure_refinement
;
SHELXL (Sheldrick, 2015)
;
_computing_molecular_graphics
;
DIAMOND (Brandenburg & Putz, 2005)
;
_computing_publication_material
;
publCIF (Westrip, 2010)
;
loop_
    _atom_site_type_symbol
    _atom_site_label
    _atom_site_fract_x
    _atom_site_fract_y
    _atom_site_fract_z
    _atom_site_U_iso_or_equiv
    _atom_site_adp_type
    _atom_site_calc_flag
    _atom_site_occupancy
    _atom_site_disorder_assembly
    _atom_site_disorder_group
    Yb Yb1 0.24579(5) 0.45962(3) 0.53421(3) 0.00751(9) Uani d 1 . .
    Yb Yb2 0.75209(5) 0.05988(3) 0.47217(3) 0.00807(9) Uani d 1 . .
    Yb Yb3 0.83241(5) 0.27086(3) 0.33711(3) 0.00854(9) Uani d 1 . .
    Yb Yb4 0.17952(5) 0.22483(3) 0.66972(3) 0.00771(9) Uani d 1 . .
    Yb Yb5 0.07557(6) 0.33879(3) 0.92671(3) 0.00988(9) Uani d 1 . .
    Yb Yb6 0.48911(5) 0.23859(3) 0.02980(3) 0.00880(9) Uani d 1 . .
    Te Te1 0.22726(8) 0.17280(4) 0.42919(4) 0.00798(12) Uani d 1 . .
    Te Te2 0.35619(8) 0.84828(4) 0.29392(4) 0.00790(12) Uani d 1 . .
    Te Te3 0.06320(8) 0.03237(5) 0.77302(5) 0.00941(12) Uani d 1 . .
    Te Te4 0.35869(8) 0.35524(4) 0.27413(4) 0.00725(12) Uani d 1 . .
    Te Te5 0.26918(8) 0.64602(4) 0.42041(4) 0.00723(12) Uani d 1 . .
    Te Te6 0.96044(8) 0.18865(5) 0.06765(5) 0.00953(12) Uani d 1 . .
    Te Te7 0.48888(8) 0.03448(4) 0.14179(4) 0.00901(12) Uani d 1 . .
    Te Te8 0.86476(8) 0.47376(4) 0.19231(4) 0.00831(12) Uani d 1 . .
    Te Te9 0.37548(9) 0.57923(5) 0.11773(5) 0.01079(13) Uani d 1 . .
    O O1 0.1500(9) 0.0878(5) 0.5091(5) 0.0093(13) Uani d 1 . .
    O O2 0.9580(9) 0.1526(5) 0.3857(5) 0.0109(13) Uiso d 1 . .
    O O3 0.2053(9) 0.2959(4) 0.5478(5) 0.0092(13) Uani d 1 . .
    O O4 0.4553(9) 0.9614(5) 0.4129(5) 0.0102(13) Uani d 1 . .
    O O5 0.4979(9) 0.7456(5) 0.3160(5) 0.0123(14) Uani d 1 . .
    O O6 0.1423(8) 0.8142(5) 0.3675(5) 0.0094(13) Uani d 1 . .
    O O7 0.2210(9) 0.0602(5) 0.6778(5) 0.0114(13) Uani d 1 . .
    O O8 0.1877(9) 0.0034(5) 0.2954(5) 0.0139(14) Uani d 1 . .
    O O9 0.0609(9) 0.1830(5) 0.8150(5) 0.0134(14) Uani d 1 . .
    O O10 0.3427(9) 0.2150(5) 0.1816(5) 0.0129(13) Uani d 1 . .
    O O11 0.5833(9) 0.3595(5) 0.3504(5) 0.0112(13) Uani d 1 . .
    O O12 0.1857(8) 0.3312(5) 0.3706(5) 0.0094(13) Uani d 1 . .
    O O13 0.6398(9) 0.2220(5) 0.4785(5) 0.0109(13) Uani d 1 . .
    O O14 0.4378(9) 0.5542(5) 0.4382(5) 0.0114(13) Uani d 1 . .
    O O15 0.8990(8) 0.4020(5) 0.4921(5) 0.0079(12) Uani d 1 . .
    O O16 0.9367(9) 0.2788(5) 0.1950(5) 0.0155(14) Uani d 1 . .
    O O17 0.1832(9) 0.7473(5) 0.0014(5) 0.0111(13) Uani d 1 . .
    O O18 0.1860(9) 0.2794(5) 0.0409(5) 0.0128(14) Uani d 1 . .
    O O19 0.6493(10) 0.1106(5) 0.2568(5) 0.0146(14) Uani d 1 . .
    O O20 0.3866(10) 0.0876(5) 0.8976(5) 0.0161(14) Uani d 1 . .
    O O21 0.6237(9) 0.1077(5) 0.0636(5) 0.0127(13) Uani d 1 . .
    O O22 0.9011(10) 0.4933(5) 0.3234(5) 0.0164(14) Uani d 1 . .
    O O23 0.6099(9) 0.3913(5) 0.1583(5) 0.0111(13) Uani d 1 . .
    O O24 0.1981(9) 0.3877(5) 0.7905(5) 0.0111(13) Uani d 1 . .
    O O25 0.4447(10) 0.3299(6) 0.9266(6) 0.0213(16) Uani d 1 . .
    O O26 0.1925(10) 0.6675(6) 0.1681(5) 0.0196(15) Uani d 1 . .
    O O27 0.2116(14) 0.5093(6) 0.0019(6) 0.037(2) Uani d 1 . .
loop_
    _atom_site_aniso_label
    _atom_site_aniso_U_11
    _atom_site_aniso_U_22
    _atom_site_aniso_U_33
    _atom_site_aniso_U_12
    _atom_site_aniso_U_13
    _atom_site_aniso_U_23
    Yb1 0.00545(17) 0.00573(17) 0.0114(2) 0.00094(14) 0.00023(15) 0.00313(15)
    Yb2 0.00707(18) 0.00507(17) 0.0115(2) 0.00071(14) 0.00108(15) 0.00243(15)
    Yb3 0.00709(18) 0.00659(17) 0.01136(19) 0.00226(14) -0.00040(15) 0.00197(15)
    Yb4 0.00500(17) 0.00603(17) 0.01166(19) 0.00071(14) -0.00043(15) 0.00274(15)
    Yb5 0.01007(18) 0.00722(18) 0.0111(2) -0.00072(14) -0.00103(15) 0.00284(15)
    Yb6 0.00642(18) 0.00662(17) 0.0129(2) 0.00124(14) -0.00043(15) 0.00286(15)
    Te1 0.0054(3) 0.0072(3) 0.0115(3) 0.0005(2) 0.0001(2) 0.0037(2)
    Te2 0.0058(3) 0.0068(3) 0.0109(3) 0.0012(2) 0.0008(2) 0.0027(2)
    Te3 0.0080(3) 0.0078(3) 0.0132(3) 0.0014(2) 0.0010(2) 0.0048(2)
    Te4 0.0058(3) 0.0065(3) 0.0098(3) 0.0018(2) 0.0001(2) 0.0030(2)
    Te5 0.0064(3) 0.0048(2) 0.0103(3) 0.0008(2) 0.0000(2) 0.0025(2)
    Te6 0.0085(3) 0.0091(3) 0.0123(3) 0.0038(2) 0.0017(2) 0.0043(2)
    Te7 0.0078(3) 0.0066(3) 0.0121(3) -0.0004(2) -0.0010(2) 0.0036(2)
    Te8 0.0070(3) 0.0063(3) 0.0108(3) 0.0009(2) 0.0005(2) 0.0021(2)
    Te9 0.0107(3) 0.0075(3) 0.0156(3) 0.0023(2) 0.0016(2) 0.0057(2)
    O1 0.011(3) 0.007(3) 0.011(3) 0.002(2) 0.001(3) 0.006(3)
    O3 0.015(3) 0.002(3) 0.009(3) 0.003(2) 0.001(3) -0.001(2)
    O4 0.006(3) 0.008(3) 0.015(3) -0.002(2) -0.002(3) 0.004(3)
    O5 0.006(3) 0.012(3) 0.024(4) 0.002(2) 0.004(3) 0.011(3)
    O6 0.004(3) 0.012(3) 0.010(3) -0.001(2) 0.000(2) 0.003(3)
    O7 0.015(3) 0.008(3) 0.012(3) 0.002(2) 0.003(3) 0.004(3)
    O8 0.007(3) 0.012(3) 0.020(4) -0.001(2) -0.004(3) 0.003(3)
    O9 0.014(3) 0.007(3) 0.018(4) 0.000(2) 0.005(3) 0.004(3)
    O10 0.017(3) 0.006(3) 0.014(3) 0.001(3) -0.006(3) 0.001(3)
    O11 0.007(3) 0.017(3) 0.014(3) 0.007(3) 0.002(3) 0.009(3)
    O12 0.004(3) 0.014(3) 0.010(3) -0.002(2) -0.001(2) 0.005(3)
    O13 0.011(3) 0.008(3) 0.012(3) 0.001(2) -0.001(3) 0.001(3)
    O14 0.007(3) 0.006(3) 0.022(4) 0.005(2) 0.001(3) 0.004(3)
    O15 0.005(3) 0.010(3) 0.010(3) 0.001(2) -0.001(2) 0.006(3)
    O16 0.011(3) 0.017(3) 0.018(4) -0.001(3) -0.001(3) 0.007(3)
    O17 0.006(3) 0.013(3) 0.016(4) 0.000(2) -0.003(3) 0.008(3)
    O18 0.006(3) 0.017(3) 0.015(3) -0.001(3) -0.001(3) 0.005(3)
    O19 0.016(3) 0.009(3) 0.016(4) 0.001(3) -0.004(3) 0.002(3)
    O20 0.021(4) 0.008(3) 0.018(4) 0.005(3) -0.005(3) 0.001(3)
    O21 0.013(3) 0.011(3) 0.016(4) 0.002(3) 0.001(3) 0.008(3)
    O22 0.015(3) 0.020(3) 0.012(4) -0.003(3) -0.002(3) 0.005(3)
    O23 0.007(3) 0.011(3) 0.016(3) -0.001(2) -0.001(3) 0.007(3)
    O24 0.010(3) 0.004(3) 0.015(3) 0.002(2) -0.003(3) -0.003(3)
    O25 0.019(4) 0.027(4) 0.026(4) -0.003(3) 0.003(3) 0.023(3)
    O26 0.012(3) 0.023(4) 0.024(4) 0.009(3) 0.001(3) 0.004(3)
    O27 0.069(6) 0.010(4) 0.026(5) -0.012(4) -0.016(4) 0.007(3)
_geom_special_details
;
 All esds (except the esd in the dihedral angle between two l.s. planes)
 are estimated using the full covariance matrix.  The cell esds are taken
 into account individually in the estimation of esds in distances, angles
 and torsion angles; correlations between esds in cell parameters are only
 used when they are defined by crystal symmetry.  An approximate (isotropic)
 treatment of cell esds is used for estimating esds involving l.s. planes.
;
loop_
    _geom_bond_atom_site_label_1
    _geom_bond_atom_site_label_2
    _geom_bond_site_symmetry_2
    _geom_bond_distance
    _geom_bond_publ_flag
    Yb1 O3 . 2.217(6) ?
    Yb1 O22 2_666 2.256(7) ?
    Yb1 O14 2_666 2.273(6) ?
    Yb1 O15 2_666 2.374(6) ?
    Yb1 O12 . 2.386(6) ?
    Yb1 O15 1_455 2.394(6) ?
    Yb1 O14 . 2.437(6) ?
    Yb1 O11 2_666 2.485(7) ?
    Yb2 O4 1_545 2.219(6) ?
    Yb2 O7 2_656 2.249(6) ?
    Yb2 O4 2_666 2.271(6) ?
    Yb2 O1 2_656 2.279(6) ?
    Yb2 O2 . 2.367(6) ?
    Yb2 O6 2_666 2.374(6) ?
    Yb2 O13 . 2.384(6) ?
    Yb2 O1 1_655 2.737(6) ?
    Yb3 O19 . 2.194(6) ?
    Yb3 O2 . 2.223(6) ?
    Yb3 O11 . 2.225(6) ?
    Yb3 O16 . 2.227(7) ?
    Yb3 O15 . 2.309(6) ?
    Yb3 O12 1_655 2.425(6) ?
    Yb3 O13 . 2.662(6) ?
    Yb3 O22 . 2.979(7) ?
    Yb4 O5 2_666 2.193(6) ?
    Yb4 O6 2_566 2.215(6) ?
    Yb4 O24 . 2.250(6) ?
    Yb4 O3 . 2.271(6) ?
    Yb4 O7 . 2.292(6) ?
    Yb4 O1 . 2.399(6) ?
    Yb4 O9 . 2.476(7) ?
    Yb5 O9 . 2.130(6) ?
    Yb5 O27 1_556 2.176(7) ?
    Yb5 O18 1_556 2.247(7) ?
    Yb5 O26 2_566 2.275(7) ?
    Yb5 O17 2_566 2.396(6) ?
    Yb5 O24 . 2.407(7) ?
    Yb5 O25 . 2.578(7) ?
    Yb5 O27 2_566 3.014(9) ?
    Yb6 O18 . 2.250(6) ?
    Yb6 O23 . 2.253(6) ?
    Yb6 O25 1_554 2.276(7) ?
    Yb6 O21 . 2.295(6) ?
    Yb6 O17 2_665 2.305(6) ?
    Yb6 O10 . 2.531(7) ?
    Te1 O1 . 1.899(6) ?
    Te1 O2 1_455 1.906(6) ?
    Te1 O3 . 1.955(6) ?
    Te1 O8 . 2.384(6) ?
    Te2 O4 . 1.886(6) ?
    Te2 O6 . 1.915(6) ?
    Te2 O5 . 1.919(6) ?
    Te2 O26 . 2.526(7) ?
    Te3 O7 . 1.867(6) ?
    Te3 O9 . 1.881(6) ?
    Te3 O8 2_556 1.894(6) ?
    Te3 O20 . 2.697(7) ?
    Te4 O10 . 1.868(6) ?
    Te4 O11 . 1.884(6) ?
    Te4 O12 . 1.926(6) ?
    Te4 O23 . 2.531(6) ?
    Te5 O13 2_666 1.858(6) ?
    Te5 O14 . 1.902(6) ?
    Te5 O15 2_666 1.924(6) ?
    Te5 O5 . 2.691(6) ?
    Te6 O16 . 1.855(7) ?
    Te6 O17 2_665 1.893(6) ?
    Te6 O18 1_655 1.926(6) ?
    Te6 O21 . 2.380(6) ?
    Te7 O19 . 1.862(7) ?
    Te7 O20 2_656 1.884(6) ?
    Te7 O21 . 1.888(6) ?
    Te7 O10 . 2.645(6) ?
    Te8 O22 . 1.844(7) ?
    Te8 O23 . 1.868(6) ?
    Te8 O24 2_666 1.895(6) ?
    Te8 O16 . 2.729(7) ?
    Te9 O25 2_666 1.855(6) ?
    Te9 O26 . 1.859(6) ?
    Te9 O27 . 1.874(8) ?
    Te9 O5 . 2.974(7) ?
loop_
    _geom_angle_atom_site_label_1
    _geom_angle_atom_site_label_2
    _geom_angle_atom_site_label_3
    _geom_angle_site_symmetry_1
    _geom_angle_site_symmetry_3
    _geom_angle
    _geom_angle_publ_flag
    O3 Yb1 O22 . 2_666 84.4(2) ?
    O3 Yb1 O14 . 2_666 78.6(2) ?
    O22 Yb1 O14 2_666 2_666 110.2(2) ?
    O3 Yb1 O15 . 2_666 148.3(2) ?
    O22 Yb1 O15 2_666 2_666 83.6(2) ?
    O14 Yb1 O15 2_666 2_666 133.1(2) ?
    O3 Yb1 O12 . . 74.2(2) ?
    O22 Yb1 O12 2_666 . 140.0(2) ?
    O14 Yb1 O12 2_666 . 98.3(2) ?
    O15 Yb1 O12 2_666 . 97.2(2) ?
    O3 Yb1 O15 . 1_455 80.7(2) ?
    O22 Yb1 O15 2_666 1_455 73.5(2) ?
    O14 Yb1 O15 2_666 1_455 158.4(2) ?
    O15 Yb1 O15 2_666 1_455 67.8(2) ?
    O12 Yb1 O15 . 1_455 70.0(2) ?
    O3 Yb1 O14 . . 136.8(2) ?
    O22 Yb1 O14 2_666 . 136.9(2) ?
    O14 Yb1 O14 2_666 . 74.9(2) ?
    O15 Yb1 O14 2_666 . 66.2(2) ?
    O12 Yb1 O14 . . 76.5(2) ?
    O15 Yb1 O14 1_455 . 117.7(2) ?
    O3 Yb1 O11 . 2_666 130.1(2) ?
    O22 Yb1 O11 2_666 2_666 69.1(2) ?
    O14 Yb1 O11 2_666 2_666 72.7(2) ?
    O15 Yb1 O11 2_666 2_666 71.3(2) ?
    O12 Yb1 O11 . 2_666 148.8(2) ?
    O15 Yb1 O11 1_455 2_666 126.6(2) ?
    O14 Yb1 O11 . 2_666 72.3(2) ?
    O4 Yb2 O7 1_545 2_656 71.8(2) ?
    O4 Yb2 O4 1_545 2_666 65.0(3) ?
    O7 Yb2 O4 2_656 2_666 128.6(2) ?
    O4 Yb2 O1 1_545 2_656 90.8(2) ?
    O7 Yb2 O1 2_656 2_656 71.9(2) ?
    O4 Yb2 O1 2_666 2_656 82.0(2) ?
    O4 Yb2 O2 1_545 . 123.4(2) ?
    O7 Yb2 O2 2_656 . 71.7(2) ?
    O4 Yb2 O2 2_666 . 157.9(2) ?
    O1 Yb2 O2 2_656 . 116.4(2) ?
    O4 Yb2 O6 1_545 2_666 129.3(2) ?
    O7 Yb2 O6 2_656 2_666 157.4(2) ?
    O4 Yb2 O6 2_666 2_666 66.8(2) ?
    O1 Yb2 O6 2_656 2_666 97.3(2) ?
    O2 Yb2 O6 . 2_666 97.2(2) ?
    O4 Yb2 O13 1_545 . 90.2(2) ?
    O7 Yb2 O13 2_656 . 116.7(2) ?
    O4 Yb2 O13 2_666 . 90.5(2) ?
    O1 Yb2 O13 2_656 . 171.2(2) ?
    O2 Yb2 O13 . . 70.0(2) ?
    O6 Yb2 O13 2_666 . 75.4(2) ?
    O4 Yb2 O1 1_545 1_655 154.0(2) ?
    O7 Yb2 O1 2_656 1_655 88.8(2) ?
    O4 Yb2 O1 2_666 1_655 120.2(2) ?
    O1 Yb2 O1 2_656 1_655 66.3(2) ?
    O2 Yb2 O1 . 1_655 62.7(2) ?
    O6 Yb2 O1 2_666 1_655 68.62(19) ?
    O13 Yb2 O1 . 1_655 114.33(19) ?
    O19 Yb3 O2 . . 74.8(2) ?
    O19 Yb3 O11 . . 93.8(2) ?
    O2 Yb3 O11 . . 144.5(2) ?
    O19 Yb3 O16 . . 88.9(2) ?
    O2 Yb3 O16 . . 113.1(2) ?
    O11 Yb3 O16 . . 99.8(2) ?
    O19 Yb3 O15 . . 141.9(2) ?
    O2 Yb3 O15 . . 91.1(2) ?
    O11 Yb3 O15 . . 77.4(2) ?
    O16 Yb3 O15 . . 128.9(2) ?
    O19 Yb3 O12 . 1_655 132.2(2) ?
    O2 Yb3 O12 . 1_655 70.3(2) ?
    O11 Yb3 O12 . 1_655 133.1(2) ?
    O16 Yb3 O12 . 1_655 76.2(2) ?
    O15 Yb3 O12 . 1_655 70.7(2) ?
    O19 Yb3 O13 . . 77.5(2) ?
    O2 Yb3 O13 . . 67.1(2) ?
    O11 Yb3 O13 . . 77.7(2) ?
    O16 Yb3 O13 . . 165.9(2) ?
    O15 Yb3 O13 . . 64.5(2) ?
    O12 Yb3 O13 1_655 . 115.8(2) ?
    O19 Yb3 O22 . . 136.8(2) ?
    O2 Yb3 O22 . . 146.0(2) ?
    O11 Yb3 O22 . . 60.4(2) ?
    O16 Yb3 O22 . . 65.1(2) ?
    O15 Yb3 O22 . . 70.1(2) ?
    O12 Yb3 O22 1_655 . 76.71(19) ?
    O13 Yb3 O22 . . 123.25(18) ?
    O5 Yb4 O6 2_666 2_566 171.8(2) ?
    O5 Yb4 O24 2_666 . 87.4(2) ?
    O6 Yb4 O24 2_566 . 98.7(2) ?
    O5 Yb4 O3 2_666 . 87.4(2) ?
    O6 Yb4 O3 2_566 . 86.8(2) ?
    O24 Yb4 O3 . . 94.5(2) ?
    O5 Yb4 O7 2_666 . 81.1(2) ?
    O6 Yb4 O7 2_566 . 98.8(2) ?
    O24 Yb4 O7 . . 129.9(2) ?
    O3 Yb4 O7 . . 133.0(2) ?
    O5 Yb4 O1 2_666 . 94.8(2) ?
    O6 Yb4 O1 2_566 . 77.7(2) ?
    O24 Yb4 O1 . . 161.1(2) ?
    O3 Yb4 O1 . . 66.9(2) ?
    O7 Yb4 O1 . . 69.0(2) ?
    O5 Yb4 O9 2_666 . 107.4(2) ?
    O6 Yb4 O9 2_566 . 79.6(2) ?
    O24 Yb4 O9 . . 74.2(2) ?
    O3 Yb4 O9 . . 160.6(2) ?
    O7 Yb4 O9 . . 63.4(2) ?
    O1 Yb4 O9 . . 122.5(2) ?
    O9 Yb5 O27 . 1_556 152.5(3) ?
    O9 Yb5 O18 . 1_556 91.7(2) ?
    O27 Yb5 O18 1_556 1_556 95.0(3) ?
    O9 Yb5 O26 . 2_566 79.5(3) ?
    O27 Yb5 O26 1_556 2_566 108.5(3) ?
    O18 Yb5 O26 1_556 2_566 144.8(2) ?
    O9 Yb5 O17 . 2_566 87.2(2) ?
    O27 Yb5 O17 1_556 2_566 119.9(3) ?
    O18 Yb5 O17 1_556 2_566 66.7(2) ?
    O26 Yb5 O17 2_566 2_566 78.7(2) ?
    O9 Yb5 O24 . . 77.8(2) ?
    O27 Yb5 O24 1_556 . 79.5(3) ?
    O18 Yb5 O24 1_556 . 138.2(2) ?
    O26 Yb5 O24 2_566 . 73.5(2) ?
    O17 Yb5 O24 2_566 . 150.3(2) ?
    O9 Yb5 O25 . . 80.8(2) ?
    O27 Yb5 O25 1_556 . 78.0(3) ?
    O18 Yb5 O25 1_556 . 65.1(2) ?
    O26 Yb5 O25 2_566 . 144.2(2) ?
    O17 Yb5 O25 2_566 . 129.7(2) ?
    O24 Yb5 O25 . . 73.3(2) ?
    O9 Yb5 O27 . 2_566 134.4(2) ?
    O27 Yb5 O27 1_556 2_566 65.5(4) ?
    O18 Yb5 O27 1_556 2_566 114.1(2) ?
    O26 Yb5 O27 2_566 2_566 57.5(2) ?
    O17 Yb5 O27 2_566 2_566 71.4(2) ?
    O24 Yb5 O27 . 2_566 101.3(2) ?
    O25 Yb5 O27 . 2_566 143.4(2) ?
    O20 Yb6 O18 1_554 . 91.6(2) ?
    O20 Yb6 O23 1_554 . 176.4(2) ?
    O18 Yb6 O23 . . 91.4(2) ?
    O20 Yb6 O25 1_554 1_554 84.6(3) ?
    O18 Yb6 O25 . 1_554 70.4(2) ?
    O23 Yb6 O25 . 1_554 94.5(2) ?
    O20 Yb6 O21 1_554 . 76.7(2) ?
    O18 Yb6 O21 . . 133.1(2) ?
    O23 Yb6 O21 . . 102.7(2) ?
    O25 Yb6 O21 1_554 . 149.5(3) ?
    O20 Yb6 O17 1_554 2_665 94.9(2) ?
    O18 Yb6 O17 . 2_665 158.1(2) ?
    O23 Yb6 O17 . 2_665 81.6(2) ?
    O25 Yb6 O17 1_554 2_665 89.4(2) ?
    O21 Yb6 O17 . 2_665 68.8(2) ?
    O20 Yb6 O10 1_554 . 110.5(2) ?
    O18 Yb6 O10 . . 70.0(2) ?
    O23 Yb6 O10 . . 72.4(2) ?
    O25 Yb6 O10 1_554 . 137.8(2) ?
    O21 Yb6 O10 . . 72.1(2) ?
    O17 Yb6 O10 2_665 . 126.1(2) ?
    O1 Te1 O2 . 1_455 89.2(3) ?
    O1 Te1 O3 . . 83.8(3) ?
    O2 Te1 O3 1_455 . 92.8(3) ?
    O1 Te1 O8 . . 86.4(2) ?
    O2 Te1 O8 1_455 . 78.6(2) ?
    O3 Te1 O8 . . 167.0(2) ?
    O4 Te2 O6 . . 84.7(3) ?
    O4 Te2 O5 . . 94.4(3) ?
    O6 Te2 O5 . . 93.5(3) ?
    O4 Te2 O26 . . 163.3(3) ?
    O6 Te2 O26 . . 82.0(2) ?
    O5 Te2 O26 . . 76.5(3) ?
    O7 Te3 O9 . . 84.1(3) ?
    O7 Te3 O8 . 2_556 99.8(3) ?
    O9 Te3 O8 . 2_556 92.1(3) ?
    O7 Te3 O20 . . 89.4(3) ?
    O9 Te3 O20 . . 86.1(2) ?
    O8 Te3 O20 2_556 . 170.4(3) ?
    O10 Te4 O11 . . 98.4(3) ?
    O10 Te4 O12 . . 103.3(3) ?
    O11 Te4 O12 . . 92.1(3) ?
    O10 Te4 O23 . . 78.7(2) ?
    O11 Te4 O23 . . 83.2(2) ?
    O12 Te4 O23 . . 175.2(2) ?
    O13 Te5 O14 2_666 . 103.0(3) ?
    O13 Te5 O15 2_666 2_666 89.7(3) ?
    O14 Te5 O15 . 2_666 86.8(3) ?
    O13 Te5 O5 2_666 . 82.2(2) ?
    O14 Te5 O5 . . 99.3(2) ?
    O15 Te5 O5 2_666 . 170.8(2) ?
    O16 Te6 O17 . 2_665 99.2(3) ?
    O16 Te6 O18 . 1_655 97.4(3) ?
    O17 Te6 O18 2_665 1_655 84.1(3) ?
    O16 Te6 O21 . . 87.5(3) ?
    O17 Te6 O21 2_665 . 73.9(2) ?
    O18 Te6 O21 1_655 . 157.9(2) ?
    O19 Te7 O20 . 2_656 95.8(3) ?
    O19 Te7 O21 . . 96.6(3) ?
    O20 Te7 O21 2_656 . 96.9(3) ?
    O19 Te7 O10 . . 85.2(2) ?
    O20 Te7 O10 2_656 . 172.7(3) ?
    O21 Te7 O10 . . 75.8(2) ?
    O22 Te8 O23 . . 102.6(3) ?
    O22 Te8 O24 . 2_666 97.2(3) ?
    O23 Te8 O24 . 2_666 97.7(3) ?
    O22 Te8 O16 . . 75.0(3) ?
    O23 Te8 O16 . . 80.9(2) ?
    O24 Te8 O16 2_666 . 171.4(2) ?
    O25 Te9 O26 2_666 . 101.5(3) ?
    O25 Te9 O27 2_666 . 98.2(3) ?
    O26 Te9 O27 . . 89.3(4) ?
    O25 Te9 O5 2_666 . 85.2(3) ?
    O26 Te9 O5 . . 66.0(3) ?
    O27 Te9 O5 . . 155.2(3) ?
    Te1 O1 Yb2 . 2_656 133.7(3) ?
    Te1 O1 Yb4 . . 102.2(2) ?
    Yb2 O1 Yb4 2_656 . 106.4(2) ?
    Te1 O1 Yb2 . 1_455 97.2(2) ?
    Yb2 O1 Yb2 2_656 1_455 113.7(2) ?
    Yb4 O1 Yb2 . 1_455 98.0(2) ?
    Te1 O2 Yb3 1_655 . 124.1(3) ?
    Te1 O2 Yb2 1_655 . 110.6(3) ?
    Yb3 O2 Yb2 . . 116.5(3) ?
    Te1 O3 Yb1 . . 116.8(3) ?
    Te1 O3 Yb4 . . 105.0(2) ?
    Yb1 O3 Yb4 . . 137.7(3) ?
    Te2 O4 Yb2 . 1_565 134.0(3) ?
    Te2 O4 Yb2 . 2_666 106.5(3) ?
    Yb2 O4 Yb2 1_565 2_666 115.0(3) ?
    Te2 O5 Yb4 . 2_666 122.0(3) ?
    Te2 O6 Yb4 . 2_566 130.6(3) ?
    Te2 O6 Yb2 . 2_666 101.7(2) ?
    Yb4 O6 Yb2 2_566 2_666 115.5(3) ?
    Te3 O7 Yb2 . 2_656 126.1(3) ?
    Te3 O7 Yb4 . . 107.8(3) ?
    Yb2 O7 Yb4 2_656 . 111.1(3) ?
    Te3 O8 Te1 2_556 . 111.5(3) ?
    Te3 O8 Te2 2_556 1_545 118.0(3) ?
    Te1 O8 Te2 . 1_545 123.5(3) ?
    Te3 O9 Yb5 . . 152.1(4) ?
    Te3 O9 Yb4 . . 100.4(3) ?
    Yb5 O9 Yb4 . . 104.7(2) ?
    Te4 O10 Yb6 . . 106.7(3) ?
    Te4 O11 Yb3 . . 138.5(3) ?
    Te4 O11 Yb1 . 2_666 117.9(3) ?
    Yb3 O11 Yb1 . 2_666 98.0(2) ?
    Te4 O12 Yb1 . . 117.8(3) ?
    Te4 O12 Yb3 . 1_455 123.1(3) ?
    Yb1 O12 Yb3 . 1_455 107.7(2) ?
    Te5 O13 Yb2 2_666 . 120.9(3) ?
    Te5 O13 Yb3 2_666 . 97.3(2) ?
    Yb2 O13 Yb3 . . 101.2(2) ?
    Te5 O14 Yb1 . 2_666 145.5(3) ?
    Te5 O14 Yb1 . . 102.4(3) ?
    Yb1 O14 Yb1 2_666 . 105.1(2) ?
    Te5 O15 Yb3 2_666 . 108.2(3) ?
    Te5 O15 Yb1 2_666 2_666 104.0(2) ?
    Yb3 O15 Yb1 . 2_666 98.9(2) ?
    Te5 O15 Yb1 2_666 1_655 119.9(3) ?
    Yb3 O15 Yb1 . 1_655 111.4(2) ?
    Yb1 O15 Yb1 2_666 1_655 112.2(2) ?
    Te6 O16 Yb3 . . 140.9(3) ?
    Te6 O17 Yb6 2_665 2_665 113.4(3) ?
    Te6 O17 Yb5 2_665 2_566 101.2(2) ?
    Yb6 O17 Yb5 2_665 2_566 144.8(3) ?
    Te6 O18 Yb5 1_455 1_554 105.5(3) ?
    Te6 O18 Yb6 1_455 . 123.6(3) ?
    Yb5 O18 Yb6 1_554 . 117.8(3) ?
    Te7 O19 Yb3 . . 141.9(4) ?
    Te7 O20 Yb6 2_656 1_556 124.2(3) ?
    Te7 O21 Yb6 . . 118.8(3) ?
    Te7 O21 Te6 . . 131.9(3) ?
    Yb6 O21 Te6 . . 97.5(2) ?
    Te8 O22 Yb1 . 2_666 142.4(4) ?
    Te8 O22 Yb3 . . 106.6(3) ?
    Yb1 O22 Yb3 2_666 . 84.5(2) ?
    Te8 O23 Yb6 . . 130.8(3) ?
    Te8 O24 Yb4 2_666 . 138.4(3) ?
    Te8 O24 Yb5 2_666 . 106.4(3) ?
    Yb4 O24 Yb5 . . 103.2(2) ?
    Te9 O25 Yb6 2_666 1_556 130.6(4) ?
    Te9 O25 Yb5 2_666 . 121.7(3) ?
    Yb6 O25 Yb5 1_556 . 104.8(2) ?
    Te9 O26 Yb5 . 2_566 120.9(4) ?
    Te9 O26 Te2 . . 111.1(3) ?
    Yb5 O26 Te2 2_566 . 119.2(3) ?
    Te9 O27 Yb5 . 1_554 131.9(4) ?
    Te9 O27 Yb5 . 2_566 91.9(3) ?
    Yb5 O27 Yb5 1_554 2_566 114.5(4) ?
_shelx_space_group_comment
;
The symmetry employed for this shelxl refinement is uniquely defined
by the following loop, which should always be used as a source of
symmetry information in preference to the above space-group names.
They are only intended as comments.
;
_shelx_estimated_absorpt_T_min     ?
_shelx_estimated_absorpt_T_max     ?
_shelx_hkl_file
;
   1   0   0   52.98    6.24   0
   1   0   0   48.76    5.86   0
  -1   0   0   50.81    6.13   0
  -1   0   0   44.63    6.02   0
  -1   0   0   46.52    5.69   0
  -1   0   0   42.90    5.56   0
   2   0   0  390.08   22.97   0
   2   0   0  416.12   20.96   0
  -2   0   0  350.66   11.65   0
  -2   0   0  383.85   27.23   0
  -2   0   0  389.18   16.11   0
  -2   0   0  395.85   13.86   0
  -2   0   0  450.81   18.63   0
   3   0   0  636.65   31.92   0
   3   0   0  610.74   34.02   0
  -3   0   0  582.97   18.48   0
  -3   0   0  642.54   42.34   0
  -3   0   0  639.61   26.46   0
  -3   0   0  569.41   20.85   0
  -3   0   0  629.58   24.28   0
  -3   0   0  760.33   30.36   0
   4   0   0  160.51   13.56   0
   4   0   0  122.67   11.22   0
  -4   0   0  141.15   13.81   0
  -4   0   0  151.25    7.62   0
  -4   0   0  139.90   13.54   0
  -4   0   0  124.83   10.92   0
  -4   0   0  125.95    9.75   0
  -4   0   0  129.89    8.42   0
  -4   0   0  185.43   12.18   0
   5   0   0   16.52    4.96   0
   5   0   0    0.01    6.02   0
  -5   0   0    0.69    4.81   0
  -5   0   0    4.59    7.64   0
  -5   0   0    6.92    3.08   0
  -5   0   0    3.18    3.98   0
  -5   0   0    1.57    5.24   0
  -5   0   0    7.25    6.52   0
  -5   0   0    6.37    4.25   0
  -5   0   0    6.00    3.33   0
  -5   0   0   16.17    4.97   0
   6   0   0   10.58    5.93   0
   6   0   0    0.01    8.60   0
  -6   0   0   11.50    8.30   0
  -6   0   0    0.01    9.17   0
  -6   0   0    5.50    5.11   0
  -6   0   0    0.00    7.14   0
  -6   0   0    3.18    6.36   0
  -6   0   0   37.03   15.25   0
  -6   0   0    0.01    7.71   0
  -6   0   0   16.02    6.10   0
  -6   0   0    9.22    5.19   0
   7   0   0  965.02   37.10   0
   7   0   0    0.01   27.24   0
  -7   0   0  952.63   42.10   0
  -7   0   0  860.79   51.80   0
  -7   0   0  891.69   30.90   0
  -7   0   0  950.51   44.95   0
  -7   0   0  917.90   42.55   0
  -7   0   0  956.19   54.33   0
  -7   0   0  918.84   39.46   0
  -7   0   0  922.35   54.04   0
  -7   0   0  934.72   39.04   0
   8   0   0  253.36   21.76   0
   8   0   0    0.01   16.46   0
  -8   0   0  256.88   21.22   0
  -8   0   0  256.11   34.96   0
  -8   0   0  237.10   18.34   0
  -8   0   0  247.05   29.16   0
  -8   0   0  308.23   34.81   0
  -8   0   0  295.44   22.76   0
  -8   0   0  207.26   24.92   0
  -8   0   0  276.06   20.60   0
   9   0   0  446.83   41.22   0
   9   0   0  421.10   37.07   0
  -9   0   0  472.49   32.74   0
   9  -1   0  129.58   24.23   0
  -9   1   0  123.02   37.97   0
  -9   1   0  127.39   18.95   0
   8  -1   0  719.97   35.43   0
   8  -1   0   10.96   21.93   0
  -8   1   0  632.80   33.51   0
  -8   1   0  743.15   54.13   0
  -8   1   0  652.43   32.16   0
  -8   1   0  645.78   33.95   0
  -8   1   0  650.20   38.15   0
  -8   1   0  674.07   55.01   0
  -8   1   0  694.15   35.79   0
  -8   1   0  616.15   41.66   0
  -8   1   0  672.08   30.79   0
   7  -1   0   77.16   11.35   0
   7  -1   0   15.30   15.30   0
  -7   1   0   37.00    9.25   0
  -7   1   0   57.79   16.18   0
  -7   1   0   73.10   10.44   0
  -7   1   0   50.57    9.97   0
  -7   1   0   56.76   15.24   0
  -7   1   0   85.67   19.04   0
  -7   1   0   62.17   11.82   0
  -7   1   0   71.39   12.98   0
  -7   1   0   77.72   12.18   0
   6  -1   0   98.25   10.53   0
   6  -1   0   84.90   14.30   0
  -6   1   0   70.40    9.03   0
  -6   1   0   72.18   14.59   0
  -6   1   0   77.45    7.82   0
  -6   1   0   76.25   10.66   0
  -6   1   0   78.60   11.89   0
  -6   1   0  103.41   16.87   0
  -6   1   0   79.48    9.07   0
  -6   1   0   97.55   10.07   0
  -6   1   0   77.24   10.21   0
   5  -1   0   50.28    6.82   0
   5  -1   0   36.26    8.06   0
  -5   1   0   45.23    6.91   0
  -5   1   0   64.63   13.85   0
  -5   1   0   52.45    6.17   0
  -5   1   0   51.63    9.93   0
  -5   1   0   52.12    8.18   0
  -5   1   0   72.34   11.81   0
  -5   1   0   52.31    7.29   0
  -5   1   0   55.45    6.79   0
  -5   1   0   47.12    8.88   0
   4  -1   0  156.68    9.17   0
   4  -1   0  182.24   19.14   0
  -4   1   0  155.78   11.78   0
  -4   1   0  174.84   14.51   0
  -4   1   0  159.22    9.14   0
  -4   1   0  165.14   18.80   0
  -4   1   0  174.08   11.17   0
  -4   1   0  197.12   15.33   0
  -4   1   0  177.37   10.66   0
  -4   1   0  165.26    8.75   0
  -4   1   0  170.49   11.91   0
   3  -1   0   21.93    3.25   0
   3  -1   0   14.75    4.63   0
  -3   1   0   12.80    3.37   0
  -3   1   0   15.53    2.65   0
  -3   1   0   22.40    5.78   0
  -3   1   0   20.87    3.83   0
  -3   1   0   12.38    4.64   0
   2  -1   0  646.09   30.73   0
  -2   1   0  701.16   32.40   0
  -2   1   0  672.53   22.61   0
  -2   1   0  758.80   35.28   0
  -2   1   0  682.77   23.90   0
   1  -1   0   32.15    3.43   0
   1  -1   0   30.29    3.25   0
   1  -1   0   28.34    3.68   0
  -1   1   0   20.97    3.71   0
  -1   1   0   22.86    3.67   0
  -1   1   0   26.54    3.19   0
  -1   1   0   24.67    3.54   0
   0   1   0   16.04    2.62   0
   0   1   0   11.95    2.56   0
   0   1   0   15.23    2.48   0
   0  -1   0   12.81    2.51   0
   0  -1   0   14.56    2.53   0
   0  -1   0   13.72    2.49   0
   1   1   0   19.28    2.41   0
   1   1   0   20.11    3.50   0
   1   1   0   10.26    1.58   0
   1   1   0   14.72    2.18   0
   1   1   0   14.51    1.61   0
   1   1   0   15.67    2.61   0
  -1  -1   0    0.54    1.07   0
  -1  -1   0   23.46    3.48   0
  -1  -1   0   12.02    0.75   0
  -1  -1   0   17.85    2.75   0
  -1  -1   0   15.49    2.30   0
  -1  -1   0   11.95    1.71   0
  -1  -1   0   15.55    1.73   0
   2   1   0   27.31    3.03   0
   2   1   0   20.05    5.01   0
   2   1   0   24.98    6.24   0
   2   1   0   30.44    4.68   0
  -2  -1   0   37.72    4.84   0
  -2  -1   0   33.77    5.77   0
  -2  -1   0   22.55    2.25   0
  -2  -1   0   16.03    3.82   0
  -2  -1   0   22.39    3.28   0
  -2  -1   0   21.52    2.48   0
  -2  -1   0   24.75    3.71   0
   3   1   0    9.36    4.68   0
   3   1   0    8.61    5.48   0
  -3  -1   0   10.46    4.75   0
  -3  -1   0    0.01    6.35   0
  -3  -1   0    6.05    1.89   0
  -3  -1   0    2.31    3.09   0
  -3  -1   0    7.60    3.80   0
  -3  -1   0    6.20    3.10   0
  -3  -1   0    6.73    3.67   0
   4   1   0  705.90   51.21   0
   4   1   0  776.19   43.64   0
  -4  -1   0  748.98   22.89   0
  -4  -1   0  754.32   39.08   0
  -4  -1   0  726.87   32.92   0
  -4  -1   0  783.67   27.87   0
  -4  -1   0  744.55   39.06   0
  -4  -1   0  823.48   32.96   0
   5   1   0   13.16   10.72   0
   5   1   0  119.65   15.34   0
  -5  -1   0   92.07    6.60   0
  -5  -1   0   97.38    9.74   0
  -5  -1   0   82.84   10.29   0
  -5  -1   0   83.56    9.28   0
  -5  -1   0   96.77   10.96   0
  -5  -1   0  101.82    9.00   0
   6   1   0   22.23    6.59   0
   6   1   0    0.01    8.51   0
  -6  -1   0   17.90    8.26   0
  -6  -1   0    5.31    9.11   0
  -6  -1   0   10.80    4.00   0
  -6  -1   0    5.85    5.20   0
  -6  -1   0   15.85    8.20   0
  -6  -1   0   10.10   13.71   0
  -6  -1   0   12.32    5.52   0
  -6  -1   0   15.40    9.90   0
  -6  -1   0    5.38    6.99   0
   7   1   0  185.78   16.97   0
   7   1   0   45.44   30.98   0
  -7  -1   0  185.66   17.68   0
  -7  -1   0  124.45   21.87   0
  -7  -1   0  182.10   12.53   0
  -7  -1   0  184.06   16.51   0
  -7  -1   0  171.39   22.19   0
  -7  -1   0  190.61   27.54   0
  -7  -1   0  191.85   16.74   0
  -7  -1   0  193.77   21.40   0
  -7  -1   0  206.86   15.95   0
   8   1   0  179.47   19.79   0
   8   1   0    9.65   16.63   0
  -8  -1   0  194.00   21.29   0
  -8  -1   0  198.72   34.63   0
  -8  -1   0  155.90   13.73   0
  -8  -1   0  169.78   16.80   0
  -8  -1   0  138.03   24.32   0
  -8  -1   0  191.01   30.39   0
  -8  -1   0  215.47   19.11   0
  -8  -1   0  159.28   23.72   0
  -8  -1   0  130.51   16.19   0
   9  -2   0   33.03   13.42   0
  -9   2   0   41.91   17.19   0
  -9   2   0    3.01   19.54   0
  -9   2   0   15.59   11.69   0
   8  -2   0  776.11   38.71   0
   8  -2   0   65.02   31.05   0
  -8   2   0  769.33   41.01   0
  -8   2   0  788.90   58.90   0
  -8   2   0  793.86   32.68   0
  -8   2   0  821.57   40.87   0
  -8   2   0  817.03   45.27   0
  -8   2   0  827.21   56.20   0
  -8   2   0  807.44   41.93   0
  -8   2   0  756.62   43.96   0
  -8   2   0  812.44   37.27   0
   7  -2   0   58.19   12.20   0
   7  -2   0   41.49   15.38   0
  -7   2   0   55.46   11.20   0
  -7   2   0   42.96   21.87   0
  -7   2   0   65.29   10.01   0
  -7   2   0   33.08   12.10   0
  -7   2   0   35.06   11.34   0
  -7   2   0   75.30   18.64   0
  -7   2   0   37.56   10.61   0
  -7   2   0   46.36   11.28   0
  -7   2   0   82.69   12.72   0
   6  -2   0 1562.10   54.40   0
   6  -2   0 1581.09   89.69   0
  -6   2   0 1508.76   60.40   0
  -6   2   0 1730.16   80.56   0
  -6   2   0 1558.45   46.73   0
  -6   2   0 1529.35   94.77   0
  -6   2   0 1591.80   61.95   0
  -6   2   0 1650.32   78.16   0
  -6   2   0 1538.04   56.61   0
  -6   2   0 1508.32   58.47   0
  -6   2   0 1697.31   71.57   0
   5  -2   0  211.84   11.89   0
   5  -2   0  196.65   23.16   0
  -5   2   0  212.95   14.16   0
  -5   2   0  223.81   20.91   0
  -5   2   0  204.43   11.21   0
  -5   2   0  204.29   23.47   0
  -5   2   0  223.25   15.59   0
  -5   2   0  220.64   19.06   0
  -5   2   0  195.60   13.79   0
  -5   2   0  194.47   11.77   0
  -5   2   0  205.16   16.78   0
   4  -2   0  208.88   11.15   0
   4  -2   0  220.90   21.54   0
  -4   2   0  207.49   13.19   0
  -4   2   0  213.61   10.28   0
  -4   2   0  210.50   16.75   0
  -4   2   0  236.65   12.86   0
  -4   2   0  207.76   10.91   0
  -4   2   0  198.15   14.50   0
   3  -2   0   48.08    4.25   0
  -3   2   0   53.89    6.58   0
  -3   2   0   73.36    7.57   0
  -3   2   0   53.42    4.55   0
  -3   2   0   72.90    8.10   0
  -3   2   0   62.97    5.57   0
   2  -2   0    5.61    2.49   0
   2  -2   0    8.20    4.47   0
  -2   2   0    4.50    1.35   0
  -2   2   0    2.75    2.20   0
  -2   2   0    1.88    2.26   0
  -2   2   0    0.01    3.17   0
  -2   2   0    0.01    2.14   0
   1  -2   0   97.77    4.25   0
   1  -2   0   94.89    5.27   0
   1  -2   0   99.93    7.07   0
   1  -2   0   86.78    4.13   0
  -1   2   0   94.99    6.19   0
  -1   2   0   89.07    4.63   0
  -1   2   0   94.71    4.32   0
   0   2   0  215.99    9.58   0
   0   2   0  207.29    7.58   0
   0   2   0  223.46   10.06   0
   0   2   0  208.06    9.09   0
   0  -2   0  174.97    8.55   0
   0  -2   0  223.25    9.51   0
   0  -2   0  196.46    9.15   0
   1   2   0    0.00    1.72   0
   1   2   0   13.78    4.92   0
   1   2   0   22.44    3.40   0
   1   2   0   18.01    2.40   0
   1   2   0   23.37    2.12   0
   1   2   0   11.62    2.21   0
  -1  -2   0   13.62    2.48   0
  -1  -2   0   16.95    2.71   0
  -1  -2   0   17.20    3.04   0
   2   2   0  174.82   13.20   0
   2   2   0  178.83   13.09   0
   2   2   0  158.01   11.22   0
   2   2   0  162.42    8.58   0
   2   2   0  160.49    6.54   0
   2   2   0  183.90   10.45   0
  -2  -2   0    9.70   10.84   0
  -2  -2   0  180.86   12.98   0
  -2  -2   0  153.28    5.10   0
  -2  -2   0  173.08    9.76   0
  -2  -2   0  176.94   10.09   0
  -2  -2   0  152.22    9.72   0
  -2  -2   0  191.36    8.70   0
   3   2   0  495.00   24.67   0
   3   2   0  571.55   29.50   0
   3   2   0  478.36   31.02   0
   3   2   0  524.65   24.38   0
  -3  -2   0    4.77    9.55   0
  -3  -2   0  531.68   25.36   0
  -3  -2   0  481.81   12.77   0
  -3  -2   0  501.55   24.01   0
  -3  -2   0  490.71   19.51   0
  -3  -2   0  564.20   31.25   0
  -3  -2   0  510.04   17.64   0
   4   2   0  641.67   33.03   0
   4   2   0  681.32   42.85   0
   4   2   0  657.36   29.81   0
  -4  -2   0    6.75   13.50   0
  -4  -2   0  685.89   35.44   0
  -4  -2   0  607.41   16.82   0
  -4  -2   0  665.27   25.92   0
  -4  -2   0  662.81   27.26   0
  -4  -2   0  598.49   21.87   0
  -4  -2   0  644.39   39.42   0
  -4  -2   0  744.79   26.00   0
   5   2   0    0.01    7.82   0
   5   2   0   16.94   10.78   0
  -5  -2   0   31.67    4.41   0
  -5  -2   0   31.95    7.03   0
  -5  -2   0   19.78    7.35   0
  -5  -2   0   33.57    6.71   0
  -5  -2   0   38.32    8.52   0
  -5  -2   0   29.99    6.31   0
   6   2   0  279.88   17.80   0
   6   2   0    2.65   11.67   0
  -6  -2   0  285.48   29.61   0
  -6  -2   0  292.89   12.92   0
  -6  -2   0  320.45   18.96   0
  -6  -2   0  275.31   21.57   0
  -6  -2   0  301.14   17.69   0
  -6  -2   0  258.23   22.67   0
  -6  -2   0  318.31   18.84   0
   7   2   0    5.83    7.91   0
   7   2   0    8.18   13.63   0
  -7  -2   0    8.70   10.03   0
  -7  -2   0    0.01   17.32   0
  -7  -2   0    5.72    4.40   0
  -7  -2   0   12.29    8.19   0
  -7  -2   0   15.50   12.63   0
  -7  -2   0   10.14   13.76   0
  -7  -2   0   16.19    8.09   0
  -7  -2   0    4.30    8.60   0
  -7  -2   0   20.52    8.31   0
   8   2   0   61.56   13.78   0
   8   2   0    0.01   24.89   0
  -8  -2   0   64.96   12.87   0
  -8  -2   0   75.82   28.53   0
  -8  -2   0   77.11   12.30   0
  -8  -2   0   82.12   14.06   0
  -8  -2   0   73.09   19.30   0
  -8  -2   0   66.72   25.38   0
  -8  -2   0   70.80   14.68   0
  -8  -2   0   56.98   11.77   0
   9  -3   0  258.29   30.20   0
  -9   3   0  253.51   26.04   0
  -9   3   0  220.66   37.27   0
  -9   3   0  237.96   23.19   0
  -9   3   0  215.74   31.24   0
   8  -3   0   34.83   11.78   0
   8  -3   0   41.38   18.07   0
  -8   3   0   20.98   10.22   0
  -8   3   0   38.87   23.63   0
  -8   3   0   42.00    9.88   0
  -8   3   0   42.24   14.59   0
  -8   3   0   13.46   11.91   0
  -8   3   0   50.70   18.92   0
  -8   3   0   32.72   11.65   0
  -8   3   0    9.62   10.26   0
  -8   3   0   20.46    9.30   0
   7  -3   0   13.28    9.34   0
   7  -3   0   15.12   12.83   0
  -7   3   0    0.01    6.56   0
  -7   3   0   19.73   14.20   0
  -7   3   0    3.20    5.60   0
  -7   3   0    1.92    7.66   0
  -7   3   0    0.01    8.64   0
  -7   3   0   15.12   13.60   0
  -7   3   0    0.88    6.63   0
  -7   3   0    2.01    6.02   0
   6  -3   0   36.16    8.09   0
   6  -3   0   27.07   10.21   0
  -6   3   0   23.91    7.23   0
  -6   3   0   11.10   13.47   0
  -6   3   0   38.05    7.84   0
  -6   3   0   40.44   14.83   0
  -6   3   0   29.58    8.02   0
  -6   3   0   28.33   10.44   0
  -6   3   0   17.10    6.58   0
  -6   3   0   27.62    6.77   0
  -6   3   0   36.63    8.22   0
   5  -3   0  145.66   10.17   0
   5  -3   0  168.65   21.40   0
  -5   3   0  168.93   13.51   0
  -5   3   0  150.90   10.78   0
  -5   3   0  163.43   12.46   0
  -5   3   0  160.67   17.11   0
  -5   3   0  162.13   12.17   0
  -5   3   0  151.89   12.06   0
  -5   3   0  160.09   14.85   0
   4  -3   0   82.32    6.90   0
  -4   3   0  100.83   10.00   0
  -4   3   0   81.32    8.36   0
  -4   3   0   87.77    7.25   0
  -4   3   0   97.33   12.83   0
  -4   3   0   92.24    8.66   0
   3  -3   0   13.07    4.57   0
   3  -3   0   34.40    6.59   0
  -3   3   0   14.51    2.42   0
  -3   3   0   16.19    4.86   0
  -3   3   0   30.01    3.80   0
  -3   3   0   25.51    6.38   0
  -3   3   0   16.51    3.48   0
   2  -3   0  742.58   21.61   0
   2  -3   0  801.12   31.91   0
   2  -3   0  733.65   43.66   0
   2  -3   0  751.83   25.18   0
  -2   3   0  742.61   32.52   0
  -2   3   0  771.41   29.57   0
  -2   3   0  759.42   24.20   0
  -2   3   0  776.16   43.58   0
  -2   3   0  731.89   25.51   0
   1  -3   0  275.88   19.71   0
   1  -3   0  285.19   11.18   0
   1  -3   0  273.54    8.24   0
  -1   3   0  260.49   13.66   0
  -1   3   0  287.48   10.97   0
  -1   3   0  284.84   11.43   0
   0   3   0   19.48    2.71   0
   0   3   0   17.48    1.52   0
   0   3   0   19.51    2.79   0
   0   3   0   15.31    2.39   0
   0  -3   0   12.92    2.98   0
   0  -3   0   15.61    2.79   0
   0  -3   0   20.29    2.42   0
   1   3   0    6.15    4.10   0
   1   3   0   94.95    9.19   0
   1   3   0   82.86    6.52   0
   1   3   0   82.06    5.77   0
   1   3   0   86.82    6.20   0
  -1  -3   0   76.97    7.70   0
  -1  -3   0   80.89    5.95   0
  -1  -3   0   89.60    7.33   0
  -1  -3   0   70.61    5.76   0
   2   3   0   22.42    4.77   0
   2   3   0   12.47    6.23   0
   2   3   0    8.41    5.35   0
   2   3   0   16.03    4.42   0
   2   3   0   12.19    2.44   0
   2   3   0   20.70    4.26   0
  -2  -3   0    0.01    2.88   0
  -2  -3   0    8.28    5.52   0
  -2  -3   0   13.54    1.29   0
  -2  -3   0    9.21    4.30   0
  -2  -3   0   13.09    3.93   0
  -2  -3   0   15.55    3.51   0
   3   3   0   10.68    3.84   0
   3   3   0    9.36    6.81   0
   3   3   0    0.01    6.72   0
   3   3   0   12.72    4.24   0
   3   3   0   11.80    5.16   0
  -3  -3   0    0.01    6.15   0
  -3  -3   0    5.08    6.78   0
  -3  -3   0    9.55    1.74   0
  -3  -3   0    7.48    4.99   0
  -3  -3   0    9.86    4.93   0
  -3  -3   0   15.36    5.12   0
   4   3   0   54.82   10.80   0
   4   3   0   75.78   13.66   0
   4   3   0   44.62    9.39   0
  -4  -3   0    0.01    8.11   0
  -4  -3   0   48.70   10.55   0
  -4  -3   0   60.25    4.24   0
  -4  -3   0   51.64    7.47   0
  -4  -3   0   66.85    9.64   0
  -4  -3   0   50.27    6.70   0
  -4  -3   0   49.62    5.62   0
  -4  -3   0   59.81    7.10   0
   5   3   0  282.30   24.04   0
   5   3   0  330.48   21.93   0
  -5  -3   0    0.01   10.24   0
  -5  -3   0  338.31   26.63   0
  -5  -3   0  312.40   12.57   0
  -5  -3   0  328.81   18.20   0
  -5  -3   0  315.59   21.40   0
  -5  -3   0  344.24   15.42   0
  -5  -3   0  259.51   14.88   0
  -5  -3   0  327.90   17.86   0
   6   3   0    0.01   15.46   0
   6   3   0  137.27   20.71   0
  -6  -3   0  112.34    8.15   0
  -6  -3   0  107.44   11.74   0
  -6  -3   0  110.35   14.83   0
  -6  -3   0  101.22   10.87   0
  -6  -3   0   92.07    8.77   0
  -6  -3   0   79.62   10.62   0
   7   3   0  118.02   16.80   0
   7   3   0    6.42   21.59   0
  -7  -3   0  112.81   16.42   0
  -7  -3   0  105.91   22.70   0
  -7  -3   0  148.76   12.11   0
  -7  -3   0  131.79   15.91   0
  -7  -3   0  118.39   23.92   0
  -7  -3   0  118.23    8.61   0
  -7  -3   0   89.10   13.60   0
   8   3   0  127.00   22.01   0
   8   3   0  156.79   21.03   0
  -8  -3   0  101.31   33.77   0
  -8  -3   0  128.17   14.95   0
  -8  -3   0  164.20   20.32   0
  -8  -3   0  148.82   18.87   0
  -8  -3   0  102.90   17.84   0
  -9   4   0  218.18   25.77   0
  -9   4   0  207.18   25.30   0
  -9   4   0  228.17   34.70   0
  -9   4   0  208.50   26.33   0
  -9   4   0  161.41   27.46   0
  -8   4   0   23.44   10.90   0
  -8   4   0   34.73   18.77   0
  -8   4   0   41.44   11.69   0
  -8   4   0   43.91   18.93   0
  -8   4   0   32.79   12.70   0
  -8   4   0   32.47   12.28   0
  -8   4   0   20.45   12.27   0
  -8   4   0   36.96   20.79   0
  -8   4   0   28.40   11.72   0
  -8   4   0   23.72   11.27   0
  -8   4   0   29.60   13.16   0
  -7   4   0  229.77   16.30   0
  -7   4   0  181.22   26.28   0
  -7   4   0  245.88   17.18   0
  -7   4   0  192.43   23.18   0
  -7   4   0  202.32   16.03   0
  -7   4   0  220.43   26.65   0
  -7   4   0  206.49   18.09   0
  -7   4   0  182.19   28.97   0
  -7   4   0  203.31   16.87   0
  -7   4   0  202.94   17.23   0
  -7   4   0  206.32   17.79   0
  -6   4   0  890.97   34.60   0
  -6   4   0  869.07   73.04   0
  -6   4   0  884.01   39.59   0
  -6   4   0  867.92   32.10   0
  -6   4   0  806.14   38.79   0
  -6   4   0  849.34   52.56   0
  -6   4   0  819.55   34.41   0
  -6   4   0  841.62   35.71   0
  -6   4   0  889.29   52.41   0
  -5   4   0  371.87   18.72   0
  -5   4   0  387.03   29.71   0
  -5   4   0  424.37   21.27   0
  -5   4   0  373.13   19.29   0
  -5   4   0  396.11   29.34   0
  -5   4   0  398.76   19.37   0
   4  -4   0 1947.52   75.86   0
   4  -4   0 2006.16   79.18   0
  -4   4   0 1858.39   69.44   0
  -4   4   0 1895.15   68.69   0
  -4   4   0 1802.70   55.51   0
  -4   4   0 1876.82  101.94   0
  -4   4   0 1971.49   61.65   0
   3  -4   0   38.65    5.95   0
   3  -4   0   44.59    7.17   0
  -3   4   0   34.74    4.59   0
  -3   4   0   43.18    5.72   0
  -3   4   0   33.15    4.95   0
  -3   4   0   27.09    9.31   0
  -3   4   0   46.85    5.25   0
   2  -4   0   15.26    1.97   0
   2  -4   0    3.22    3.75   0
   2  -4   0   19.21    5.76   0
   2  -4   0    7.75    2.45   0
  -2   4   0    7.55    3.77   0
  -2   4   0    2.03    3.55   0
  -2   4   0   11.02    3.04   0
  -2   4   0    7.04    3.08   0
   1  -4   0   54.82    6.33   0
   1  -4   0   32.89    3.99   0
   1  -4   0   28.85    2.47   0
  -1   4   0   31.61    4.59   0
  -1   4   0   30.11    3.43   0
  -1   4   0   32.49    3.05   0
   0   4   0  438.47   19.83   0
   0   4   0  418.08   15.23   0
   0   4   0  435.88   20.60   0
   0   4   0  436.54   18.21   0
   0  -4   0  430.59   16.71   0
   0  -4   0  415.99   18.91   0
   0  -4   0  401.59   17.46   0
   1   4   0  532.56   17.21   0
   1   4   0  564.63   27.01   0
   1   4   0  520.97   25.00   0
   1   4   0  502.41   21.16   0
  -1  -4   0  529.12   21.98   0
  -1  -4   0  519.52   23.01   0
  -1  -4   0  506.62   19.89   0
   2   4   0  106.85   14.62   0
   2   4   0  184.77   15.71   0
   2   4   0  199.34   12.86   0
   2   4   0  184.85   10.11   0
   2   4   0  168.39   12.95   0
   2   4   0  188.15    9.78   0
  -2  -4   0  194.53   11.98   0
  -2  -4   0  167.32   11.82   0
  -2  -4   0  182.65   13.10   0
  -2  -4   0  186.21   10.18   0
   3   4   0 7685.80  286.53   0
   3   4   0 8296.82  348.16   0
   3   4   0 7496.34  342.83   0
   3   4   0 7570.71  228.62   0
   3   4   0 7997.16  215.04   0
   3   4   0 8344.83  278.84   0
  -3  -4   0    0.01  197.00   0
  -3  -4   0 8534.01  247.02   0
  -3  -4   0 7620.01  210.72   0
  -3  -4   0 7653.48  217.59   0
  -3  -4   0 8304.09  180.77   0
   4   4   0   88.63    8.94   0
   4   4   0   89.28   14.05   0
   4   4   0   99.56   14.67   0
   4   4   0  122.92   11.31   0
  -4  -4   0    0.01    6.67   0
  -4  -4   0   74.14   12.50   0
  -4  -4   0  107.55    5.60   0
  -4  -4   0   77.06    8.96   0
  -4  -4   0   81.56   10.27   0
  -4  -4   0   96.97    7.49   0
  -4  -4   0   86.02    8.22   0
   5   4   0   92.20   17.97   0
   5   4   0   85.01   22.23   0
   5   4   0   80.65   14.46   0
  -5  -4   0    0.01   13.96   0
  -5  -4   0   78.33   16.79   0
  -5  -4   0  104.86    6.88   0
  -5  -4   0   84.04   10.58   0
  -5  -4   0   97.92   14.53   0
  -5  -4   0   95.58    9.52   0
  -5  -4   0   82.64    9.02   0
   6   4   0   95.16   16.75   0
  -6  -4   0    0.01   13.79   0
  -6  -4   0  135.77   24.83   0
  -6  -4   0  166.94   10.40   0
  -6  -4   0  161.63   17.13   0
  -6  -4   0  156.86   22.50   0
  -6  -4   0  156.96   12.87   0
  -6  -4   0  175.92   14.43   0
  -7  -4   0   29.25   10.56   0
  -7  -4   0   48.08   28.47   0
  -7  -4   0   58.62   19.79   0
  -7  -4   0   47.69    7.75   0
  -7  -4   0   44.89   10.53   0
  -7  -4   0   54.45   16.90   0
  -7  -4   0   34.07   10.10   0
  -7  -4   0   28.71    8.66   0
  -8  -4   0    0.01   10.48   0
  -8  -4   0    0.01   30.44   0
  -8  -4   0   23.34   30.12   0
  -8  -4   0    0.01   12.41   0
  -8  -4   0    0.00   10.15   0
  -8  -4   0    6.26   13.86   0
  -9   5   0    0.01   17.45   0
  -9   5   0    6.29   11.00   0
  -9   5   0    0.01   18.84   0
  -9   5   0    0.42   11.42   0
  -9   5   0   20.55   19.31   0
  -8   5   0    0.01    8.95   0
  -8   5   0    0.01   18.15   0
  -8   5   0    7.90   12.64   0
  -8   5   0    0.01   15.55   0
  -8   5   0    0.01    8.21   0
  -8   5   0    6.24   14.55   0
  -8   5   0   10.13   12.15   0
  -8   5   0    0.01   17.44   0
  -8   5   0    1.36   10.91   0
  -8   5   0    7.86   14.60   0
  -8   5   0    0.01   12.36   0
  -7   5   0   11.48    9.76   0
  -7   5   0   19.81   12.61   0
  -7   5   0   12.20   10.61   0
  -7   5   0   48.94   14.31   0
  -7   5   0   20.02    8.01   0
  -7   5   0    9.47    8.97   0
  -7   5   0    6.07   12.91   0
  -7   5   0   12.99    8.51   0
  -7   5   0   10.30   10.81   0
  -7   5   0   16.71   11.39   0
  -6   5   0    6.83    6.26   0
  -6   5   0   19.11    9.99   0
  -6   5   0   18.16    6.94   0
  -6   5   0    1.57    4.71   0
  -6   5   0    0.01    5.94   0
  -6   5   0   12.98   11.45   0
  -6   5   0    9.78    6.67   0
  -6   5   0   16.83    6.73   0
  -5   5   0  343.03   18.43   0
  -5   5   0  363.94   29.62   0
  -5   5   0  372.61   21.20   0
  -5   5   0  335.84   17.84   0
  -5   5   0  302.25   27.90   0
  -5   5   0  356.77   19.08   0
   4  -5   0  113.13   13.27   0
   4  -5   0  106.26   12.90   0
  -4   5   0   99.67    8.36   0
  -4   5   0  108.75    9.89   0
  -4   5   0   95.62    7.30   0
  -4   5   0  103.49   13.85   0
  -4   5   0  114.62   10.22   0
   3  -5   0   10.18    5.66   0
   3  -5   0   22.96    8.50   0
  -3   5   0   10.18    4.63   0
  -3   5   0    9.19    4.60   0
  -3   5   0    5.35    3.82   0
  -3   5   0    3.54    4.42   0
   2  -5   0   31.06    2.70   0
   2  -5   0   30.48    4.65   0
   2  -5   0   24.16    7.35   0
   2  -5   0   27.50    3.24   0
  -2   5   0   31.06    4.14   0
  -2   5   0   23.51    5.50   0
  -2   5   0   27.53    3.82   0
  -2   5   0   22.49    3.21   0
   1  -5   0  214.79   14.32   0
   1  -5   0  198.76    9.82   0
   1  -5   0  190.92    6.98   0
  -1   5   0  204.86   11.32   0
  -1   5   0  200.28    9.23   0
  -1   5   0  198.91   10.74   0
  -1   5   0  194.68   11.07   0
   0   5   0  232.23   13.46   0
   0   5   0  238.97    8.82   0
   0   5   0  267.91   14.48   0
   0   5   0  235.58   12.47   0
   0  -5   0  242.40   11.68   0
   0  -5   0  240.01   12.78   0
   0  -5   0  230.96    9.91   0
   0  -5   0  231.93   12.18   0
   1   5   0   10.16    1.39   0
   1   5   0   19.46    5.02   0
   1   5   0    4.78    4.10   0
   1   5   0   14.97    4.49   0
  -1  -5   0    5.27    4.22   0
  -1  -5   0   11.21    3.92   0
  -1  -5   0    4.24    3.30   0
   2   5   0  530.94   19.34   0
   2   5   0  562.63   25.91   0
   2   5   0  569.26   23.57   0
   2   5   0  551.85   19.86   0
   2   5   0  541.77   20.88   0
   2   5   0  566.22   20.10   0
  -2  -5   0  578.24   24.21   0
  -2  -5   0  582.62   26.04   0
  -2  -5   0  536.21   26.35   0
  -2  -5   0  573.08   22.45   0
   3   5   0  218.69   20.21   0
   3   5   0  237.34   20.64   0
   3   5   0  229.84   18.17   0
   3   5   0  225.52   15.00   0
   3   5   0  232.78    9.70   0
   3   5   0  270.91   16.66   0
  -3  -5   0  230.88   15.03   0
  -3  -5   0  217.63   14.51   0
  -3  -5   0  241.43   17.30   0
  -3  -5   0  218.80   14.21   0
   4   5   0   28.29    6.97   0
   4   5   0   14.79    9.04   0
   4   5   0   21.30   10.19   0
   4   5   0   32.88    8.40   0
  -4  -5   0   26.62    8.10   0
  -4  -5   0   36.19   10.93   0
  -4  -5   0   16.93    4.13   0
  -4  -5   0   18.78    7.51   0
   5   5   0   14.30   10.32   0
   5   5   0   51.50   20.15   0
   5   5   0   35.79   13.42   0
  -5  -5   0   43.50    3.55   0
  -5  -5   0   50.98    9.74   0
  -5  -5   0   48.26   11.40   0
  -5  -5   0   51.34    7.39   0
  -5  -5   0   42.47    9.69   0
   6   5   0   38.36   14.02   0
   6   5   0   79.39   17.07   0
  -6  -5   0   85.51    7.19   0
  -6  -5   0   87.09   11.72   0
  -6  -5   0   89.96   19.18   0
  -6  -5   0   91.30   10.33   0
  -6  -5   0   74.85   11.34   0
  -7  -5   0  395.67   27.11   0
  -7  -5   0  423.46   23.44   0
  -7  -5   0  495.61   31.59   0
  -7  -5   0  435.43   36.89   0
  -7  -5   0  432.12   25.84   0
  -7  -5   0  405.20   24.54   0
  -8  -5   0   15.96   15.96   0
  -8  -5   0    0.01   15.50   0
  -8  -5   0    0.88   11.46   0
  -9   6   0    5.08   12.71   0
  -9   6   0    0.00   13.90   0
  -9   6   0    0.01   11.84   0
  -9   6   0    9.16   21.14   0
  -9   6   0    2.96   19.51   0
  -8   6   0   98.38   15.09   0
  -8   6   0  140.89   22.25   0
  -8   6   0   82.03   15.15   0
  -8   6   0   93.48   22.83   0
  -8   6   0   99.80   15.26   0
  -8   6   0  100.86   23.66   0
  -8   6   0  121.33   17.33   0
  -8   6   0   93.82   23.83   0
  -8   6   0   90.48   20.21   0
  -8   6   0   66.90   18.34   0
  -8   6   0  100.95   19.63   0
  -7   6   0  253.02   19.87   0
  -7   6   0  258.39   30.90   0
  -7   6   0  269.64   21.59   0
  -7   6   0  265.75   19.67   0
  -7   6   0  246.72   18.68   0
  -7   6   0  182.54   27.04   0
  -7   6   0  248.76   20.43   0
  -7   6   0  271.20   22.81   0
  -6   6   0  174.07   15.82   0
  -6   6   0  185.19   21.25   0
  -6   6   0  217.72   17.48   0
  -6   6   0  173.44   14.19   0
  -6   6   0  116.21   19.88   0
  -6   6   0  154.74   14.44   0
  -6   6   0  172.41   15.67   0
   5  -6   0 1677.71   70.13   0
   5  -6   0 1671.60   72.26   0
  -5   6   0 1531.30   70.71   0
  -5   6   0 1590.16   95.41   0
  -5   6   0 1575.43   60.95   0
  -5   6   0 1493.58   45.51   0
  -5   6   0 1260.31   77.18   0
  -5   6   0 1534.55   51.95   0
   4  -6   0  166.46   14.97   0
   4  -6   0  133.22   15.86   0
  -4   6   0  128.83   10.95   0
  -4   6   0  156.26   12.22   0
  -4   6   0  143.06   10.80   0
  -4   6   0  132.38   11.67   0
   3  -6   0 2739.15   72.44   0
   3  -6   0 2845.34   96.52   0
   3  -6   0 2850.83  147.06   0
  -3   6   0 2911.28  220.55   0
  -3   6   0 2673.87   85.09   0
  -3   6   0 2623.56   70.34   0
  -3   6   0 2705.26   80.41   0
   2  -6   0  234.83   14.09   0
   2  -6   0  241.91   13.55   0
   2  -6   0  220.85    8.83   0
  -2   6   0  222.17   13.98   0
  -2   6   0  219.87   10.40   0
  -2   6   0  222.24   11.72   0
   1  -6   0  919.07   35.98   0
   1  -6   0  856.07   28.96   0
  -1   6   0  858.69   36.54   0
  -1   6   0  857.91   28.51   0
  -1   6   0  894.25   36.12   0
  -1   6   0  825.53   35.08   0
   0   6   0   97.07    8.56   0
   0   6   0   85.01    4.66   0
   0   6   0  106.83    7.79   0
   0   6   0   82.15    7.69   0
   0  -6   0   96.99    7.24   0
   0  -6   0   87.23    4.34   0
   1   6   0  178.01    6.90   0
   1   6   0  172.71   12.91   0
   1   6   0  182.29   12.11   0
   1   6   0  180.53   12.43   0
  -1  -6   0  177.36   10.13   0
  -1  -6   0  181.17   12.55   0
  -1  -6   0  190.38   11.81   0
   2   6   0    0.54    3.80   0
   2   6   0   84.15   13.70   0
   2   6   0   80.68   10.26   0
   2   6   0   83.88    8.56   0
   2   6   0   81.96    7.90   0
   2   6   0   85.06    9.81   0
  -2  -6   0   68.25    7.21   0
  -2  -6   0   76.51    9.49   0
  -2  -6   0   59.77    7.12   0
   3   6   0   54.61    8.65   0
   3   6   0   40.86   13.04   0
   3   6   0   57.61   10.61   0
   3   6   0   49.56    7.46   0
   3   6   0   56.30    5.41   0
   3   6   0   55.74   10.08   0
  -3  -6   0   57.61    8.32   0
  -3  -6   0   53.35    9.65   0
  -3  -6   0   57.11    9.52   0
  -3  -6   0   54.20    7.48   0
   4   6   0   26.04    7.44   0
   4   6   0   15.54   10.63   0
   4   6   0    4.31   11.20   0
   4   6   0   19.35    8.01   0
  -4  -6   0   15.12    8.82   0
  -4  -6   0   37.44   11.91   0
  -4  -6   0   22.79    9.56   0
  -4  -6   0   27.88    5.74   0
  -4  -6   0   21.23    7.38   0
   5   6   0  438.01   35.64   0
   5   6   0  381.15   34.92   0
   5   6   0  416.48   27.18   0
  -5  -6   0  468.57   27.18   0
  -5  -6   0  410.86   26.49   0
  -5  -6   0  379.36   31.97   0
  -5  -6   0  408.58   19.61   0
  -5  -6   0  424.62   24.47   0
   6   6   0  368.90   31.79   0
   6   6   0  293.77   36.16   0
   6   6   0  343.55   27.60   0
  -6  -6   0  451.15   32.50   0
  -6  -6   0  445.75   26.41   0
  -6  -6   0  398.44   38.51   0
  -6  -6   0  414.27   22.51   0
  -6  -6   0  371.29   23.21   0
   7   6   0  582.62   44.04   0
  -7  -6   0  672.10   41.98   0
  -7  -6   0  762.43   50.71   0
  -7  -6   0  767.72   47.58   0
  -7  -6   0  790.04   64.27   0
  -7  -6   0  776.95   38.43   0
  -7  -6   0  640.88   40.99   0
  -8   7   0  124.01   18.97   0
  -8   7   0  159.56   31.18   0
  -8   7   0  141.36   21.59   0
  -8   7   0  144.15   18.17   0
  -8   7   0  146.64   23.38   0
  -8   7   0   91.93   25.21   0
  -8   7   0  104.27   21.88   0
  -8   7   0  113.64   20.05   0
  -8   7   0   72.95   16.29   0
  -7   7   0   48.79   10.31   0
  -7   7   0   63.29   17.70   0
  -7   7   0   60.51   12.93   0
  -7   7   0   71.72   10.88   0
  -7   7   0   59.47   11.12   0
  -7   7   0   54.42   12.91   0
  -7   7   0   65.90   14.80   0
  -6   7   0  276.38   20.66   0
  -6   7   0  390.50   30.57   0
  -6   7   0  336.96   21.74   0
  -6   7   0  307.43   19.81   0
  -6   7   0  311.97   21.63   0
   5  -7   0  606.79   33.14   0
   5  -7   0  553.67   34.89   0
  -5   7   0  478.18   31.09   0
  -5   7   0  577.04   27.96   0
  -5   7   0  578.09   23.06   0
  -5   7   0  530.96   24.36   0
   4  -7   0  122.29   12.63   0
   4  -7   0  106.96   15.75   0
  -4   7   0  116.71   11.54   0
  -4   7   0  102.71   10.52   0
  -4   7   0  102.82    9.70   0
  -4   7   0  115.59   11.01   0
   3  -7   0   10.92    1.82   0
   3  -7   0   14.15    6.81   0
   3  -7   0    8.61    7.65   0
  -3   7   0    4.96    4.96   0
  -3   7   0    5.42    5.03   0
  -3   7   0   11.33    5.20   0
   2  -7   0   59.22    6.97   0
   2  -7   0   77.40    7.89   0
   2  -7   0   85.12    5.99   0
  -2   7   0   70.27    8.53   0
  -2   7   0   74.56    5.83   0
  -2   7   0   64.95    7.27   0
  -2   7   0   65.67    6.36   0
  -2   7   0   72.22    7.47   0
   1  -7   0   34.76    5.79   0
   1  -7   0   41.64    3.64   0
  -1   7   0   47.20    6.89   0
  -1   7   0   41.78    4.26   0
  -1   7   0   47.98    7.30   0
  -1   7   0   38.13    6.84   0
   0   7   0  604.16   29.66   0
   0   7   0  590.73   19.73   0
   0   7   0  648.27   30.53   0
   0   7   0  586.94   27.93   0
   0  -7   0  584.35   24.91   0
   0  -7   0  591.32   21.18   0
   1   7   0  321.13   12.22   0
   1   7   0  313.97   19.96   0
   1   7   0  351.35   20.36   0
   1   7   0  324.28   18.90   0
  -1  -7   0  334.61   17.27   0
  -1  -7   0  336.97   19.29   0
  -1  -7   0  318.47   16.61   0
   2   7   0    0.55    3.86   0
   2   7   0    0.00   11.84   0
   2   7   0    0.01    5.35   0
   2   7   0    2.83    3.96   0
   2   7   0   11.83    5.38   0
  -2  -7   0    0.01    4.72   0
  -2  -7   0    0.01    4.34   0
  -2  -7   0    0.01    6.15   0
   3   7   0   31.21    6.88   0
   3   7   0   53.72   16.73   0
   3   7   0   14.82    8.89   0
   3   7   0   31.18    7.93   0
   3   7   0   35.82    5.73   0
   3   7   0   41.04    8.09   0
  -3  -7   0   52.38    8.73   0
  -3  -7   0   29.69    8.80   0
  -3  -7   0   31.58    6.97   0
   4   7   0  278.24   28.66   0
   4   7   0  338.39   28.68   0
   4   7   0  335.54   28.85   0
   4   7   0  320.27   19.54   0
   4   7   0  340.37   24.18   0
  -4  -7   0  329.96   20.83   0
  -4  -7   0  316.06   22.03   0
  -4  -7   0  370.28   29.59   0
  -4  -7   0  308.99   13.84   0
  -4  -7   0  303.07   18.31   0
   5   7   0    0.00   16.48   0
   5   7   0    9.26   13.88   0
   5   7   0    0.01    8.29   0
  -5  -7   0    5.14    8.57   0
  -5  -7   0   17.55   11.52   0
  -5  -7   0   19.03   15.98   0
  -5  -7   0    3.64    4.45   0
  -5  -7   0   10.33    9.43   0
   6   7   0    0.74   14.07   0
   6   7   0    5.36   18.23   0
   6   7   0   14.28   12.85   0
  -6  -7   0    0.01   12.38   0
  -6  -7   0   12.32    9.64   0
  -6  -7   0    0.01   13.42   0
  -6  -7   0    8.92    8.52   0
  -6  -7   0    2.65    7.52   0
   7   7   0   47.29   23.29   0
  -7  -7   0   74.29   15.75   0
  -7  -7   0   71.35   15.25   0
  -7  -7   0   58.92   19.29   0
  -7  -7   0   36.89   28.77   0
  -7  -7   0   57.31   11.46   0
  -7  -7   0   52.52   16.63   0
  -8   8   0    0.01   11.97   0
  -8   8   0    0.01   15.49   0
  -8   8   0   13.25   11.72   0
  -8   8   0    0.01    9.95   0
  -8   8   0   21.58   13.43   0
  -8   8   0    0.00   16.56   0
  -8   8   0    9.44   15.39   0
  -7   8   0    0.01    8.24   0
  -7   8   0   14.08   17.16   0
  -7   8   0    0.01   11.80   0
  -7   8   0    0.01    7.29   0
  -7   8   0   10.02    9.06   0
  -7   8   0   10.81   10.34   0
  -7   8   0    6.50    9.29   0
   6  -8   0   91.91   16.91   0
  -6   8   0   60.65   11.20   0
  -6   8   0   84.97   15.02   0
  -6   8   0   88.58   12.22   0
  -6   8   0  103.97   11.55   0
  -6   8   0   73.03   11.78   0
   5  -8   0   55.25   12.14   0
   5  -8   0   78.08   17.96   0
  -5   8   0   49.05    9.81   0
  -5   8   0   50.61   11.02   0
  -5   8   0   44.87    9.45   0
  -5   8   0   47.65    9.81   0
  -4   8   0   60.73    6.64   0
   4  -8   0   59.69    9.95   0
   4  -8   0   49.28   15.56   0
  -4   8   0   54.99    8.92   0
  -4   8   0   68.79    7.43   0
  -4   8   0   65.69    8.98   0
   3  -8   0  449.35   15.38   0
   3  -8   0  409.12   20.89   0
   3  -8   0  407.00   35.48   0
  -3   8   0  388.88   23.75   0
  -3   8   0  417.89   18.75   0
  -3   8   0  488.85   22.65   0
  -3   8   0  436.61   20.89   0
   2  -8   0  144.59   14.04   0
   2  -8   0  167.23   12.64   0
   2  -8   0  163.86    7.97   0
  -2   8   0  163.69   12.67   0
  -2   8   0  166.87   10.21   0
  -2   8   0  153.45   12.18   0
  -2   8   0  174.24   11.71   0
   1  -8   0 1289.04   51.29   0
   1  -8   0 1208.49   40.06   0
  -1   8   0 1201.28   52.86   0
  -1   8   0 1196.74   37.50   0
  -1   8   0 1307.93   51.77   0
  -1   8   0 1223.49   48.59   0
   0   8   0   31.41    8.30   0
   0   8   0   41.14    4.03   0
   0   8   0   45.45    7.21   0
   0   8   0   41.56    7.25   0
   0  -8   0   39.97    6.66   0
   0  -8   0   33.73    2.99   0
   1   8   0  115.61    6.34   0
   1   8   0  100.40   11.95   0
   1   8   0  121.64    9.55   0
   1   8   0  120.18   10.97   0
  -1  -8   0  127.37   11.14   0
  -1  -8   0   92.35   10.55   0
  -1  -8   0  113.17   10.03   0
   2   8   0    0.01    3.87   0
   2   8   0   40.56   12.26   0
   2   8   0   22.17   10.43   0
   2   8   0   28.86    6.11   0
   2   8   0   35.76    8.01   0
  -2  -8   0   28.74    7.06   0
  -2  -8   0   21.68    6.87   0
  -2  -8   0   29.84    7.10   0
   3   8   0   34.06    6.90   0
   3   8   0   35.63   12.47   0
   3   8   0   46.99   12.29   0
   3   8   0   37.58    8.35   0
   3   8   0   24.93    8.31   0
   3   8   0   42.61   10.23   0
  -3  -8   0   42.70    8.75   0
  -3  -8   0   37.93    8.55   0
  -3  -8   0   50.92   11.11   0
   4   8   0  261.02   28.68   0
   4   8   0  303.51   30.43   0
   4   8   0  329.83   30.35   0
   4   8   0  332.69   20.86   0
   4   8   0  330.89   23.99   0
  -4  -8   0  340.08   21.97   0
  -4  -8   0  382.09   24.72   0
  -4  -8   0  314.27   14.81   0
  -4  -8   0  279.31   21.42   0
   5   8   0  319.21   33.56   0
   5   8   0  375.77   35.20   0
   5   8   0  367.99   27.65   0
  -5  -8   0  380.36   23.64   0
  -5  -8   0  384.05   26.74   0
  -5  -8   0  362.71   19.55   0
  -5  -8   0  335.27   23.21   0
   6   8   0  988.23   72.13   0
   6   8   0 1163.03   82.15   0
   6   8   0 1147.74   67.10   0
  -6  -8   0 1304.54   67.19   0
  -6  -8   0 1335.10   69.17   0
  -6  -8   0 1173.29   95.94   0
  -6  -8   0 1288.71   52.64   0
  -6  -8   0 1226.67   64.68   0
   7   8   0   21.53   23.62   0
  -7  -8   0   40.66   14.74   0
  -7  -8   0   36.09   12.98   0
  -7  -8   0   25.71   13.51   0
  -8   9   0  203.35   28.83   0
  -8   9   0  142.61   20.43   0
  -8   9   0  202.98   26.50   0
  -8   9   0  185.45   22.70   0
  -7   9   0    0.01   10.56   0
  -7   9   0    0.01   14.04   0
  -7   9   0   16.79   12.72   0
  -7   9   0   15.11   12.25   0
  -7   9   0   13.67   10.37   0
  -7   9   0    0.01   13.48   0
  -7   9   0   15.48   13.21   0
   6  -9   0  256.01   27.08   0
   6  -9   0  322.34   34.24   0
  -6   9   0  254.30   22.55   0
  -6   9   0  262.09   26.60   0
  -6   9   0  251.82   22.57   0
  -6   9   0  239.12   17.65   0
  -6   9   0  263.68   21.61   0
   5  -9   0  103.78   14.07   0
   5  -9   0   88.33   17.67   0
  -5   9   0  107.75   10.68   0
  -5   9   0   81.35   13.39   0
  -5   9   0   73.39    9.52   0
  -5   9   0   84.37   11.03   0
   4  -9   0   46.32    9.05   0
   4  -9   0   48.04   11.56   0
  -4   9   0   34.01    9.86   0
  -4   9   0   46.98    8.29   0
  -4   9   0   46.65    7.37   0
   3  -9   0  139.02    7.12   0
   3  -9   0  153.66   12.97   0
   3  -9   0  118.76   21.32   0
  -3   9   0  131.04   13.40   0
  -3   9   0  124.50    9.88   0
  -3   9   0  139.23   12.27   0
  -3   9   0  127.33   10.61   0
  -3   9   0  124.01   11.72   0
   2  -9   0    4.68    6.24   0
   2  -9   0   13.96    6.74   0
   2  -9   0    9.96    3.59   0
  -2   9   0   14.87    6.15   0
  -2   9   0   17.38    5.13   0
  -2   9   0   10.31    6.38   0
  -2   9   0    8.66    4.33   0
   1  -9   0   10.01    6.67   0
   1  -9   0    3.18    2.39   0
  -1   9   0    4.39    4.94   0
  -1   9   0    3.17    2.77   0
  -1   9   0    4.19    5.23   0
  -1   9   0    0.01    5.33   0
   0   9   0   12.69    8.46   0
   0   9   0    2.90    2.90   0
   0   9   0    0.01    4.99   0
   0   9   0    0.01    4.57   0
   0   9   0   16.99    5.34   0
   0  -9   0    0.01    4.26   0
   0  -9   0    1.64    1.64   0
   1   9   0   54.30    4.61   0
   1   9   0   47.94    9.47   0
   1   9   0   51.56    7.98   0
   1   9   0   35.04    7.51   0
  -1  -9   0   53.03    8.12   0
  -1  -9   0   48.48    4.04   0
  -1  -9   0   57.71    9.14   0
   2   9   0    9.88    6.59   0
   2   9   0  206.81   22.48   0
   2   9   0  250.11   22.39   0
   2   9   0  200.43   13.04   0
   2   9   0  207.84   14.88   0
  -2  -9   0  205.01   14.22   0
  -2  -9   0  204.77   17.63   0
  -2  -9   0  200.91   15.67   0
   3   9   0  106.00   14.23   0
   3   9   0  142.58   24.49   0
   3   9   0  103.17   19.08   0
   3   9   0  122.07   12.82   0
   3   9   0   57.90   11.09   0
   3   9   0  148.74   15.72   0
  -3  -9   0  115.03   12.84   0
  -3  -9   0  117.54   13.52   0
  -3  -9   0  109.14    7.17   0
  -3  -9   0   98.15   12.04   0
   4   9   0  120.99   17.82   0
   4   9   0  143.44   25.56   0
   4   9   0  127.82   24.79   0
   4   9   0  148.57   15.01   0
   4   9   0  174.05   19.21   0
  -4  -9   0  155.29   13.40   0
  -4  -9   0  125.49   15.62   0
  -4  -9   0  152.28   10.26   0
  -4  -9   0  176.92   16.37   0
   5   9   0  400.82   38.91   0
   5   9   0  353.22   39.53   0
   5   9   0  420.21   31.93   0
  -5  -9   0  421.63   26.69   0
  -5  -9   0  405.88   30.10   0
  -5  -9   0  433.08   19.79   0
  -5  -9   0  430.48   28.05   0
   6   9   0   89.99   28.76   0
   6   9   0  113.04   22.75   0
  -6  -9   0  114.21   16.52   0
  -6  -9   0  102.20   18.30   0
  -6  -9   0  132.33   14.79   0
  -6  -9   0  114.97   17.11   0
  -8  10   0   21.15   16.12   0
  -8  10   0   22.29   13.46   0
  -8  10   0   23.37   14.02   0
   7 -10   0 1134.50   72.43   0
  -7  10   0 1208.50  113.53   0
  -7  10   0  904.72   93.55   0
  -7  10   0 1266.35   66.76   0
  -7  10   0 1264.31   58.40   0
  -7  10   0 1198.42   63.34   0
  -7  10   0 1187.45   58.32   0
   6 -10   0    1.24   16.12   0
   6 -10   0    2.26   11.31   0
  -6  10   0    9.47    9.90   0
  -6  10   0    1.99    9.45   0
  -6  10   0    2.83    7.69   0
  -6  10   0    0.01    7.84   0
   5 -10   0  149.55   18.48   0
   5 -10   0  147.81   22.05   0
  -5  10   0  139.09   16.77   0
  -5  10   0  137.71   13.61   0
  -5  10   0  126.82   13.32   0
  -5  10   0  127.19   13.86   0
   4 -10   0  313.46   23.83   0
   4 -10   0  325.13   29.14   0
  -4  10   0  292.69   23.65   0
  -4  10   0  316.35   19.52   0
  -4  10   0  316.50   21.32   0
  -4  10   0  275.74   20.10   0
  -4  10   0  303.50   19.52   0
   3 -10   0  346.76   13.22   0
   3 -10   0  253.25   17.18   0
   3 -10   0  308.92   33.28   0
  -3  10   0  288.18   21.98   0
  -3  10   0  329.46   17.57   0
  -3  10   0  311.86   19.91   0
  -3  10   0  311.04   19.65   0
   2 -10   0  956.38   58.94   0
   2 -10   0 1620.12   43.41   0
  -2  10   0 1563.53   73.22   0
  -2  10   0 1616.38   52.06   0
  -2  10   0 1594.37   62.75   0
  -2  10   0 1516.09   61.98   0
   1 -10   0  675.40   38.52   0
   1 -10   0  693.83   31.28   0
   1 -10   0  668.75   20.67   0
  -1  10   0  655.55   35.21   0
  -1  10   0  682.40   25.80   0
  -1  10   0  706.59   34.00   0
  -1  10   0  685.17   32.86   0
   0  10   0 1658.94   75.91   0
   0  10   0 1854.80   52.22   0
   0  10   0 1859.21   70.46   0
   0  10   0 1767.35   82.98   0
   0  10   0 1729.30   63.96   0
   0 -10   0 1716.93   68.36   0
   0 -10   0 1752.28   57.74   0
   1  10   0   19.07    3.81   0
   1  10   0    0.01    7.05   0
   1  10   0   14.76    7.09   0
   1  10   0   13.57    9.55   0
  -1 -10   0    2.37    4.73   0
  -1 -10   0   14.72    2.18   0
   2  10   0  338.91   19.57   0
   2  10   0  357.88   28.46   0
   2  10   0  381.76   23.31   0
   2  10   0  343.84   19.84   0
   2  10   0  364.16   20.70   0
  -2 -10   0  380.42   22.10   0
  -2 -10   0  355.16   24.49   0
  -2 -10   0  391.89   23.37   0
   3  10   0   53.72   12.29   0
   3  10   0   65.07   16.69   0
   3  10   0  117.54   22.82   0
   3  10   0   74.54   11.08   0
   3  10   0   62.12   10.96   0
   3  10   0  108.99   15.01   0
  -3 -10   0   70.43   11.98   0
  -3 -10   0   95.28   15.28   0
  -3 -10   0   89.29    5.87   0
  -3 -10   0   61.22   11.13   0
   4  10   0  114.01   14.41   0
   4  10   0  116.15   22.74   0
   4  10   0  141.19   23.53   0
   4  10   0  130.91   14.27   0
   4  10   0  139.04   20.03   0
  -4 -10   0  135.80   14.82   0
  -4 -10   0  112.42   16.28   0
  -4 -10   0  125.91    9.81   0
  -4 -10   0  140.17   16.84   0
   5  10   0   94.70   26.39   0
   5  10   0  111.14   26.77   0
   5  10   0  122.89   19.34   0
  -5 -10   0   90.33   16.08   0
  -5 -10   0   99.33   19.77   0
  -5 -10   0  108.10   11.09   0
  -5 -10   0   69.90   18.25   0
   6  10   0  112.89   32.63   0
   6  10   0   93.88   22.98   0
  -6 -10   0  116.63   20.44   0
  -6 -10   0  107.85   20.87   0
  -6 -10   0  138.26   21.95   0
   7 -11   0   28.92   17.35   0
  -7  11   0   65.28   21.61   0
  -7  11   0   34.12   20.07   0
  -7  11   0   59.68   16.99   0
  -7  11   0   63.18   14.19   0
  -7  11   0   56.10   19.21   0
  -7  11   0   26.64   12.87   0
  -7  11   0   55.66   12.65   0
  -7  11   0   55.66   12.65   0
   6 -11   0   50.29   17.16   0
   6 -11   0   16.82   15.29   0
  -6  11   0   16.89   10.39   0
  -6  11   0   16.83   15.34   0
  -6  11   0    0.01   11.81   0
  -6  11   0   22.85    8.68   0
  -6  11   0   16.63   10.59   0
  -6  11   0   14.88   12.40   0
  -6  11   0   19.34    9.92   0
   5 -11   0  113.79   19.51   0
   5 -11   0  133.03   22.99   0
  -5  11   0  134.45   17.73   0
  -5  11   0  165.40   15.73   0
  -5  11   0  151.83   15.60   0
  -5  11   0  120.99   13.90   0
  -5  11   0  158.13   16.54   0
   4 -11   0    0.51    7.09   0
   4 -11   0    4.59   11.01   0
  -4  11   0    0.01    7.41   0
  -4  11   0    2.82    5.63   0
  -4  11   0    6.97    9.29   0
  -4  11   0   12.91    7.17   0
   3 -11   0   93.12    5.78   0
   3 -11   0   78.09   11.16   0
   3 -11   0   68.79   16.93   0
  -3  11   0   69.99   12.59   0
  -3  11   0   76.27   10.49   0
  -3  11   0   67.82   11.94   0
  -3  11   0   54.40    9.93   0
   2 -11   0  496.15   31.96   0
   2 -11   0  923.99   30.77   0
  -2  11   0  878.98   43.16   0
  -2  11   0  903.83   34.14   0
  -2  11   0  823.36   41.14   0
  -2  11   0  855.48   38.37   0
   1 -11   0  438.69   26.10   0
   1 -11   0  460.42   23.04   0
  -1  11   0  476.93   30.13   0
  -1  11   0  483.98   20.13   0
  -1  11   0  448.76   28.18   0
  -1  11   0  406.42   25.07   0
   0  11   0   20.11   11.31   0
   0  11   0    3.56    3.12   0
   0  11   0    0.01   10.01   0
   0  11   0    7.30    7.30   0
   0  11   0    0.01    6.39   0
   0 -11   0    1.41    5.64   0
   0 -11   0    9.15    1.99   0
   1  11   0   11.18    3.53   0
   1  11   0   10.50    8.75   0
   1  11   0    9.08    7.38   0
   1  11   0   16.68    8.09   0
  -1 -11   0   15.51    8.93   0
   2  11   0    1.58    4.74   0
   2  11   0   20.75   14.11   0
   2  11   0   13.70   11.21   0
   2  11   0   19.67    8.80   0
   2  11   0   51.53   13.81   0
  -2 -11   0   20.33    9.93   0
  -2 -11   0   27.28    1.98   0
  -2 -11   0   26.29    2.31   0
  -2 -11   0   18.69    9.10   0
   3  11   0  427.21   33.28   0
   3  11   0  476.19   36.81   0
   3  11   0  464.26   34.62   0
   3  11   0  443.49   22.74   0
   3  11   0  215.19   23.65   0
   3  11   0  380.88   28.70   0
  -3 -11   0  431.31   26.69   0
  -3 -11   0  424.06   29.07   0
  -3 -11   0  454.38   17.37   0
  -3 -11   0  465.15   28.84   0
   4  11   0   28.49    8.95   0
   4  11   0   17.77   19.31   0
   4  11   0    8.14   17.02   0
   4  11   0   19.16   16.26   0
  -4 -11   0    0.01   10.71   0
  -4 -11   0   17.47   11.98   0
  -4 -11   0    8.32    4.76   0
  -4 -11   0    2.28   10.49   0
   5  11   0   15.77   22.07   0
   5  11   0   41.59   18.96   0
  -5 -11   0    4.12   11.91   0
  -5 -11   0    8.95   12.43   0
  -5 -11   0   14.39    6.39   0
  -5 -11   0   16.95   12.93   0
   7 -12   0  712.08   54.72   0
  -7  12   0  539.11   57.24   0
  -7  12   0  729.23   53.41   0
  -7  12   0  624.99   43.33   0
  -7  12   0  605.13   43.45   0
  -7  12   0  518.59   44.98   0
  -7  12   0  742.27   49.81   0
   6 -12   0    9.68   13.09   0
   6 -12   0    0.01   22.17   0
  -6  12   0   44.70   13.02   0
  -6  12   0   53.86   18.28   0
  -6  12   0   25.44   10.26   0
  -6  12   0    1.83    8.69   0
  -6  12   0   36.51   13.04   0
  -6  12   0   10.17   14.05   0
   5 -12   0   29.53   12.13   0
   5 -12   0    2.47   14.01   0
  -5  12   0    0.01   13.81   0
  -5  12   0    0.01   10.59   0
  -5  12   0   21.15   11.04   0
  -5  12   0   34.82   12.40   0
   4 -12   0   25.91    9.97   0
   4 -12   0   22.82   18.26   0
  -4  12   0   33.78   13.91   0
  -4  12   0   34.61    8.55   0
  -4  12   0   43.01   10.28   0
  -4  12   0   18.37    8.48   0
   3 -12   0  104.80    7.20   0
   3 -12   0   89.80   13.93   0
   3 -12   0   68.68   17.69   0
  -3  12   0  121.97   16.26   0
  -3  12   0  103.93   12.58   0
  -3  12   0   70.46   11.98   0
  -3  12   0   71.74   12.19   0
   2 -12   0    3.86    9.00   0
   2 -12   0   12.22    7.52   0
  -2  12   0   13.34   11.74   0
  -2  12   0    0.01    5.70   0
  -2  12   0    7.96    7.46   0
  -2  12   0   13.67    7.54   0
   1 -12   0   13.00    9.53   0
   1 -12   0   27.08   10.74   0
  -1  12   0   15.61   11.57   0
  -1  12   0    6.73    4.21   0
  -1  12   0    3.13    8.34   0
  -1  12   0    2.88    6.24   0
   0  12   0   14.69   12.77   0
   0  12   0    5.59    3.73   0
   0  12   0   21.14   15.02   0
   0  12   0   24.99    9.37   0
   0  12   0    6.41    7.89   0
   0 -12   0    7.94    7.01   0
   1  12   0   22.77    5.20   0
   1  12   0   12.78   13.94   0
   1  12   0   23.49    8.74   0
   1  12   0   14.75    9.66   0
  -1 -12   0   23.41   11.23   0
   2  12   0    0.01    8.70   0
   2  12   0  208.84   30.41   0
   2  12   0  223.99   26.53   0
   2  12   0  225.15   15.14   0
   2  12   0  240.49   22.88   0
  -2 -12   0  237.66   20.54   0
   3  12   0    0.01    8.40   0
   3  12   0   10.77   14.61   0
   3  12   0    0.01   15.36   0
   3  12   0    0.01    7.28   0
   3  12   0    0.46    4.14   0
   3  12   0   20.15   11.19   0
   3  12   0    2.74   11.53   0
  -3 -12   0    5.06   11.05   0
   4  12   0  400.42   32.13   0
   4  12   0  370.91   42.20   0
   4  12   0  355.14   44.21   0
   4  12   0  488.28   39.59   0
  -4 -12   0  428.47   32.33   0
  -4 -12   0  450.60   21.46   0
  -4 -12   0  362.08   33.37   0
   5  12   0    6.01   16.22   0
   7 -13   0    7.28   29.83   0
  -7  13   0    8.72   12.38   0
  -7  13   0   43.08   19.36   0
  -6  13   0    0.43   12.61   0
  -6  13   0   24.22   18.79   0
  -6  13   0   12.43   11.19   0
  -6  13   0    0.01   14.69   0
  -6  13   0    0.01   10.95   0
   5 -13   0  540.97   36.13   0
   5 -13   0  669.90   52.67   0
  -5  13   0  624.76   40.07   0
  -5  13   0  658.94   35.85   0
  -5  13   0  625.27   37.95   0
  -5  13   0  633.52   35.74   0
   4 -13   0  126.94   17.71   0
   4 -13   0  150.10   26.22   0
  -4  13   0  149.47   17.50   0
  -4  13   0  117.35   16.12   0
  -4  13   0  116.43   18.31   0
  -4  13   0  145.08   19.13   0
   3 -13   0  410.75   17.14   0
   3 -13   0  332.86   25.71   0
   3 -13   0  261.34   34.46   0
  -3  13   0  370.22   29.78   0
  -3  13   0  337.91   20.50   0
  -3  13   0  299.35   24.54   0
  -3  13   0  349.03   25.63   0
   2 -13   0  133.60   16.55   0
   2 -13   0  193.37   20.08   0
  -2  13   0  208.59   20.54   0
  -2  13   0  184.48   14.51   0
  -2  13   0  153.66   19.89   0
  -2  13   0  176.13   19.26   0
   1 -13   0    0.01    7.15   0
   1 -13   0    3.25    7.88   0
  -1  13   0    0.01    8.83   0
  -1  13   0    1.73    6.50   0
  -1  13   0    0.01    7.82   0
  -1  13   0   13.22    9.74   0
  -1  13   0   12.00    9.12   0
   0  13   0   86.38   19.48   0
   0  13   0   89.08    8.81   0
   0  13   0  107.70   19.99   0
   0  13   0   93.99   13.00   0
   0  13   0   92.09   14.85   0
   0 -13   0   60.94   11.63   0
   1  13   0   10.51   11.13   0
   1  13   0  247.30   12.94   0
   1  13   0  275.00   24.32   0
   1  13   0  208.83   15.25   0
   1  13   0  261.67   26.12   0
  -1 -13   0  257.55   21.50   0
   2  13   0   24.16   11.34   0
   2  13   0  228.48   33.19   0
   2  13   0  221.76   25.12   0
   2  13   0  215.20   17.73   0
   2  13   0  165.40   24.01   0
  -2 -13   0  156.98   19.39   0
   3  13   0    0.01   23.67   0
   3  13   0   16.69   11.92   0
   3  13   0    9.15    5.78   0
   3  13   0   21.29   18.56   0
  -3 -13   0    6.82   10.00   0
   4  13   0    2.84   14.20   0
  -4 -13   0   11.20   14.33   0
   6 -14   0    0.01   19.84   0
  -6  14   0   66.29   21.81   0
  -6  14   0    0.01   14.37   0
  -6  14   0   23.06   13.00   0
  -6  14   0   34.60   13.38   0
  -6  14   0    8.46   11.76   0
   5 -14   0   89.25   26.20   0
  -5  14   0  142.62   21.87   0
  -5  14   0  161.75   21.32   0
  -5  14   0  161.50   20.88   0
  -5  14   0  140.23   20.03   0
   4 -14   0 1094.58   53.05   0
   4 -14   0  972.75   66.04   0
  -4  14   0  996.29   62.46   0
  -4  14   0 1126.95   53.11   0
  -4  14   0 1061.70   52.76   0
  -4  14   0 1059.33   52.83   0
   3 -14   0    0.01   15.13   0
   3 -14   0   17.75   17.75   0
  -3  14   0    0.01   15.57   0
  -3  14   0    8.32    7.49   0
  -3  14   0    1.93    9.16   0
  -3  14   0   16.23   11.13   0
   2 -14   0   13.09   10.91   0
   2 -14   0    7.90   10.68   0
  -2  14   0   18.60   11.49   0
  -2  14   0   13.55    9.74   0
  -2  14   0    0.50   14.43   0
  -2  14   0   19.70   11.25   0
   1 -14   0  329.75   27.87   0
   1 -14   0  303.30   22.59   0
  -1  14   0  256.39   24.56   0
  -1  14   0  284.11   18.82   0
  -1  14   0  291.37   26.06   0
  -1  14   0  299.32   21.29   0
  -1  14   0  282.20   23.04   0
   0  14   0    9.34    7.78   0
   0  14   0    0.01   11.52   0
   0  14   0    0.01    8.27   0
   0  14   0   10.94   16.41   0
   0 -14   0    0.46    9.24   0
   1  14   0  609.81   34.90   0
   1  14   0  616.38   36.23   0
   1  14   0  660.02   40.42   0
   1  14   0  652.79   38.32   0
   1  14   0  687.13   41.06   0
  -1 -14   0  678.20   37.12   0
   2  14   0  465.19   44.44   0
   2  14   0  513.66   45.70   0
   2  14   0  572.72   32.70   0
   2  14   0  544.38   40.60   0
   2  14   0  554.49   42.61   0
  -2 -14   0  552.75   37.09   0
   3  14   0  426.79   31.42   0
   3  14   0  426.64   39.13   0
  -3 -14   0  421.02   35.61   0
   5 -15   0   12.98   22.72   0
  -5  15   0   33.57   17.42   0
  -5  15   0   35.40   18.63   0
  -5  15   0   25.46   18.05   0
   4 -15   0    0.01   18.30   0
  -4  15   0    0.01   12.70   0
  -4  15   0    0.01    9.29   0
  -4  15   0    0.01   16.52   0
  -4  15   0    0.01   16.60   0
   3 -15   0   22.08   13.15   0
   3 -15   0   58.82   21.54   0
  -3  15   0   35.65   15.20   0
  -3  15   0   43.38   14.94   0
  -3  15   0   56.46   15.27   0
   2 -15   0   37.51   11.54   0
   2 -15   0   20.33   13.40   0
  -2  15   0   50.90   19.92   0
  -2  15   0   36.06    9.99   0
  -2  15   0   54.30   15.94   0
  -2  15   0   71.49   14.56   0
  -2  15   0   47.82   14.07   0
   1 -15   0  118.71   23.35   0
   1 -15   0  145.82   17.88   0
  -1  15   0  103.82   24.75   0
  -1  15   0  133.26   13.51   0
  -1  15   0  150.51   21.80   0
  -1  15   0  138.42   16.66   0
  -1  15   0  110.83   19.67   0
   0  15   0   13.35    8.34   0
   0  15   0    6.53   15.77   0
   0  15   0    0.01    9.29   0
   0  15   0    0.01   16.94   0
   0 -15   0    5.51   10.56   0
   1  15   0  490.84   31.25   0
   1  15   0  455.86   40.27   0
  -1 -15   0  437.85   35.38   0
   2  15   0  282.09   26.40   0
  -2 -15   0  236.89   28.48   0
   4 -16   0  473.08   50.66   0
  -4  16   0  520.56   40.70   0
  -4  16   0  527.16   44.62   0
   3 -16   0   17.89   21.00   0
  -3  16   0    0.01   19.58   0
  -3  16   0    0.01    8.65   0
  -3  16   0   14.80   19.43   0
  -2  16   0    0.01   19.02   0
  -2  16   0    0.01    8.50   0
  -2  16   0    0.01   10.69   0
  -2  16   0    0.01   14.07   0
   1 -16   0   20.58   15.44   0
  -1  16   0   12.82   22.59   0
  -1  16   0   20.95   11.69   0
  -1  16   0   15.91   10.08   0
  -1  16   0    3.84   13.44   0
   0  16   0  455.86   29.16   0
   0 -16   0  473.01   39.79   0
   0 -16   0  356.84   35.18   0
   1  16  -1   65.09   16.02   0
  -1 -16   1   20.45   14.87   0
   0  16  -1    0.01    6.38   0
   0  16  -1   10.24    9.70   0
   0  16  -1    0.01   18.82   0
   0 -16   1    2.83    9.31   0
   0 -16   1    0.01   13.16   0
   1 -16   1    3.75   12.67   0
  -1  16  -1    0.01   16.46   0
  -1  16  -1    3.52    7.55   0
  -1  16  -1   30.33   14.87   0
  -1  16  -1    0.01   12.85   0
  -2  16  -1  306.38   33.98   0
  -2  16  -1  321.01   26.41   0
  -2  16  -1  354.62   30.22   0
   3 -16   1    3.11   26.44   0
  -3  16  -1    0.01   13.67   0
  -3  16  -1    0.01   13.07   0
  -3  16  -1    4.11   16.44   0
   4 -16   1    0.01   18.02   0
  -4  16  -1    2.14   15.01   0
  -4  16  -1   11.33   13.15   0
   2  15  -1    7.98   10.98   0
   2  15  -1    0.01    9.89   0
   2  15  -1    0.01   13.99   0
  -2 -15   1    8.80   12.04   0
   1  15  -1    9.78   18.87   0
   1  15  -1    3.52    7.04   0
   1  15  -1    8.46    9.51   0
   1  15  -1    0.01   12.74   0
  -1 -15   1    0.01   15.58   0
   0  15  -1  207.77   17.56   0
   0  15  -1  148.63   27.07   0
   0  15  -1  227.40   20.83   0
   0  15  -1  172.64   25.65   0
   0 -15   1  203.15   24.21   0
   1 -15   1  779.72   51.04   0
   1 -15   1  777.20   28.50   0
   1 -15   1  748.75   40.60   0
  -1  15  -1  770.26   48.78   0
  -1  15  -1  746.84   37.08   0
  -1  15  -1  751.81   45.15   0
  -1  15  -1  728.38   40.90   0
  -1  15  -1  747.85   43.74   0
   2 -15   1   30.28    9.18   0
   2 -15   1   46.85    5.35   0
   2 -15   1   17.52   12.79   0
  -2  15  -1   61.71   15.98   0
  -2  15  -1   37.54    9.72   0
  -2  15  -1   16.57   13.05   0
  -2  15  -1   27.34   12.51   0
   3 -15   1    0.01   11.52   0
   3 -15   1    9.10   23.99   0
  -3  15  -1    8.85   13.53   0
  -3  15  -1    9.38    7.67   0
  -3  15  -1    0.01   10.72   0
  -3  15  -1    0.01    9.58   0
   4 -15   1   58.88   21.87   0
  -4  15  -1   98.64   17.61   0
  -4  15  -1   97.45   14.76   0
  -4  15  -1   74.69   16.17   0
  -4  15  -1   87.91   16.31   0
   5 -15   1   59.08   23.32   0
  -5  15  -1   31.98   17.25   0
  -5  15  -1   30.14   22.23   0
  -5  15  -1   18.25   11.46   0
  -5  15  -1   72.24   19.70   0
  -5  15  -1   53.55   19.06   0
   3  14  -1   71.24   14.35   0
   3  14  -1   46.87   17.58   0
  -3 -14   1   85.37   20.77   0
   2  14  -1   19.71    5.14   0
   2  14  -1   12.04   17.71   0
   2  14  -1   19.86   16.76   0
   2  14  -1   18.59   12.91   0
   2  14  -1    0.01    8.99   0
   2  14  -1    5.71   11.94   0
  -2 -14   1    0.01   14.51   0
   1  14  -1   15.95    7.72   0
   1  14  -1  246.59   28.93   0
   1  14  -1  249.83   16.33   0
   1  14  -1  285.49   32.96   0
   1  14  -1  277.62   20.63   0
   1  14  -1  260.44   25.33   0
  -1 -14   1  276.77   22.39   0
   0  14  -1  596.08   29.53   0
   0  14  -1  542.51   41.77   0
   0  14  -1  546.73   33.19   0
   0  14  -1  525.39   33.36   0
   0 -14   1  547.95   32.46   0
   1 -14   1  762.41   45.48   0
   1 -14   1  700.48   36.14   0
  -1  14  -1  666.64   43.26   0
  -1  14  -1  791.38   31.95   0
  -1  14  -1  703.43   41.96   0
  -1  14  -1  734.66   44.48   0
  -1  14  -1  793.20   38.45   0
   2 -14   1   16.16    7.54   0
   2 -14   1   26.21   13.82   0
  -2  14  -1   26.69   11.44   0
  -2  14  -1    3.44    8.60   0
  -2  14  -1   32.14   12.05   0
  -2  14  -1   22.22   10.18   0
   3 -14   1  211.16   22.23   0
   3 -14   1  128.35   23.02   0
  -3  14  -1  206.07   26.27   0
  -3  14  -1  204.01   17.98   0
  -3  14  -1  205.43   22.34   0
  -3  14  -1  254.40   21.43   0
   4 -14   1   61.03   16.87   0
   4 -14   1   86.18   22.19   0
  -4  14  -1   74.80   18.45   0
  -4  14  -1   71.64   13.33   0
  -4  14  -1   60.31   13.77   0
  -4  14  -1   63.56   15.89   0
   5 -14   1    0.01   11.38   0
   5 -14   1    0.01   14.85   0
  -5  14  -1    0.01    9.65   0
  -5  14  -1    0.01   10.79   0
  -5  14  -1   28.78   12.51   0
  -5  14  -1    0.47    9.82   0
  -5  14  -1   26.88   11.85   0
   6 -14   1  635.49   49.00   0
  -6  14  -1  633.42   59.33   0
  -6  14  -1  605.11   47.34   0
  -6  14  -1  655.96   44.68   0
  -6  14  -1  659.50   51.52   0
  -6  14  -1  668.30   43.60   0
   4  13  -1   87.61   20.18   0
   4  13  -1   73.27   19.02   0
  -4 -13   1   63.85   15.86   0
  -4 -13   1   57.94   13.90   0
   3  13  -1  441.60   24.84   0
   3  13  -1  367.36   40.28   0
   3  13  -1  433.62   39.66   0
   3  13  -1  480.63   31.33   0
   3  13  -1  328.74   38.88   0
   3  13  -1  438.95   32.65   0
  -3 -13   1  406.56   34.66   0
  -3 -13   1  464.29   20.40   0
  -3 -13   1  467.06   37.31   0
   2  13  -1    3.09    5.74   0
   2  13  -1    0.73   20.44   0
   2  13  -1   11.85   15.60   0
   2  13  -1    6.92   11.18   0
   2  13  -1    8.19   11.16   0
   2  13  -1   14.06   15.10   0
  -2 -13   1    0.00    7.58   0
   1  13  -1    1.00    6.56   0
   1  13  -1    1.01    5.17   0
   1  13  -1    7.42    8.38   0
   1  13  -1    6.89    6.99   0
   1  13  -1    1.01    8.17   0
  -1 -13   1    1.01    7.69   0
  -1 -13   1    5.22    5.01   0
   0  13  -1  143.18   11.37   0
   0  13  -1  154.31   17.29   0
   0  13  -1  128.25   16.09   0
   0 -13   1  134.62   14.90   0
   0 -13   1  149.21    8.47   0
   1 -13   1  262.25   22.07   0
   1 -13   1  256.48   20.61   0
   1 -13   1  283.97   12.24   0
  -1  13  -1  278.68   23.32   0
  -1  13  -1  275.97   17.00   0
  -1  13  -1  230.32   21.51   0
  -1  13  -1  258.14   20.44   0
   2 -13   1   33.29    8.32   0
   2 -13   1   42.71   10.56   0
  -2  13  -1   71.05   15.07   0
  -2  13  -1   79.42    9.66   0
  -2  13  -1   51.17   14.05   0
  -2  13  -1   56.90   11.10   0
   3 -13   1  182.10   18.02   0
   3 -13   1  171.00   28.82   0
  -3  13  -1  192.63   18.86   0
  -3  13  -1  178.03   16.04   0
  -3  13  -1  127.44   16.47   0
  -3  13  -1  181.30   16.44   0
   4 -13   1   25.58   11.54   0
   4 -13   1    2.58   12.92   0
  -4  13  -1   36.56   12.85   0
  -4  13  -1   23.10    8.25   0
  -4  13  -1    0.01   11.82   0
  -4  13  -1    5.93    7.75   0
   5 -13   1  229.70   24.70   0
   5 -13   1  269.91   33.64   0
  -5  13  -1  182.97   20.89   0
  -5  13  -1  209.52   23.39   0
  -5  13  -1  236.29   20.96   0
  -5  13  -1  204.48   19.10   0
  -5  13  -1  204.40   19.71   0
   6 -13   1   63.55   18.00   0
   6 -13   1   81.94   20.48   0
  -6  13  -1   78.67   15.73   0
  -6  13  -1   60.26   20.41   0
  -6  13  -1   94.07   15.68   0
  -6  13  -1   69.06   13.90   0
  -6  13  -1  105.92   17.58   0
   7 -13   1  202.52   37.71   0
  -7  13  -1  142.50   32.25   0
  -7  13  -1  275.13   34.70   0
  -7  13  -1  230.44   27.36   0
  -7  13  -1  281.23   25.39   0
   5  12  -1  196.92   35.95   0
   5  12  -1  192.39   26.82   0
  -5 -12   1  212.60   25.48   0
  -5 -12   1  195.31   22.90   0
   4  12  -1    0.01   21.46   0
   4  12  -1   18.29   19.76   0
   4  12  -1    0.01    8.51   0
   4  12  -1    0.01   16.97   0
  -4 -12   1    0.01    9.03   0
  -4 -12   1    2.36    4.33   0
  -4 -12   1    0.01   10.62   0
   3  12  -1   16.46    6.42   0
   3  12  -1   38.75   18.66   0
   3  12  -1   26.54   21.10   0
   3  12  -1   20.67   11.89   0
   3  12  -1   24.65   14.27   0
   3  12  -1   51.14   17.77   0
  -3 -12   1   45.41   10.52   0
  -3 -12   1   25.16    4.72   0
  -3 -12   1   23.08   15.55   0
   2  12  -1  200.82   19.54   0
   2  12  -1  148.33   25.60   0
   2  12  -1  245.02   23.25   0
   2  12  -1  237.33   19.23   0
   2  12  -1  222.52   19.33   0
  -2 -12   1  243.30   21.20   0
  -2 -12   1  244.45   22.27   0
   1  12  -1    2.90    5.79   0
   1  12  -1   13.48    4.97   0
   1  12  -1    8.88   10.06   0
   1  12  -1    4.88    6.10   0
   1  12  -1    6.52    8.03   0
  -1 -12   1    9.22   10.68   0
  -1 -12   1   10.13    3.08   0
   0  12  -1  703.69   40.76   0
   0  12  -1  722.29   28.44   0
   0  12  -1  780.52   39.45   0
   0  12  -1  747.49   39.79   0
   0  12  -1  798.38   35.32   0
   0 -12   1  738.27   38.10   0
   0 -12   1  794.47   29.50   0
   1 -12   1  224.34   20.75   0
   1 -12   1  259.26   11.80   0
  -1  12  -1  243.68   22.36   0
  -1  12  -1  267.84   16.06   0
  -1  12  -1  293.06   24.16   0
  -1  12  -1  268.56   18.51   0
   2 -12   1    0.01    7.72   0
   2 -12   1   11.60   10.15   0
   2 -12   1    0.01    4.06   0
  -2  12  -1   17.01   11.17   0
  -2  12  -1    0.01    4.53   0
  -2  12  -1    6.50    7.00   0
  -2  12  -1    4.17    8.80   0
   3 -12   1   11.29   11.29   0
   3 -12   1    0.01   15.56   0
  -3  12  -1    1.51    7.05   0
  -3  12  -1    2.43    7.30   0
  -3  12  -1    1.45    6.27   0
  -3  12  -1    0.01    6.42   0
   4 -12   1   36.06   11.17   0
   4 -12   1   66.43   20.70   0
  -4  12  -1   54.39   15.19   0
  -4  12  -1   45.57    9.36   0
  -4  12  -1   40.04   10.36   0
  -4  12  -1   50.92   11.01   0
   5 -12   1   40.25   12.88   0
   5 -12   1   16.39   17.95   0
  -5  12  -1   29.18   10.84   0
  -5  12  -1   21.33   10.18   0
  -5  12  -1   19.89    8.93   0
  -5  12  -1   28.41   13.51   0
  -5  12  -1   18.51    7.40   0
   6 -12   1   39.50   16.26   0
   6 -12   1   34.96   21.12   0
  -6  12  -1   25.48   11.89   0
  -6  12  -1   36.82   16.47   0
  -6  12  -1    8.99   12.25   0
  -6  12  -1    0.01   12.08   0
  -6  12  -1   18.73   12.18   0
   7 -12   1   74.81   28.40   0
  -7  12  -1   62.76   19.18   0
  -7  12  -1   33.23   20.04   0
  -7  12  -1   63.85   19.07   0
  -7  12  -1   56.79   13.50   0
  -7  12  -1   30.88   15.44   0
  -7  12  -1   39.58   12.40   0
   5  11  -1  168.32   31.91   0
   5  11  -1  272.17   27.93   0
  -5 -11   1  218.48   22.83   0
  -5 -11   1  189.57   23.21   0
  -5 -11   1  223.40   24.55   0
  -5 -11   1  237.46   17.05   0
  -5 -11   1  196.64   23.51   0
   4  11  -1   33.67   15.76   0
   4  11  -1   61.23   18.67   0
   4  11  -1   86.17   15.81   0
   4  11  -1   68.04    5.29   0
   4  11  -1   55.07   15.49   0
  -4 -11   1   35.74   10.28   0
  -4 -11   1   51.32   12.10   0
  -4 -11   1   67.28    8.31   0
  -4 -11   1   44.79   15.70   0
   3  11  -1    4.49    5.31   0
   3  11  -1    2.22   13.34   0
   3  11  -1   15.89   13.13   0
   3  11  -1   33.30    9.52   0
   3  11  -1    0.01   11.15   0
   3  11  -1    4.34    8.14   0
  -3 -11   1    2.94    6.87   0
  -3 -11   1   22.11    9.41   0
   2  11  -1  225.42   24.22   0
   2  11  -1  292.17   30.31   0
   2  11  -1  303.54   27.25   0
   2  11  -1  306.47   19.86   0
   2  11  -1  311.80   22.53   0
  -2 -11   1  270.03   20.66   0
  -2 -11   1  318.67   21.73   0
   1  11  -1  578.91   21.63   0
   1  11  -1  643.72   22.45   0
   1  11  -1  603.07   30.93   0
   1  11  -1  661.86   26.24   0
   1  11  -1  584.12   24.96   0
  -1 -11   1  593.29   31.35   0
  -1 -11   1  620.04   24.19   0
  -1 -11   1  613.00   31.74   0
   0  11  -1   68.15   13.75   0
   0  11  -1   67.06    7.50   0
   0  11  -1   87.06   13.48   0
   0  11  -1   88.63   12.99   0
   0  11  -1   87.45   12.97   0
   0 -11   1   86.75   11.15   0
   0 -11   1   68.64    5.15   0
   1 -11   1   63.22    9.24   0
   1 -11   1   64.46    5.75   0
  -1  11  -1   71.64   12.97   0
  -1  11  -1   72.54    8.01   0
  -1  11  -1   71.36   12.59   0
  -1  11  -1   64.31    8.98   0
   2 -11   1    6.87    6.87   0
   2 -11   1    0.00    5.85   0
   2 -11   1    3.24    3.24   0
  -2  11  -1    0.01    6.30   0
  -2  11  -1    0.01    5.67   0
  -2  11  -1    5.48    7.97   0
  -2  11  -1    3.71    7.89   0
   3 -11   1  283.12   20.82   0
   3 -11   1  244.50   27.38   0
   3 -11   1  321.50   15.02   0
  -3  11  -1  319.50   22.43   0
  -3  11  -1  333.62   18.89   0
  -3  11  -1  306.67   19.20   0
  -3  11  -1  284.79   19.35   0
   4 -11   1  733.42   36.10   0
   4 -11   1  720.89   56.64   0
  -4  11  -1  728.26   38.92   0
  -4  11  -1  733.85   34.54   0
  -4  11  -1  697.31   36.75   0
  -4  11  -1  707.12   34.27   0
   5 -11   1  274.01   23.16   0
   5 -11   1  269.41   26.40   0
  -5  11  -1  226.44   21.73   0
  -5  11  -1  288.02   20.89   0
  -5  11  -1  259.12   18.78   0
   6 -11   1   29.61   13.90   0
   6 -11   1   25.88   18.69   0
  -6  11  -1   12.75   10.62   0
  -6  11  -1   15.00   14.03   0
  -6  11  -1   27.91   10.52   0
  -6  11  -1    9.06    8.56   0
  -6  11  -1   24.32    9.54   0
   7 -11   1  121.53   24.98   0
   7 -11   1  131.97   24.06   0
  -7  11  -1   65.63   23.47   0
  -7  11  -1  155.25   24.49   0
  -7  11  -1  121.54   18.07   0
  -7  11  -1   98.38   22.59   0
  -7  11  -1  125.48   15.56   0
  -8  11  -1    0.01   13.72   0
  -8  11  -1    6.18   14.75   0
  -8  11  -1    0.01    8.25   0
   6  10  -1  203.36   38.69   0
   6  10  -1  247.79   30.42   0
  -6 -10   1  194.02   22.62   0
  -6 -10   1  200.74   26.83   0
  -6 -10   1  189.64   23.58   0
  -6 -10   1  239.14   19.29   0
  -6 -10   1  169.13   22.31   0
   5  10  -1   63.91   26.44   0
   5  10  -1   31.18   18.87   0
   5  10  -1   43.12   15.79   0
  -5 -10   1   23.29   14.18   0
  -5 -10   1   33.18   12.69   0
  -5 -10   1   25.17    7.19   0
  -5 -10   1   40.76   17.21   0
   4  10  -1  195.53   27.51   0
   4  10  -1  213.41   24.48   0
   4  10  -1  161.48   16.61   0
   4  10  -1  192.67   11.42   0
   4  10  -1  182.17   21.60   0
  -4 -10   1  210.36   18.85   0
  -4 -10   1  160.31   16.67   0
  -4 -10   1  189.92   12.50   0
  -4 -10   1  156.69   17.56   0
   3  10  -1  141.18   16.10   0
   3  10  -1  151.53   20.66   0
   3  10  -1  160.02   20.35   0
   3  10  -1  165.92   15.67   0
   3  10  -1  133.92   18.72   0
   3  10  -1  208.63   19.71   0
  -3 -10   1  152.13   14.20   0
  -3 -10   1  146.70   14.28   0
  -3 -10   1  116.63   15.52   0
   2  10  -1   37.44    8.06   0
   2  10  -1   33.70   13.64   0
   2  10  -1   35.87   11.53   0
   2  10  -1   40.35    8.77   0
   2  10  -1   56.83   11.05   0
  -2 -10   1   34.33    8.58   0
  -2 -10   1   53.98   11.09   0
   1  10  -1  409.64   21.64   0
   1  10  -1  456.20   21.79   0
   1  10  -1  503.18   24.53   0
   1  10  -1  435.71   22.05   0
   1  10  -1  442.07   22.38   0
  -1 -10   1  417.86   23.34   0
  -1 -10   1  446.17   23.13   0
   0  10  -1  221.97   17.22   0
   0  10  -1  207.13   10.83   0
   0  10  -1  221.91   18.49   0
   0  10  -1  225.89   17.88   0
   0  10  -1  219.13   14.80   0
   0 -10   1  192.75   16.10   0
   0 -10   1  204.35   10.40   0
   1 -10   1  183.54   13.70   0
   1 -10   1  182.56    9.61   0
  -1  10  -1  163.75   15.54   0
  -1  10  -1  199.95   11.54   0
  -1  10  -1  190.29   16.21   0
  -1  10  -1  183.82   14.57   0
   2 -10   1  659.36   55.19   0
   2 -10   1  889.73   33.41   0
   2 -10   1  848.69   23.18   0
  -2  10  -1  913.68   43.46   0
  -2  10  -1  850.43   33.44   0
  -2  10  -1  896.62   39.56   0
  -2  10  -1  845.48   36.80   0
   3 -10   1  791.86   34.58   0
   3 -10   1  713.07   51.63   0
   3 -10   1  759.06   25.18   0
  -3  10  -1  803.40   40.47   0
  -3  10  -1  804.94   33.42   0
  -3  10  -1  832.69   36.91   0
  -3  10  -1  745.45   35.30   0
   4 -10   1 1363.78   49.50   0
   4 -10   1 1422.27   70.52   0
  -4  10  -1 1337.28   57.07   0
  -4  10  -1 1317.90   50.26   0
  -4  10  -1 1329.91   54.98   0
   5 -10   1   91.73   15.38   0
   5 -10   1   84.49   18.27   0
  -5  10  -1  118.59   14.56   0
  -5  10  -1  110.37   14.46   0
  -5  10  -1  106.24   11.89   0
  -5  10  -1   85.88   13.90   0
  -5  10  -1  100.64   11.02   0
   6 -10   1  254.78   27.82   0
   6 -10   1  241.66   26.30   0
  -6  10  -1  252.32   22.86   0
  -6  10  -1  220.37   21.80   0
  -6  10  -1  250.24   19.62   0
  -6  10  -1  216.76   21.97   0
  -6  10  -1  216.76   18.59   0
  -6  10  -1  216.76   18.59   0
  -7  10  -1   72.95   12.63   0
  -7  10  -1   26.90   20.82   0
  -7  10  -1   62.44   14.26   0
  -7  10  -1   78.17   17.51   0
  -7  10  -1   28.03   12.29   0
  -8  10  -1    0.01   11.75   0
  -8  10  -1    3.75   10.41   0
  -8  10  -1   12.50   19.23   0
   6   9  -1    0.01   32.26   0
   6   9  -1   13.29   14.62   0
  -6  -9   1    1.18    8.68   0
  -6  -9   1   12.15   14.26   0
  -6  -9   1   14.69   14.69   0
  -6  -9   1    0.81    9.32   0
  -6  -9   1    3.14   10.31   0
   5   9  -1  109.50   21.14   0
   5   9  -1   74.84   25.51   0
   5   9  -1   87.39   16.85   0
  -5  -9   1   88.79   14.53   0
  -5  -9   1   91.37   13.90   0
  -5  -9   1  102.99   10.95   0
  -5  -9   1   82.81   14.11   0
   4   9  -1   94.49   23.24   0
   4   9  -1  106.72   17.92   0
   4   9  -1  144.37   14.28   0
   4   9  -1  143.16    8.12   0
   4   9  -1  117.70   14.94   0
  -4  -9   1  100.59   13.99   0
  -4  -9   1  107.68   14.46   0
  -4  -9   1  100.25   12.99   0
   3   9  -1  580.65   34.86   0
   3   9  -1  560.57   38.80   0
   3   9  -1  695.77   33.68   0
   3   9  -1  641.35   27.04   0
   3   9  -1  423.82   36.91   0
   3   9  -1  627.76   31.06   0
  -3  -9   1  612.92   31.28   0
  -3  -9   1  652.73   34.43   0
  -3  -9   1  635.44   31.11   0
   2   9  -1   29.16    8.13   0
   2   9  -1   55.58   14.10   0
   2   9  -1   92.79   14.28   0
   2   9  -1   77.61   11.43   0
   2   9  -1   89.45   10.59   0
  -2  -9   1   69.92    8.87   0
  -2  -9   1   67.13   10.02   0
  -2  -9   1   75.14   12.52   0
   1   9  -1  189.67   14.36   0
   1   9  -1  216.81   14.79   0
   1   9  -1  240.54   16.81   0
   1   9  -1  231.68   15.35   0
   1   9  -1  198.75   13.94   0
  -1  -9   1  207.12   15.19   0
  -1  -9   1  228.23   16.16   0
   0   9  -1  446.63   25.42   0
   0   9  -1  454.92   17.48   0
   0   9  -1  486.44   25.75   0
   0   9  -1  398.58   20.90   0
   0  -9   1  443.37   24.11   0
   0  -9   1  425.15   16.95   0
   1  -9   1   51.13    7.87   0
   1  -9   1   41.22    4.25   0
  -1   9  -1   25.13    8.20   0
  -1   9  -1   48.03    6.05   0
  -1   9  -1   25.02    7.82   0
  -1   9  -1   45.89    7.02   0
   2  -9   1    2.74    4.12   0
   2  -9   1    0.01    6.44   0
   2  -9   1    2.46    2.46   0
  -2   9  -1    9.19    7.14   0
  -2   9  -1    1.18    4.32   0
  -2   9  -1    4.93    4.93   0
  -2   9  -1    0.47    4.21   0
   3  -9   1   12.70    8.13   0
   3  -9   1   18.30    9.63   0
   3  -9   1   28.48    5.29   0
  -3   9  -1   24.46    8.80   0
  -3   9  -1   16.11    5.11   0
  -3   9  -1   15.05    6.58   0
   4  -9   1   20.53    9.18   0
   4  -9   1   11.63   12.46   0
  -4   9  -1    7.23    5.78   0
  -4   9  -1   13.30    5.87   0
  -4   9  -1   12.91    7.45   0
  -4   9  -1    8.64    4.80   0
   5  -9   1    2.38   10.13   0
   5  -9   1    0.01   11.19   0
  -5   9  -1    0.41    6.64   0
  -5   9  -1    0.01    8.69   0
  -5   9  -1    0.01    5.10   0
  -5   9  -1    0.48    7.67   0
   6  -9   1  240.02   26.96   0
   6  -9   1  220.20   25.25   0
  -6   9  -1  182.88   19.38   0
  -6   9  -1  231.94   25.39   0
  -6   9  -1  203.93   18.49   0
  -6   9  -1  192.96   14.29   0
  -6   9  -1  211.16   18.11   0
  -7   9  -1    0.87   12.19   0
  -7   9  -1    0.01   12.32   0
  -7   9  -1    0.00    7.68   0
  -7   9  -1   30.63   13.88   0
  -8   9  -1   62.26   20.59   0
  -8   9  -1   85.22   18.62   0
  -8   9  -1   67.67   18.01   0
  -8   9  -1   64.04   15.41   0
   7   8  -1   68.30   26.64   0
  -7  -8   1    0.01   16.07   0
  -7  -8   1   47.81   17.56   0
  -7  -8   1   18.30   13.39   0
   6   8  -1    0.00   12.89   0
   6   8  -1    0.01   27.46   0
   6   8  -1   26.35   14.56   0
  -6  -8   1    0.01   12.58   0
  -6  -8   1   22.92   13.75   0
  -6  -8   1   16.51   10.00   0
  -6  -8   1    6.16    8.62   0
  -6  -8   1    9.48   13.09   0
   5   8  -1  172.86   24.26   0
   5   8  -1  213.66   26.71   0
   5   8  -1  220.43   23.99   0
  -5  -8   1  188.48   18.09   0
  -5  -8   1  202.07   19.29   0
  -5  -8   1  212.25   15.25   0
  -5  -8   1  198.51   16.96   0
   4   8  -1 3246.41  144.62   0
   4   8  -1 3109.90  132.32   0
   4   8  -1 3129.25  100.16   0
   4   8  -1 3377.32  112.33   0
   4   8  -1 3172.43  115.85   0
  -4  -8   1 3268.65  127.88   0
  -4  -8   1 3179.95  117.10   0
  -4  -8   1 3185.23  111.22   0
   3   8  -1  763.68   43.56   0
   3   8  -1  889.07   46.84   0
   3   8  -1  828.60   41.10   0
   3   8  -1  777.48   30.96   0
   3   8  -1  530.36   46.75   0
   3   8  -1  822.13   32.73   0
  -3  -8   1  823.61   37.74   0
  -3  -8   1  828.83   35.55   0
  -3  -8   1  820.78   35.56   0
   2   8  -1  983.77   72.52   0
   2   8  -1 1145.34   60.24   0
   2   8  -1 1212.08   52.10   0
   2   8  -1 1148.90   43.21   0
   2   8  -1 1122.99   55.84   0
   2   8  -1 1163.73   41.58   0
  -2  -8   1 1167.70   46.36   0
  -2  -8   1 1063.26   46.14   0
  -2  -8   1 1150.90   44.40   0
   1   8  -1    6.19    5.50   0
   1   8  -1  191.15    8.66   0
   1   8  -1  247.48   16.26   0
   1   8  -1  195.87   13.83   0
   1   8  -1  204.79   13.39   0
  -1  -8   1  174.01   14.03   0
  -1  -8   1  201.50   13.66   0
   0   8  -1  110.93   11.93   0
   0   8  -1  131.21    6.82   0
   0   8  -1  125.53   11.16   0
   0   8  -1  141.01   11.36   0
   0  -8   1  119.87   11.44   0
   0  -8   1  137.95    7.90   0
   0  -8   1  108.53   10.45   0
   1  -8   1   29.15    5.43   0
   1  -8   1   29.14    3.91   0
  -1   8  -1   39.12    8.04   0
  -1   8  -1   32.89    5.15   0
  -1   8  -1   34.61    7.75   0
  -1   8  -1   26.63    5.61   0
   2  -8   1   54.23    5.53   0
   2  -8   1   64.50    8.00   0
   2  -8   1   52.82    4.95   0
  -2   8  -1   64.47    8.56   0
  -2   8  -1   58.33    7.00   0
  -2   8  -1   46.28    7.39   0
  -2   8  -1   58.95    7.07   0
   3  -8   1 2373.35   80.23   0
   3  -8   1 2499.91  133.84   0
   3  -8   1 2331.24   64.51   0
  -3   8  -1 2269.17   87.41   0
  -3   8  -1 2291.75   69.45   0
  -3   8  -1 2259.75   90.37   0
  -3   8  -1 2327.07   87.16   0
   4  -8   1  243.30   17.34   0
   4  -8   1  217.66   20.08   0
  -4   8  -1  231.78   17.83   0
  -4   8  -1  225.26   13.93   0
  -4   8  -1  229.09   15.24   0
   5  -8   1  349.41   25.27   0
   5  -8   1  346.52   26.26   0
  -5   8  -1  294.27   21.76   0
  -5   8  -1  320.05   27.81   0
  -5   8  -1  318.68   18.43   0
  -5   8  -1  279.62   16.36   0
  -5   8  -1  272.20   18.18   0
   6  -8   1   24.29   15.27   0
  -6   8  -1   36.55    7.78   0
  -6   8  -1   19.96   10.62   0
  -6   8  -1   50.09   11.30   0
  -6   8  -1   48.93    9.86   0
  -6   8  -1   25.29   11.24   0
  -7   8  -1   60.57   11.14   0
  -7   8  -1   73.69   18.42   0
  -7   8  -1   43.54   11.38   0
  -7   8  -1   78.03   12.47   0
  -7   8  -1   66.31   15.88   0
  -8   8  -1  145.14   20.17   0
  -8   8  -1  111.12   17.83   0
  -8   8  -1  104.32   18.29   0
  -8   8  -1  104.13   19.23   0
  -8   8  -1   89.92   14.87   0
  -8   8  -1  144.47   29.35   0
  -8   8  -1  143.43   21.43   0
  -7  -7   1   79.09   16.86   0
  -7  -7   1   91.48   15.50   0
  -7  -7   1   67.45   12.91   0
   7   7  -1   47.96   24.33   0
  -7  -7   1   69.65   19.72   0
  -7  -7   1   39.75   22.82   0
  -7  -7   1   66.20   15.31   0
   6   7  -1   86.47   20.01   0
   6   7  -1  137.29   35.43   0
   6   7  -1   41.46   14.76   0
  -6  -7   1   80.43   15.69   0
  -6  -7   1   85.54   17.36   0
  -6  -7   1   48.27   10.78   0
  -6  -7   1  106.60   20.87   0
  -6  -7   1   96.64   14.10   0
  -6  -7   1   41.10   14.16   0
   5   7  -1  123.01   19.87   0
   5   7  -1  121.21   19.73   0
   5   7  -1  110.33   18.50   0
  -5  -7   1  125.94   16.31   0
  -5  -7   1  138.68   13.03   0
  -5  -7   1  139.57   19.83   0
  -5  -7   1  127.14   11.29   0
  -5  -7   1  130.91   14.85   0
   4   7  -1   15.78    9.47   0
   4   7  -1   24.07   14.11   0
   4   7  -1   15.33    7.12   0
   4   7  -1   13.87    2.52   0
   4   7  -1   10.19   10.19   0
  -4  -7   1   12.88    9.02   0
  -4  -7   1   12.04    6.28   0
  -4  -7   1    7.93    9.52   0
  -4  -7   1   14.18    7.09   0
   3   7  -1   96.43   10.30   0
   3   7  -1  122.10   15.05   0
   3   7  -1  124.25   14.22   0
   3   7  -1  112.92   10.89   0
   3   7  -1   96.34   13.06   0
   3   7  -1  127.86   13.88   0
  -3  -7   1  139.82   13.49   0
  -3  -7   1  108.64   11.96   0
  -3  -7   1  100.50   11.01   0
   2   7  -1  193.37   20.70   0
   2   7  -1  269.16   21.53   0
   2   7  -1  265.39   19.53   0
   2   7  -1  244.94   14.52   0
   2   7  -1  254.35   18.02   0
   2   7  -1  223.08   15.09   0
  -2  -7   1  212.08   14.49   0
  -2  -7   1  214.71   14.42   0
  -2  -7   1  232.84   16.49   0
   1   7  -1    0.01    4.13   0
   1   7  -1    6.34    2.53   0
   1   7  -1   13.92    7.26   0
   1   7  -1    6.82    6.82   0
   1   7  -1    1.00    3.48   0
  -1  -7   1    2.15    4.84   0
  -1  -7   1    1.56    3.63   0
  -1  -7   1    5.36    5.85   0
   0   7  -1    0.00    3.53   0
   0   7  -1    5.43    2.09   0
   0   7  -1    6.11    3.89   0
   0   7  -1    5.18    3.30   0
   0  -7   1    1.51    3.03   0
   0  -7   1    2.97    4.95   0
   1  -7   1  870.23   35.76   0
   1  -7   1  769.81   28.96   0
  -1   7  -1  800.82   35.21   0
  -1   7  -1  807.48   26.96   0
  -1   7  -1  809.89   35.93   0
  -1   7  -1  814.77   32.68   0
   2  -7   1 1037.80   44.31   0
   2  -7   1  988.98   40.91   0
   2  -7   1  887.15   30.78   0
  -2   7  -1  946.54   37.80   0
  -2   7  -1  946.55   32.05   0
  -2   7  -1  842.44   36.75   0
   3  -7   1    6.89    6.89   0
   3  -7   1   25.92    7.15   0
   3  -7   1   21.32    4.10   0
  -3   7  -1    8.70    5.32   0
  -3   7  -1   21.13    4.99   0
  -3   7  -1   14.97    4.35   0
   4  -7   1  287.41   18.58   0
   4  -7   1  293.38   21.67   0
  -4   7  -1  281.68   17.53   0
  -4   7  -1  282.18   17.42   0
  -4   7  -1  276.60   14.60   0
  -4   7  -1  290.98   16.11   0
   5  -7   1   12.93    7.11   0
   5  -7   1    8.44    8.44   0
  -5   7  -1    5.85    4.39   0
  -5   7  -1    0.84    6.68   0
  -5   7  -1   12.25    5.88   0
  -5   7  -1   14.72    6.97   0
  -5   7  -1   11.85    5.47   0
  -6   7  -1   68.91    8.96   0
  -6   7  -1   43.23   16.69   0
  -6   7  -1   64.29   11.46   0
  -6   7  -1   44.06   10.23   0
  -6   7  -1   51.54   14.84   0
  -6   7  -1   74.11   10.52   0
  -7   7  -1  146.87   13.89   0
  -7   7  -1  123.07   21.25   0
  -7   7  -1  113.15   16.95   0
  -7   7  -1  125.40   14.02   0
  -7   7  -1   51.71   23.58   0
  -7   7  -1  116.62   15.55   0
  -7   7  -1  128.39   15.16   0
  -8   7  -1  251.00   33.01   0
  -8   7  -1  325.03   28.58   0
  -8   7  -1  270.85   26.23   0
  -8   7  -1  339.33   37.45   0
  -8   7  -1  351.17   25.76   0
  -8   7  -1  384.31   28.80   0
  -8   7  -1  330.78   28.07   0
  -8   7  -1  336.03   38.25   0
  -8   7  -1  320.58   27.65   0
  -8   7  -1  276.43   27.37   0
  -7  -6   1  244.58   26.55   0
  -7  -6   1  316.17   27.07   0
  -7  -6   1  293.27   40.21   0
  -7  -6   1  242.87   23.95   0
  -7  -6   1  250.59   24.69   0
   6   6  -1   24.29   15.72   0
   6   6  -1   26.54   20.51   0
   6   6  -1   51.56   14.32   0
  -6  -6   1   49.49   12.96   0
  -6  -6   1   45.62   12.58   0
  -6  -6   1    0.01   11.93   0
  -6  -6   1   33.16    8.81   0
  -6  -6   1   42.84   13.50   0
   5   6  -1 1156.52   56.79   0
   5   6  -1  984.61   58.93   0
   5   6  -1 1181.37   53.34   0
  -5  -6   1 1039.65   45.41   0
  -5  -6   1  962.00   58.35   0
  -5  -6   1 1095.44   41.17   0
  -5  -6   1 1065.90   44.14   0
   4   6  -1  192.21   22.15   0
   4   6  -1  240.24   21.60   0
   4   6  -1  185.66   17.13   0
   4   6  -1  199.29    8.57   0
   4   6  -1  193.14   16.48   0
  -4  -6   1  204.17   14.47   0
  -4  -6   1  179.30   20.01   0
  -4  -6   1  180.15   13.52   0
   3   6  -1  186.67   16.30   0
   3   6  -1  198.80   18.22   0
   3   6  -1  237.22   17.66   0
   3   6  -1  188.31   13.91   0
   3   6  -1  171.90   14.89   0
   3   6  -1  186.24   15.02   0
  -3  -6   1  254.90   15.85   0
  -3  -6   1  221.44   14.94   0
  -3  -6   1  241.96   19.36   0
  -3  -6   1  192.21   13.17   0
   2   6  -1   96.83   10.10   0
   2   6  -1  108.33   13.77   0
   2   6  -1  130.44   11.73   0
   2   6  -1  104.07    9.64   0
   2   6  -1  120.84   10.99   0
   2   6  -1  103.02    9.32   0
  -2  -6   1  101.78   10.11   0
  -2  -6   1  105.55    9.45   0
  -2  -6   1  122.43   10.77   0
   1   6  -1    0.01    3.32   0
   1   6  -1    4.17    2.08   0
   1   6  -1    7.32    4.88   0
   1   6  -1    7.03    3.90   0
   1   6  -1    0.01    3.01   0
  -1  -6   1    0.00    3.40   0
  -1  -6   1    0.52    3.14   0
  -1  -6   1    0.98    4.90   0
   0   6  -1   64.62    7.57   0
   0   6  -1   68.02    4.53   0
   0   6  -1   73.50    7.18   0
   0   6  -1   69.95    6.57   0
   0  -6   1   76.41    7.18   0
   0  -6   1   79.17    7.38   0
   1  -6   1   10.99    4.00   0
   1  -6   1    5.01    2.73   0
  -1   6  -1    0.01    4.13   0
  -1   6  -1    7.73    2.32   0
  -1   6  -1    4.60    3.07   0
  -1   6  -1    3.27    2.80   0
   2  -6   1   82.60    3.50   0
   2  -6   1  104.97    7.68   0
   2  -6   1  117.83   14.47   0
   2  -6   1   99.20    6.28   0
  -2   6  -1  100.36    9.35   0
  -2   6  -1  108.10    6.54   0
  -2   6  -1  111.08    7.75   0
  -2   6  -1  104.56    7.78   0
   3  -6   1  338.11   18.17   0
   3  -6   1  323.34   24.23   0
   3  -6   1  317.61   13.20   0
  -3   6  -1  362.55   22.57   0
  -3   6  -1  333.39   14.52   0
  -3   6  -1  336.43   14.88   0
  -3   6  -1  324.60   14.78   0
   4  -6   1  390.92   21.18   0
   4  -6   1  442.13   26.40   0
  -4   6  -1  410.85   22.49   0
  -4   6  -1  426.64   27.41   0
  -4   6  -1  424.78   20.06   0
  -4   6  -1  406.89   17.97   0
  -4   6  -1  397.47   19.27   0
   5  -6   1  885.74   43.12   0
   5  -6   1  910.72   43.56   0
  -5   6  -1  905.81   40.59   0
  -5   6  -1  876.91   55.12   0
  -5   6  -1  816.75   36.20   0
  -5   6  -1  890.27   31.27   0
  -5   6  -1  766.89   51.39   0
  -5   6  -1  827.89   34.14   0
  -6   6  -1  499.83   27.70   0
  -6   6  -1  502.61   45.97   0
  -6   6  -1  492.86   26.79   0
  -6   6  -1  476.68   23.50   0
  -6   6  -1  449.33   37.70   0
  -6   6  -1  522.24   25.53   0
  -7   6  -1  952.11   40.63   0
  -7   6  -1  980.33   46.40   0
  -7   6  -1  898.15   70.11   0
  -7   6  -1  990.18   44.69   0
  -7   6  -1  880.68   39.58   0
  -7   6  -1  905.42   44.94   0
  -7   6  -1  833.71   59.39   0
  -7   6  -1  910.74   40.01   0
  -7   6  -1  839.72   47.79   0
  -8   6  -1   16.66   18.17   0
  -8   6  -1   21.31   13.16   0
  -8   6  -1   24.77   18.81   0
  -8   6  -1   24.93   12.96   0
  -8   6  -1    7.06   19.76   0
  -8   6  -1    0.01   12.36   0
  -8   6  -1   40.01   21.34   0
  -8   6  -1   24.86   13.19   0
  -8   6  -1    3.18   10.45   0
  -8   6  -1   17.68   10.71   0
  -8   6  -1   21.15    9.91   0
  -9   6  -1  264.11   29.48   0
  -9   6  -1  322.30   29.25   0
  -9   6  -1  248.81   34.05   0
  -9   6  -1  298.07   30.10   0
  -9   6  -1  210.87   41.98   0
  -9   6  -1  216.01   27.22   0
  -8  -5   1  150.38   24.99   0
  -8  -5   1    0.01   22.34   0
  -8  -5   1  148.40   25.11   0
  -8  -5   1  173.18   24.00   0
  -8  -5   1  150.02   18.81   0
  -7  -5   1   80.58   17.33   0
  -7  -5   1   94.51   16.56   0
  -7  -5   1    4.68   18.05   0
  -7  -5   1  115.34   30.55   0
  -7  -5   1  131.29    9.95   0
  -7  -5   1  166.59   18.34   0
  -7  -5   1  102.02   22.23   0
  -7  -5   1   99.91   13.18   0
   6   5  -1   44.64   13.17   0
  -6  -5   1   41.76    9.45   0
  -6  -5   1   28.51   18.56   0
  -6  -5   1   21.09   14.84   0
  -6  -5   1   33.01    4.63   0
  -6  -5   1   27.89   10.73   0
  -6  -5   1    7.25   11.20   0
  -6  -5   1   27.71    9.38   0
  -6  -5   1   22.51    9.10   0
   5   5  -1  502.44   33.39   0
   5   5  -1  500.54   39.12   0
   5   5  -1  571.07   31.68   0
  -5  -5   1    6.74   15.50   0
  -5  -5   1  491.71   33.97   0
  -5  -5   1  573.71   19.07   0
  -5  -5   1  558.13   25.69   0
  -5  -5   1  490.97   32.19   0
  -5  -5   1  519.06   21.04   0
  -5  -5   1  504.68   23.01   0
   4   5  -1  301.54   24.80   0
   4   5  -1  295.78   25.03   0
   4   5  -1  330.83   18.78   0
   4   5  -1  305.07   12.14   0
   4   5  -1  345.42   23.55   0
  -4  -5   1    0.01   11.26   0
  -4  -5   1  308.76   24.46   0
  -4  -5   1  270.30   15.33   0
  -4  -5   1  329.86    8.79   0
  -4  -5   1  319.64   16.50   0
  -4  -5   1  280.71   19.26   0
  -4  -5   1  309.31   16.46   0
   3   5  -1    6.03    3.62   0
   3   5  -1    0.01    8.25   0
   3   5  -1   11.91    8.73   0
   3   5  -1    3.46    4.62   0
   3   5  -1    1.02    4.09   0
   3   5  -1    3.19    5.10   0
  -3  -5   1    9.34    6.05   0
  -3  -5   1    0.01    8.08   0
  -3  -5   1    9.59    4.54   0
   2   5  -1   89.84    8.45   0
   2   5  -1  117.13   11.54   0
   2   5  -1  112.08   11.21   0
   2   5  -1  106.02    9.05   0
   2   5  -1  105.64   10.18   0
   2   5  -1   85.81    8.47   0
  -2  -5   1  112.04    9.34   0
  -2  -5   1   93.82    8.09   0
  -2  -5   1   98.75    8.02   0
   1   5  -1    2.46    3.07   0
   1   5  -1  159.30    6.64   0
   1   5  -1  177.63   11.10   0
   1   5  -1  170.20   10.39   0
   1   5  -1  172.66    9.19   0
  -1  -5   1  168.77   10.43   0
  -1  -5   1  174.48   10.57   0
  -1  -5   1  153.24    9.92   0
   0   5  -1  237.34   13.89   0
   0   5  -1  217.74    9.45   0
   0   5  -1  244.50   12.58   0
   0   5  -1  217.98   11.72   0
   0  -5   1  242.16   12.06   0
   0  -5   1  226.09   12.23   0
   1  -5   1  655.68   25.62   0
   1  -5   1  646.79   23.21   0
  -1   5  -1  638.92   21.35   0
  -1   5  -1  663.47   22.46   0
  -1   5  -1  672.31   24.57   0
   2  -5   1  104.77    7.30   0
   2  -5   1  123.95    8.39   0
   2  -5   1  105.61    6.74   0
  -2   5  -1  117.63    8.18   0
  -2   5  -1  112.38    6.87   0
  -2   5  -1  108.95    7.23   0
   3  -5   1  258.65   14.78   0
   3  -5   1  234.73   17.04   0
   3  -5   1  215.29   10.81   0
  -3   5  -1  255.70   13.01   0
  -3   5  -1  206.49   12.20   0
  -3   5  -1  220.94   12.15   0
  -3   5  -1  209.07   12.04   0
   4  -5   1    1.23    3.16   0
   4  -5   1    1.16    3.27   0
  -4   5  -1    1.14    2.98   0
  -4   5  -1    1.12    3.30   0
  -4   5  -1    1.20    3.19   0
  -4   5  -1    1.19    3.05   0
  -4   5  -1    1.01    3.42   0
  -4   5  -1    1.02    3.21   0
  -5   5  -1   20.29    5.20   0
  -5   5  -1   16.78    6.71   0
  -5   5  -1   16.24    5.08   0
  -5   5  -1   16.19    5.01   0
  -5   5  -1   22.71   12.53   0
  -5   5  -1   20.27    7.93   0
  -6   5  -1  222.51   14.62   0
  -6   5  -1  227.32   22.56   0
  -6   5  -1  213.61   16.90   0
  -6   5  -1  225.68   15.65   0
  -6   5  -1  222.32   26.52   0
  -6   5  -1  195.00   17.61   0
  -7   5  -1  456.16   25.40   0
  -7   5  -1  460.48   41.54   0
  -7   5  -1  418.31   24.97   0
  -7   5  -1  416.89   35.34   0
  -7   5  -1  460.12   26.05   0
  -7   5  -1  406.24   26.13   0
  -7   5  -1  416.52   40.41   0
  -7   5  -1  373.18   24.82   0
  -7   5  -1  451.37   25.02   0
  -7   5  -1  414.83   26.83   0
  -8   5  -1   99.19   27.33   0
  -8   5  -1  127.11   15.19   0
  -8   5  -1   32.83   24.50   0
  -8   5  -1  143.33   16.71   0
  -8   5  -1  144.48   23.49   0
  -8   5  -1  138.66   15.64   0
  -8   5  -1  117.75   24.01   0
  -8   5  -1  161.16   20.73   0
  -8   5  -1  130.69   18.41   0
  -8   5  -1  131.89   17.32   0
  -8   5  -1  113.75   13.27   0
  -9   5  -1  117.72   17.46   0
  -9   5  -1  104.41   19.58   0
  -9   5  -1   94.11   25.79   0
  -9   5  -1  133.70   20.01   0
  -9   5  -1  101.58   23.06   0
  -8  -4   1   94.15   17.65   0
  -8  -4   1   57.16   21.36   0
  -8  -4   1  110.25   21.76   0
  -8  -4   1  108.77   33.00   0
  -8  -4   1   87.37   14.04   0
  -8  -4   1  109.83   16.06   0
  -8  -4   1   87.98   15.06   0
  -7  -4   1    0.00    6.77   0
  -7  -4   1    6.51    7.74   0
  -7  -4   1    0.01   23.76   0
  -7  -4   1    0.01   21.23   0
  -7  -4   1    3.43    5.39   0
  -7  -4   1    0.01    9.03   0
  -7  -4   1    0.62   13.04   0
  -7  -4   1    7.34    7.77   0
  -6  -4   1   23.02    7.54   0
  -6  -4   1    8.96   16.12   0
  -6  -4   1   12.34   13.88   0
  -6  -4   1   14.82    4.94   0
  -6  -4   1   12.53    5.99   0
  -6  -4   1   13.06   13.68   0
  -6  -4   1   21.49    9.46   0
  -6  -4   1   33.35    8.96   0
   5   4  -1  150.96   16.61   0
   5   4  -1  145.10   22.32   0
   5   4  -1  104.25   14.35   0
  -5  -4   1    0.01    8.30   0
  -5  -4   1  150.43   19.00   0
  -5  -4   1  137.48    7.17   0
  -5  -4   1  140.75   13.40   0
  -5  -4   1  169.13   16.41   0
  -5  -4   1  151.36   12.11   0
  -5  -4   1  140.48    9.63   0
  -5  -4   1  130.17   13.32   0
   4   4  -1   77.55   14.54   0
   4   4  -1   58.11   10.57   0
   4   4  -1   70.71    9.39   0
   4   4  -1   76.18   10.56   0
  -4  -4   1    0.01    6.04   0
  -4  -4   1   54.44   12.37   0
  -4  -4   1   71.73    4.03   0
  -4  -4   1   75.88    8.43   0
  -4  -4   1   93.49   13.54   0
  -4  -4   1   85.01    9.45   0
   3   4  -1    3.18    2.39   0
   3   4  -1   13.15    6.57   0
   3   4  -1    0.01    6.75   0
   3   4  -1    0.01    4.00   0
   3   4  -1    3.98    3.18   0
   3   4  -1   11.02    5.51   0
  -3  -4   1    0.01    3.87   0
  -3  -4   1    0.01    8.61   0
  -3  -4   1    5.85    1.17   0
  -3  -4   1    0.01    2.81   0
  -3  -4   1   13.51    6.08   0
  -3  -4   1    3.72    3.72   0
   2   4  -1  383.55   21.86   0
   2   4  -1  453.93   25.03   0
   2   4  -1  448.26   19.92   0
   2   4  -1  378.82   17.65   0
   2   4  -1  376.85   29.12   0
   2   4  -1  435.78   17.91   0
  -2  -4   1    2.26   13.56   0
  -2  -4   1  439.22   12.44   0
  -2  -4   1  368.48    8.30   0
  -2  -4   1  406.10   16.07   0
  -2  -4   1  394.74   21.34   0
  -2  -4   1  397.75   16.75   0
   1   4  -1 7392.72  173.19   0
   1   4  -1 7866.02  249.90   0
   1   4  -1 7419.38  261.64   0
   1   4  -1 7753.03  193.85   0
   1   4  -1 7570.88  206.30   0
   1   4  -1 7909.89  187.47   0
  -1  -4   1 8125.32  267.03   0
  -1  -4   1 7652.19  254.70   0
  -1  -4   1 8043.82  245.54   0
   0   4  -1  187.47   11.61   0
   0   4  -1  206.94    7.91   0
   0   4  -1  200.02   10.30   0
   0   4  -1  186.92    8.92   0
   0  -4   1  207.09   11.35   0
   0  -4   1  189.75    7.33   0
   0  -4   1  206.67   10.26   0
   1  -4   1 1406.82   99.25   0
   1  -4   1 1359.73   46.63   0
   1  -4   1 1296.06   34.17   0
   1  -4   1 1283.51   38.67   0
  -1   4  -1 1321.05   50.83   0
  -1   4  -1 1271.73   40.81   0
  -1   4  -1 1324.65   50.60   0
   2  -4   1  531.83   22.65   0
   2  -4   1  557.53   30.74   0
   2  -4   1  478.11   17.74   0
  -2   4  -1  544.51   27.48   0
  -2   4  -1  506.38   19.49   0
  -2   4  -1  468.75   17.45   0
  -2   4  -1  492.37   18.69   0
   3  -4   1  439.33   21.40   0
   3  -4   1  449.88   24.20   0
   3  -4   1  381.96   15.50   0
  -3   4  -1  410.81   16.12   0
  -3   4  -1  424.95   25.83   0
  -3   4  -1  414.52   19.45   0
  -3   4  -1  405.67   17.06   0
  -3   4  -1  385.87   27.04   0
  -3   4  -1  409.27   17.81   0
   4  -4   1   35.32    8.31   0
  -4   4  -1   32.41    3.70   0
  -4   4  -1   36.32    7.84   0
  -4   4  -1   34.96    6.08   0
  -4   4  -1   33.18    5.34   0
  -4   4  -1   32.73    7.79   0
  -4   4  -1   19.10    4.78   0
  -5   4  -1    3.74    3.27   0
  -5   4  -1    2.55    8.49   0
  -5   4  -1   13.97    6.21   0
  -5   4  -1    5.40    5.40   0
  -5   4  -1    0.01    6.85   0
  -5   4  -1    7.79    4.76   0
  -6   4  -1 1934.05   67.16   0
  -6   4  -1 1868.17  105.98   0
  -6   4  -1 1843.66   73.85   0
  -6   4  -1 1883.43   94.95   0
  -6   4  -1 1913.57   61.66   0
  -6   4  -1 1922.98   70.62   0
  -6   4  -1 2066.83   99.36   0
  -6   4  -1 1728.94   64.23   0
  -6   4  -1 1859.41   69.43   0
  -6   4  -1 1871.71   87.29   0
  -7   4  -1  192.89   18.07   0
  -7   4  -1  177.27   24.56   0
  -7   4  -1  180.53   24.12   0
  -7   4  -1  168.44   28.73   0
  -7   4  -1  177.08   14.51   0
  -7   4  -1  166.65   23.48   0
  -7   4  -1  166.12   15.38   0
  -7   4  -1  193.15   16.10   0
  -7   4  -1  173.48   20.08   0
  -7   4  -1  158.61   17.96   0
  -7   4  -1  165.06   16.31   0
  -8   4  -1  494.21   28.05   0
  -8   4  -1  475.43   34.48   0
  -8   4  -1  514.00   31.90   0
  -8   4  -1  211.26   54.81   0
  -8   4  -1  492.54   28.52   0
  -8   4  -1  404.46   37.81   0
  -8   4  -1  470.45   28.57   0
  -8   4  -1  467.15   41.16   0
  -8   4  -1  469.98   44.54   0
  -8   4  -1  451.02   30.72   0
  -8   4  -1  436.52   28.91   0
  -9   4  -1  137.62   21.00   0
  -9   4  -1  125.11   18.74   0
  -9   4  -1  112.21   32.96   0
  -9   4  -1  136.24   22.45   0
  -9   4  -1  133.56   23.49   0
  -9   4  -1  156.72   22.39   0
  -8  -3   1    7.36    7.89   0
  -8  -3   1    1.71    9.82   0
  -8  -3   1    0.01   17.61   0
  -8  -3   1    0.01   11.08   0
  -8  -3   1    0.01   24.76   0
  -8  -3   1   12.87    5.72   0
  -8  -3   1    0.01   10.59   0
  -8  -3   1    0.01    8.74   0
  -7  -3   1   78.10   14.88   0
  -7  -3   1    0.01   20.32   0
  -7  -3   1  110.20   23.40   0
  -7  -3   1  123.43    9.63   0
  -7  -3   1  101.75   11.37   0
  -7  -3   1   77.79   20.19   0
  -7  -3   1   98.18   22.05   0
  -7  -3   1   89.22   11.72   0
  -7  -3   1  102.95   14.13   0
  -7  -3   1  103.02   14.34   0
  -6  -3   1  148.05   14.08   0
  -6  -3   1    9.31   11.50   0
  -6  -3   1  167.23   22.91   0
  -6  -3   1  141.44    9.46   0
  -6  -3   1  140.67   12.28   0
  -6  -3   1  150.11   18.91   0
  -6  -3   1  137.58   13.84   0
  -6  -3   1  116.78   13.09   0
  -6  -3   1  129.87   13.67   0
   5   3  -1  353.00   26.15   0
  -5  -3   1  318.34   15.37   0
  -5  -3   1   18.24   10.73   0
  -5  -3   1  392.67   27.21   0
  -5  -3   1  365.96   12.97   0
  -5  -3   1  383.33   18.94   0
  -5  -3   1  376.65   22.61   0
  -5  -3   1  370.64   17.40   0
  -5  -3   1  341.59   22.99   0
  -5  -3   1  359.75   18.48   0
   4   3  -1  125.47   14.81   0
   4   3  -1  133.34   15.39   0
   4   3  -1  144.93   13.80   0
  -4  -3   1    0.01    5.33   0
  -4  -3   1  124.81   13.60   0
  -4  -3   1  125.57    5.72   0
  -4  -3   1  122.14    8.72   0
  -4  -3   1  147.18   12.06   0
  -4  -3   1  103.39   10.01   0
  -4  -3   1  147.73   11.75   0
   3   3  -1  190.41   15.73   0
   3   3  -1  188.04   15.20   0
   3   3  -1  166.78   10.78   0
   3   3  -1  176.48    9.02   0
   3   3  -1  186.93   13.90   0
  -3  -3   1    0.00    4.34   0
  -3  -3   1  168.67   14.13   0
  -3  -3   1  164.68    6.04   0
  -3  -3   1  172.68    9.88   0
  -3  -3   1  174.92   11.91   0
  -3  -3   1  159.10   10.26   0
  -3  -3   1  186.15   10.85   0
   2   3  -1   50.32    4.12   0
   2   3  -1   51.72    8.48   0
   2   3  -1   60.22    6.69   0
   2   3  -1   43.31    5.49   0
   2   3  -1   50.46    6.12   0
   2   3  -1   66.16    6.68   0
  -2  -3   1    3.50    5.24   0
  -2  -3   1   63.74    8.85   0
  -2  -3   1   50.07    5.12   0
  -2  -3   1   52.59    6.83   0
  -2  -3   1   53.37    5.11   0
   1   3  -1    4.68    1.87   0
   1   3  -1    8.53    5.68   0
   1   3  -1    0.00    1.94   0
   1   3  -1    7.03    3.12   0
   1   3  -1    4.87    2.92   0
   1   3  -1    1.68    2.24   0
  -1  -3   1    1.24    1.24   0
  -1  -3   1    0.00    1.64   0
  -1  -3   1    4.30    3.22   0
   0   3  -1    0.01    1.78   0
   0   3  -1    2.62    0.87   0
   0   3  -1    2.69    1.62   0
   0   3  -1    1.42    1.42   0
   0  -3   1    0.01    1.71   0
   0  -3   1    3.21    1.20   0
   0  -3   1    1.97    1.47   0
   1  -3   1   36.43    3.59   0
   1  -3   1   48.55    3.06   0
   1  -3   1   39.00    3.25   0
  -1   3  -1   36.36    3.44   0
  -1   3  -1   40.48    3.44   0
  -1   3  -1   43.42    3.62   0
  -1   3  -1   43.09    3.39   0
   2  -3   1   49.01    5.01   0
   2  -3   1   40.13    3.38   0
   2  -3   1   39.00    5.15   0
   2  -3   1   29.60    3.38   0
  -2   3  -1   39.03    2.60   0
  -2   3  -1   45.36    5.92   0
  -2   3  -1   38.55    3.40   0
  -2   3  -1   46.54    5.92   0
  -2   3  -1   43.31    4.37   0
   3  -3   1  303.18   18.10   0
   3  -3   1  290.51   12.70   0
  -3   3  -1  273.60   11.40   0
  -3   3  -1  254.49   17.59   0
  -3   3  -1  278.33   14.20   0
  -3   3  -1  296.00   12.47   0
  -3   3  -1  270.08   19.02   0
  -3   3  -1  264.73   12.38   0
  -4   3  -1  226.46   12.03   0
  -4   3  -1  191.34   20.98   0
  -4   3  -1  196.32   13.02   0
  -4   3  -1  205.58   11.44   0
  -4   3  -1  231.02   18.57   0
  -4   3  -1  210.76   12.88   0
  -5   3  -1  250.62   11.98   0
  -5   3  -1  276.49   20.77   0
  -5   3  -1  255.64   15.35   0
  -5   3  -1  233.16   20.07   0
  -5   3  -1  252.63   13.52   0
  -5   3  -1  300.92   22.29   0
  -5   3  -1  243.31   13.71   0
  -5   3  -1  285.09   19.98   0
  -6   3  -1   43.89    8.23   0
  -6   3  -1   25.79   10.23   0
  -6   3  -1   44.61    8.92   0
  -6   3  -1   34.64   10.54   0
  -6   3  -1   50.07    7.88   0
  -6   3  -1   10.95   16.42   0
  -6   3  -1   35.45    8.73   0
  -6   3  -1   30.09   10.53   0
  -6   3  -1   32.23    7.30   0
  -6   3  -1   34.19    6.63   0
  -6   3  -1   33.39    6.68   0
  -7   3  -1  184.21   18.25   0
  -7   3  -1  203.34   15.68   0
  -7   3  -1  139.17   28.48   0
  -7   3  -1  235.45   17.63   0
  -7   3  -1  259.94   27.17   0
  -7   3  -1  222.40   14.88   0
  -7   3  -1  140.36   24.09   0
  -7   3  -1  239.71   20.75   0
  -7   3  -1  192.54   24.92   0
  -7   3  -1  210.72   18.08   0
  -7   3  -1  191.06   16.02   0
  -8   3  -1   56.80   22.72   0
  -8   3  -1   19.40   12.44   0
  -8   3  -1   31.98   19.10   0
  -8   3  -1   24.10    8.21   0
  -8   3  -1   51.04   17.97   0
  -8   3  -1   19.10    9.14   0
  -8   3  -1   10.81   14.97   0
  -8   3  -1   17.43   13.20   0
  -8   3  -1   17.68   11.05   0
  -8   3  -1    0.01    8.93   0
  -8   3  -1   24.82    9.93   0
  -9   3  -1   17.74   17.03   0
  -9   3  -1   24.19   18.93   0
  -9   3  -1    0.01   13.76   0
  -9   3  -1   26.18   21.23   0
  -9   3  -1    0.01   14.76   0
  -8  -2   1   20.29   13.70   0
  -8  -2   1    9.85   13.91   0
  -8  -2   1   23.53   11.33   0
  -8  -2   1    0.01   18.80   0
  -8  -2   1   27.78   15.87   0
  -8  -2   1   74.43   30.07   0
  -8  -2   1    3.98    5.76   0
  -8  -2   1    4.29    6.97   0
  -8  -2   1    9.23   20.59   0
  -8  -2   1    0.01   10.21   0
  -8  -2   1    0.01   12.50   0
  -7  -2   1  917.21   40.39   0
  -7  -2   1  879.14   34.95   0
  -7  -2   1    0.01   22.83   0
  -7  -2   1  908.71   45.18   0
  -7  -2   1  833.81   52.82   0
  -7  -2   1  860.34   29.48   0
  -7  -2   1  991.81   38.85   0
  -7  -2   1 1110.81   54.05   0
  -7  -2   1  923.69   35.88   0
  -7  -2   1  803.59   59.92   0
  -7  -2   1  877.13   43.29   0
  -6  -2   1   30.31    9.83   0
  -6  -2   1    0.00   12.83   0
  -6  -2   1   49.47   15.98   0
  -6  -2   1   29.36    4.76   0
  -6  -2   1   32.26    7.49   0
  -6  -2   1   64.34   11.85   0
  -6  -2   1   55.23   14.16   0
  -6  -2   1   29.62    7.84   0
  -6  -2   1   26.30   13.15   0
  -6  -2   1   24.41    9.43   0
  -5  -2   1   53.74    7.62   0
  -5  -2   1   20.41    8.96   0
  -5  -2   1   46.27   15.42   0
  -5  -2   1   43.15    4.62   0
  -5  -2   1   54.97    7.77   0
  -5  -2   1   55.30   10.16   0
  -5  -2   1   47.30    7.01   0
  -5  -2   1   53.64   12.38   0
  -5  -2   1   64.92    9.27   0
   4   2  -1  259.09   20.26   0
   4   2  -1  218.52   15.44   0
  -4  -2   1  234.01   20.92   0
  -4  -2   1  265.53   21.21   0
  -4  -2   1  213.77    8.37   0
  -4  -2   1  237.07   12.90   0
  -4  -2   1  219.88   15.38   0
  -4  -2   1  216.33   20.46   0
  -4  -2   1  210.52   12.70   0
   3   2  -1   30.48    6.25   0
   3   2  -1    0.01    6.02   0
   3   2  -1    2.78    3.89   0
   3   2  -1    7.09    2.73   0
   3   2  -1    2.30    3.83   0
  -3  -2   1    5.76    3.36   0
  -3  -2   1    0.01    6.46   0
  -3  -2   1    4.90    2.45   0
  -3  -2   1    1.74    3.48   0
  -3  -2   1   16.24    6.50   0
  -3  -2   1   15.04    3.76   0
   2   2  -1  390.45   20.55   0
   2   2  -1  355.04   17.50   0
   2   2  -1  323.36   14.72   0
   2   2  -1  358.24   18.04   0
   2   2  -1  397.97   18.19   0
  -2  -2   1  356.86   17.34   0
  -2  -2   1  390.55   19.19   0
  -2  -2   1  356.43   14.88   0
  -2  -2   1  346.71   15.48   0
  -2  -2   1  378.28   26.09   0
  -2  -2   1  432.94   16.53   0
   1   2  -1   41.50    2.52   0
   1   2  -1   26.21    4.37   0
   1   2  -1   23.14    3.31   0
   1   2  -1   23.31    3.64   0
   1   2  -1   26.05    4.11   0
   1   2  -1   26.31    3.85   0
  -1  -2   1   25.80    2.58   0
  -1  -2   1   23.27    3.72   0
  -1  -2   1   20.07    2.23   0
  -1  -2   1   19.36    3.87   0
  -1  -2   1   22.09    2.88   0
  -1  -2   1   23.63    3.63   0
   0   2  -1  264.23    7.85   0
   0   2  -1  272.61    9.38   0
   0   2  -1  247.49    9.04   0
   0  -2   1  248.52    7.70   0
   0  -2   1  213.73    8.89   0
   0  -2   1  209.84    7.14   0
   0  -2   1  226.52    8.71   0
   1  -2   1    5.76    1.57   0
   1  -2   1    7.76    1.55   0
   1  -2   1   16.66    2.38   0
   1  -2   1    7.30    1.83   0
  -1   2  -1   10.91    2.02   0
  -1   2  -1    9.78    1.96   0
  -1   2  -1    8.90    1.55   0
  -1   2  -1    6.36    1.82   0
  -1   2  -1    9.93    1.89   0
   2  -2   1  990.65   35.70   0
   2  -2   1 1040.22   33.14   0
   2  -2   1 1075.27   47.54   0
  -2   2  -1 1031.78   51.20   0
  -2   2  -1 1038.28   38.42   0
  -2   2  -1 1032.21   31.87   0
  -2   2  -1 1119.42   56.19   0
  -2   2  -1 1014.39   34.38   0
  -3   2  -1  225.32   18.57   0
  -3   2  -1  212.15   11.70   0
  -3   2  -1  209.54    9.85   0
  -3   2  -1  223.76   16.04   0
  -3   2  -1  200.92   10.24   0
  -4   2  -1   22.93    6.06   0
  -4   2  -1   31.39    4.96   0
  -4   2  -1   26.59    7.60   0
  -4   2  -1   28.25    4.20   0
  -4   2  -1   39.68    8.82   0
  -4   2  -1   32.70    6.37   0
  -4   2  -1   32.40    5.27   0
  -5   2  -1   50.09    7.28   0
  -5   2  -1   46.48    8.41   0
  -5   2  -1   42.18    6.03   0
  -5   2  -1   75.29   13.06   0
  -5   2  -1   40.32    6.20   0
  -5   2  -1   54.64   15.41   0
  -5   2  -1   36.04    7.72   0
  -5   2  -1   52.33   10.47   0
  -5   2  -1   34.01    6.38   0
  -5   2  -1   50.98    6.93   0
  -5   2  -1   32.28    6.72   0
  -6   2  -1   21.21    7.96   0
  -6   2  -1   30.03   13.65   0
  -6   2  -1    0.00    4.31   0
  -6   2  -1    2.30    9.20   0
  -6   2  -1   10.24    4.73   0
  -6   2  -1    0.01   13.21   0
  -6   2  -1    0.01    6.22   0
  -6   2  -1   10.46   12.70   0
  -6   2  -1    2.98    4.69   0
  -6   2  -1    0.01    3.83   0
  -6   2  -1    8.70    4.35   0
  -7   2  -1  191.21   19.96   0
  -7   2  -1  192.34   16.53   0
  -7   2  -1   28.23   21.18   0
  -7   2  -1  193.30   17.43   0
  -7   2  -1  228.15   24.52   0
  -7   2  -1  202.87   14.95   0
  -7   2  -1  186.56   21.02   0
  -7   2  -1  199.94   23.96   0
  -7   2  -1  199.29   17.18   0
  -7   2  -1  189.61   16.68   0
  -7   2  -1  229.39   15.67   0
  -8   2  -1  327.91   30.55   0
  -8   2  -1  305.20   23.75   0
  -8   2  -1  299.56   23.49   0
  -8   2  -1  519.05   68.42   0
  -8   2  -1  329.30   23.34   0
  -8   2  -1  327.95   34.98   0
  -8   2  -1  347.13   20.99   0
  -8   2  -1  360.46   27.85   0
  -8   2  -1  322.34   36.15   0
  -8   2  -1  289.48   26.20   0
  -8   2  -1  264.83   19.77   0
  -9   2  -1  214.24   34.76   0
  -9   2  -1  229.46   26.22   0
  -9   2  -1  229.20   22.56   0
  -9   2  -1  257.08   24.74   0
  -9   2  -1  220.46   26.48   0
  -8  -1   1   10.30   13.44   0
  -8  -1   1   36.61    8.09   0
  -8  -1   1   51.50   29.54   0
  -8  -1   1   15.85   11.41   0
  -8  -1   1   27.68   11.18   0
  -8  -1   1   14.33   17.91   0
  -8  -1   1    0.01   16.37   0
  -8  -1   1   30.75   11.53   0
  -8  -1   1   55.99   17.36   0
  -8  -1   1    4.97   25.54   0
  -8  -1   1   58.13   14.76   0
  -7  -1   1   43.12    8.62   0
  -7  -1   1   33.66   15.63   0
  -7  -1   1   41.11    9.95   0
  -7  -1   1   24.84   14.70   0
  -7  -1   1   33.43   12.96   0
  -7  -1   1   19.01   12.93   0
  -7  -1   1   43.76    7.29   0
  -7  -1   1   20.88   14.29   0
  -7  -1   1    9.92   13.46   0
  -7  -1   1   15.89    9.27   0
  -7  -1   1   47.02   10.64   0
  -6  -1   1  134.74   13.05   0
  -6  -1   1   94.06   21.44   0
  -6  -1   1  131.52   16.53   0
  -6  -1   1  102.07   18.42   0
  -6  -1   1  135.24    8.62   0
  -6  -1   1  138.20   12.73   0
  -6  -1   1  129.22   14.66   0
  -6  -1   1  131.97   17.74   0
  -6  -1   1  160.75   14.05   0
  -6  -1   1   94.40   15.73   0
  -6  -1   1  140.67   13.65   0
  -5  -1   1  221.20   14.03   0
  -5  -1   1  241.88   22.16   0
  -5  -1   1  261.35   22.36   0
  -5  -1   1  226.38   10.40   0
  -5  -1   1  223.05   14.10   0
  -5  -1   1  228.96   16.20   0
  -5  -1   1  268.03   21.92   0
  -5  -1   1  228.27   14.54   0
  -5  -1   1  262.19   19.46   0
  -5  -1   1  232.53   17.15   0
  -4  -1   1   10.58    3.66   0
  -4  -1   1   13.75    5.50   0
  -4  -1   1    9.31    6.20   0
  -4  -1   1    5.01    2.31   0
  -4  -1   1    6.76    4.73   0
  -4  -1   1    5.41    5.95   0
  -4  -1   1    8.57    4.28   0
  -4  -1   1   29.49    7.54   0
  -3  -1   1  173.17    8.78   0
  -3  -1   1  166.32   15.12   0
  -3  -1   1  182.71   12.55   0
  -3  -1   1  168.78   10.38   0
  -3  -1   1  188.03   11.45   0
  -3  -1   1  168.09   11.95   0
  -3  -1   1  206.58   11.40   0
   2   1  -1  532.36   24.69   0
   2   1  -1  526.31   30.00   0
   2   1  -1  490.81   18.01   0
   2   1  -1  514.41   17.61   0
   2   1  -1  524.69   24.10   0
  -2  -1   1  529.81   24.96   0
  -2  -1   1  583.88   26.36   0
  -2  -1   1  503.25   20.55   0
  -2  -1   1  508.65   20.26   0
  -2  -1   1  504.89   28.05   0
  -2  -1   1  571.76   24.86   0
   1   1  -1  182.98    8.91   0
   1   1  -1  153.38    7.04   0
   1   1  -1  152.57    7.17   0
   1   1  -1  152.28   10.24   0
   1   1  -1  179.30    8.39   0
  -1  -1   1  134.69    5.18   0
  -1  -1   1  169.20    9.12   0
  -1  -1   1  161.20    5.84   0
  -1  -1   1  150.30    7.84   0
  -1  -1   1  144.48   13.93   0
  -1  -1   1  175.52    8.25   0
   0   1  -1   30.00    3.65   0
   0   1  -1   31.01    3.94   0
   0   1  -1   29.01    3.64   0
   0  -1   1   32.70    3.70   0
   0  -1   1   28.01    3.91   0
   0  -1   1   33.00    3.66   0
   1  -1   1   69.41    5.06   0
   1  -1   1   59.19    3.29   0
   1  -1   1   57.79    3.21   0
   1  -1   1   55.91    3.55   0
  -1   1  -1   39.86    3.67   0
  -1   1  -1   33.93    2.49   0
  -1   1  -1   42.13    2.84   0
  -1   1  -1   41.41    3.08   0
   2  -1   1    4.37    3.06   0
   2  -1   1    0.38    1.14   0
   2  -1   1    0.01    1.29   0
  -2   1  -1    6.64    2.21   0
  -2   1  -1    5.01    1.67   0
  -2   1  -1    9.04    3.77   0
  -2   1  -1    2.70    1.54   0
  -2   1  -1    3.76    2.51   0
  -2   1  -1    3.02    1.51   0
  -3   1  -1   67.80    7.53   0
  -3   1  -1   63.11    5.95   0
  -3   1  -1   65.90    7.58   0
  -3   1  -1   61.59    4.97   0
  -3   1  -1   58.97    5.02   0
  -3   1  -1   66.78    5.08   0
  -4   1  -1  903.98   50.72   0
  -4   1  -1  985.91   39.91   0
  -4   1  -1 1054.07   50.23   0
  -4   1  -1 1000.89   30.80   0
  -4   1  -1 1060.42   74.70   0
  -4   1  -1  989.23   38.86   0
  -4   1  -1 1157.72   52.86   0
  -4   1  -1  973.29   33.81   0
  -4   1  -1 1106.82   41.79   0
  -5   1  -1    7.78    6.87   0
  -5   1  -1   13.33    4.64   0
  -5   1  -1   17.45   10.62   0
  -5   1  -1   20.25    4.28   0
  -5   1  -1   26.05    8.68   0
  -5   1  -1   16.13    6.24   0
  -5   1  -1   23.18    8.97   0
  -5   1  -1   16.35    5.45   0
  -5   1  -1   15.13    5.40   0
  -5   1  -1   25.43    6.05   0
  -6   1  -1   36.32    6.84   0
  -6   1  -1   19.28   13.64   0
  -6   1  -1   37.52    8.40   0
  -6   1  -1   13.68   15.20   0
  -6   1  -1   43.69    7.15   0
  -6   1  -1   54.33   11.58   0
  -6   1  -1   48.38   12.09   0
  -6   1  -1   40.43   12.73   0
  -6   1  -1   31.30    7.61   0
  -6   1  -1   34.33    7.97   0
  -6   1  -1   36.20    5.57   0
  -7   1  -1   31.17    8.61   0
  -7   1  -1   28.51   11.06   0
  -7   1  -1   18.56    7.96   0
  -7   1  -1    0.01   20.88   0
  -7   1  -1   12.46    8.67   0
  -7   1  -1   30.45   14.46   0
  -7   1  -1   16.89    9.21   0
  -7   1  -1    1.07   13.35   0
  -7   1  -1   34.33   15.67   0
  -7   1  -1   17.14    9.28   0
  -7   1  -1   28.22    6.27   0
  -8   1  -1   35.91   11.51   0
  -8   1  -1  125.81   38.25   0
  -8   1  -1   35.30   11.59   0
  -8   1  -1   38.87   18.34   0
  -8   1  -1   44.58   12.43   0
  -8   1  -1   61.62   16.43   0
  -8   1  -1   35.47   14.73   0
  -8   1  -1   46.27   20.90   0
  -8   1  -1   31.54   12.10   0
  -8   1  -1   22.08   15.90   0
  -8   1  -1   32.24    7.94   0
  -9   1  -1   14.96   14.00   0
  -9   1  -1   10.85    9.30   0
  -9   1  -1   32.91   25.04   0
  -9   1  -1   33.66   10.92   0
  -9   1  -1   22.55   16.28   0
  -9   0   1    1.46   13.58   0
  -9   0   1    0.01   17.55   0
  -9   0   1    8.83   14.12   0
  -9   0   1    0.01   15.86   0
  -8   0   1  631.00   46.88   0
  -8   0   1  479.71   31.64   0
  -8   0   1    0.01   28.04   0
  -8   0   1  476.75   31.74   0
  -8   0   1  534.99   26.71   0
  -8   0   1  492.58   28.98   0
  -8   0   1  583.45   41.87   0
  -8   0   1  478.77   31.62   0
  -8   0   1  511.96   41.51   0
  -8   0   1  556.39   30.72   0
  -8   0   1  553.57   39.95   0
  -7   0   1  617.70   40.82   0
  -7   0   1  619.33   33.36   0
  -7   0   1  580.22   28.36   0
  -7   0   1  292.72   59.52   0
  -7   0   1  601.56   34.82   0
  -7   0   1  628.12   45.53   0
  -7   0   1  524.70   23.69   0
  -7   0   1  519.75   33.05   0
  -7   0   1  622.51   42.69   0
  -7   0   1  625.11   32.97   0
  -7   0   1  636.18   32.89   0
  -6   0   1  296.66   17.91   0
  -6   0   1  370.29   30.54   0
  -6   0   1  358.16   24.15   0
  -6   0   1  355.42   26.93   0
  -6   0   1  307.29   15.29   0
  -6   0   1  332.77   19.73   0
  -6   0   1  341.30   21.00   0
  -6   0   1  329.50   26.33   0
  -6   0   1  371.68   20.35   0
  -6   0   1  308.91   23.28   0
  -6   0   1  402.35   24.13   0
  -5   0   1  702.52   27.67   0
  -5   0   1  707.22   44.57   0
  -5   0   1  744.11   41.96   0
  -5   0   1  771.42   44.70   0
  -5   0   1  682.81   22.54   0
  -5   0   1  705.66   34.78   0
  -5   0   1  722.76   32.24   0
  -5   0   1  820.84   40.76   0
  -5   0   1  737.37   30.06   0
  -5   0   1  742.71   36.79   0
  -5   0   1  775.58   37.63   0
  -4   0   1  108.25    9.12   0
  -4   0   1  125.34   15.34   0
  -4   0   1  148.15   13.19   0
  -4   0   1  110.71    7.33   0
  -4   0   1  127.25   10.54   0
  -4   0   1  135.72   10.88   0
  -4   0   1  164.01   13.61   0
  -4   0   1  112.97    8.99   0
  -4   0   1  138.34   11.90   0
  -3   0   1   25.72    3.67   0
  -3   0   1   26.32    4.24   0
  -3   0   1   32.30    7.69   0
  -3   0   1   18.57    4.64   0
  -3   0   1   31.73    5.72   0
  -3   0   1   26.90    6.37   0
  -3   0   1   29.39    4.29   0
  -3   0   1   33.98    6.04   0
  -2   0   1  215.58    8.64   0
  -2   0   1  256.77   15.49   0
  -2   0   1  234.91   11.48   0
  -2   0   1  272.78   12.75   0
  -2   0   1  229.28   11.52   0
  -2   0   1  224.21   12.59   0
   1   0  -1  419.43   13.32   0
   1   0  -1  425.54   15.38   0
   1   0  -1  442.17   16.10   0
   1   0  -1  434.82   15.71   0
  -1   0   1  379.46   12.39   0
  -1   0   1  398.50   14.54   0
  -1   0   1  406.38   15.23   0
  -1   0   1  387.82   13.98   0
  -1   0   1  413.91   12.86   0
   0   0   1  124.00    9.57   0
   0   0  -1  122.00    9.25   0
   0   0  -1  123.01    9.56   0
   0   0  -1  125.01    9.64   0
   0   0   1  121.00    9.71   0
   0   0   1  126.00    9.29   0
   1   0   1   27.11    6.09   0
   1   0   1   49.39    4.26   0
   1   0   1   42.54    2.17   0
   1   0   1   36.86    2.60   0
   1   0   1   41.29    2.66   0
  -1   0  -1   30.56    6.23   0
  -1   0  -1   58.63    4.13   0
  -1   0  -1   29.40    2.37   0
  -1   0  -1   38.68    4.83   0
  -1   0  -1   36.11    2.10   0
  -1   0  -1   20.56    2.06   0
   2   0   1 8526.24  223.18   0
   2   0   1 7804.70  210.10   0
   2   0   1 8216.18  194.30   0
   2   0   1 7971.27  216.85   0
  -2   0  -1 7491.89  179.34   0
  -2   0  -1 9015.58  214.26   0
  -2   0  -1 8193.22  181.62   0
  -2   0  -1 7575.70  226.64   0
  -2   0  -1 7637.04  196.47   0
  -2   0  -1 9107.41  230.52   0
   3   0   1  242.53   17.07   0
  -3   0  -1  238.42   20.42   0
  -3   0  -1  215.09   15.47   0
  -3   0  -1  204.66    9.41   0
  -3   0  -1  202.50   18.73   0
  -3   0  -1  243.14   13.13   0
  -3   0  -1  237.79   10.30   0
  -3   0  -1  250.50   11.25   0
  -4   0  -1  182.05   26.55   0
  -4   0  -1  494.94   24.11   0
  -4   0  -1  539.61   30.62   0
  -4   0  -1  486.12   17.22   0
  -4   0  -1  506.11   33.61   0
  -4   0  -1  515.01   24.75   0
  -4   0  -1  469.13   19.38   0
  -4   0  -1  464.16   18.92   0
  -4   0  -1  522.40   21.06   0
  -5   0  -1    0.01    8.17   0
  -5   0  -1  160.70   12.51   0
  -5   0  -1  174.51   17.53   0
  -5   0  -1  172.23    9.90   0
  -5   0  -1  186.95   16.37   0
  -5   0  -1  186.75   14.32   0
  -5   0  -1  178.69   12.44   0
  -5   0  -1  170.71   10.19   0
  -5   0  -1  183.43   10.85   0
  -6   0  -1   14.72   11.29   0
  -6   0  -1  210.92   14.73   0
  -6   0  -1  270.61   24.19   0
  -6   0  -1  238.69   12.58   0
  -6   0  -1  223.26   20.02   0
  -6   0  -1  225.53   18.26   0
  -6   0  -1  263.98   24.40   0
  -6   0  -1  255.16   16.76   0
  -6   0  -1  233.56   16.47   0
  -6   0  -1  246.86   13.48   0
  -7   0  -1    3.01   16.57   0
  -7   0  -1    3.86    6.01   0
  -7   0  -1    6.56   20.69   0
  -7   0  -1    2.24    7.28   0
  -7   0  -1    3.37    5.06   0
  -7   0  -1   11.84    9.06   0
  -7   0  -1   14.74   10.92   0
  -7   0  -1    0.00   11.86   0
  -7   0  -1   19.43    8.45   0
  -7   0  -1   13.95   10.23   0
  -7   0  -1    0.01    4.96   0
  -8   0  -1   77.47   12.28   0
  -8   0  -1   77.07   19.55   0
  -8   0  -1   59.27   13.37   0
  -8   0  -1   67.95   26.66   0
  -8   0  -1   79.03   12.90   0
  -8   0  -1  116.45   25.38   0
  -8   0  -1   72.89   11.11   0
  -8   0  -1   88.51   16.03   0
  -8   0  -1   48.83   29.59   0
  -8   0  -1   79.58   14.12   0
  -8   0  -1   97.01   17.44   0
  -9   0  -1  473.06   39.62   0
  -9   0  -1  523.63   39.17   0
  -9   0  -1  520.74   36.72   0
  -9   1   1    6.59   18.76   0
  -9   1   1    0.01   11.45   0
  -9   1   1    9.10   10.40   0
  -9   1   1    0.01   16.02   0
  -8   1   1   77.11   21.42   0
  -8   1   1  108.62   12.53   0
  -8   1   1   94.44   14.53   0
  -8   1   1    0.01   18.81   0
  -8   1   1  102.80   18.91   0
  -8   1   1  101.85   21.94   0
  -8   1   1   88.58   12.42   0
  -8   1   1   81.17   20.69   0
  -8   1   1   44.13   20.25   0
  -8   1   1   81.78   16.45   0
  -8   1   1   74.09   13.04   0
  -7   1   1    0.01   10.46   0
  -7   1   1   12.38    7.82   0
  -7   1   1    0.01    8.84   0
  -7   1   1    9.03   10.93   0
  -7   1   1    1.56   11.68   0
  -7   1   1    2.41    7.23   0
  -7   1   1    9.86    8.54   0
  -7   1   1    0.01   16.62   0
  -7   1   1    0.01   10.20   0
  -7   1   1   14.54    9.87   0
  -7   1   1    0.01    6.75   0
  -6   1   1  903.08   35.18   0
  -6   1   1  954.72   59.61   0
  -6   1   1  940.18   46.40   0
  -6   1   1  938.97   53.77   0
  -6   1   1  844.14   30.65   0
  -6   1   1  896.31   46.31   0
  -6   1   1  944.14   40.87   0
  -6   1   1  999.98   52.90   0
  -6   1   1  941.34   39.94   0
  -6   1   1  856.76   41.97   0
  -6   1   1 1001.72   47.97   0
  -5   1   1   87.56    8.32   0
  -5   1   1   68.89   12.81   0
  -5   1   1   87.44   10.17   0
  -5   1   1   93.93   13.97   0
  -5   1   1   70.99    7.02   0
  -5   1   1   76.21    9.86   0
  -5   1   1   73.27   11.12   0
  -5   1   1   75.64   12.25   0
  -5   1   1   71.45    9.70   0
  -5   1   1   77.10    7.65   0
  -5   1   1   99.56   12.07   0
  -4   1   1   37.81    5.16   0
  -4   1   1   64.17    9.41   0
  -4   1   1   67.71    9.27   0
  -4   1   1   47.31    9.31   0
  -4   1   1   44.84    5.41   0
  -4   1   1   50.48    7.21   0
  -4   1   1   49.17    6.52   0
  -4   1   1   49.66   10.07   0
  -4   1   1   58.67    7.06   0
  -4   1   1   64.07    7.12   0
  -4   1   1   59.16    8.56   0
  -3   1   1   78.07    6.04   0
  -3   1   1   79.46    8.91   0
  -3   1   1   77.57    7.01   0
  -3   1   1   79.46    8.67   0
  -3   1   1   92.34    6.71   0
   2  -1  -1  142.87    6.76   0
   2  -1  -1  163.84   11.33   0
  -2   1   1  141.19    6.97   0
  -2   1   1  186.45   30.83   0
  -2   1   1  201.51   27.57   0
  -2   1   1  156.84    9.90   0
  -2   1   1  176.09   23.81   0
   1  -1  -1    4.76    3.57   0
   1  -1  -1    4.81    3.69   0
   1  -1  -1    4.32    3.85   0
  -1   1   1    4.90    3.50   0
  -1   1   1    4.59    3.67   0
  -1   1   1    4.45    3.86   0
  -1   1   1    4.61    3.94   0
   0   1   1   20.01    2.53   0
   0   1   1   21.01    2.64   0
   0   1   1   23.00    2.52   0
   0  -1  -1   22.01    2.51   0
   0  -1  -1   24.63    2.66   0
   0  -1  -1   25.01    2.07   0
   1   1   1   38.07    8.84   0
   1   1   1   71.22    6.92   0
   1   1   1   61.91    2.67   0
   1   1   1   58.96    5.20   0
   1   1   1   61.02    3.68   0
  -1  -1  -1   73.80    6.62   0
  -1  -1  -1   79.73    4.48   0
  -1  -1  -1   58.96    4.78   0
  -1  -1  -1   66.31    3.84   0
  -1  -1  -1   55.54    2.86   0
  -1  -1  -1   52.52    3.22   0
   2   1   1   38.75    5.96   0
   2   1   1   28.92    5.26   0
   2   1   1   30.96    2.29   0
   2   1   1   32.12    7.41   0
   2   1   1   28.69    4.41   0
  -2  -1  -1    2.84    5.11   0
  -2  -1  -1   42.47    6.66   0
  -2  -1  -1   33.83    2.71   0
  -2  -1  -1   37.11    6.04   0
  -2  -1  -1   34.28    4.90   0
  -2  -1  -1   26.15    3.27   0
  -2  -1  -1   36.02    2.53   0
  -2  -1  -1   39.26    3.57   0
   3   1   1   38.94    6.27   0
   3   1   1   35.65    8.29   0
   3   1   1   33.51    5.58   0
  -3  -1  -1    0.01    4.20   0
  -3  -1  -1   39.26    8.81   0
  -3  -1  -1   31.05    3.31   0
  -3  -1  -1   21.13    6.76   0
  -3  -1  -1   27.10    5.42   0
  -3  -1  -1   28.93    3.67   0
  -3  -1  -1   27.88    2.72   0
  -3  -1  -1   34.31    4.22   0
   4   1   1  209.51   15.63   0
   4   1   1  172.80   14.27   0
  -4  -1  -1    0.00    7.15   0
  -4  -1  -1  195.56   17.85   0
  -4  -1  -1  201.50    8.96   0
  -4  -1  -1  224.04   16.74   0
  -4  -1  -1  222.58   14.11   0
  -4  -1  -1  193.57   10.21   0
  -4  -1  -1  212.54   10.67   0
  -4  -1  -1  209.40   10.42   0
  -5  -1  -1    5.10   11.23   0
  -5  -1  -1   46.52    7.64   0
  -5  -1  -1   41.92   11.43   0
  -5  -1  -1   28.81    4.94   0
  -5  -1  -1   30.56    7.45   0
  -5  -1  -1   26.77    9.83   0
  -5  -1  -1   30.82    5.75   0
  -5  -1  -1   30.53    7.18   0
  -5  -1  -1   27.39    6.59   0
  -6  -1  -1   18.62   24.31   0
  -6  -1  -1  583.35   28.89   0
  -6  -1  -1  580.17   39.99   0
  -6  -1  -1  579.92   22.45   0
  -6  -1  -1  600.06   32.68   0
  -6  -1  -1  550.89   30.94   0
  -6  -1  -1  574.24   25.36   0
  -6  -1  -1  627.50   39.29   0
  -6  -1  -1  631.25   25.01   0
  -7  -1  -1    3.00   12.01   0
  -7  -1  -1    0.84    5.89   0
  -7  -1  -1   19.62   19.62   0
  -7  -1  -1   15.74    8.16   0
  -7  -1  -1    7.09    4.87   0
  -7  -1  -1    7.14    7.78   0
  -7  -1  -1    0.01   14.61   0
  -7  -1  -1    7.97    8.39   0
  -7  -1  -1    7.43    9.91   0
  -7  -1  -1   10.36    7.54   0
  -7  -1  -1    4.44   13.31   0
  -8  -1  -1    6.61    9.44   0
  -8  -1  -1    6.97   10.45   0
  -8  -1  -1   22.48   18.64   0
  -8  -1  -1   19.28   10.47   0
  -8  -1  -1    5.25   17.25   0
  -8  -1  -1    5.50   12.83   0
  -8  -1  -1   16.06   14.91   0
  -8  -1  -1    0.01   17.03   0
  -8  -1  -1    1.27   13.59   0
  -8  -1  -1    5.33    9.59   0
  -8  -1  -1    0.46    7.29   0
  -9   2   1   11.15   16.29   0
  -9   2   1   14.27   13.22   0
  -9   2   1    0.01    9.46   0
  -9   2   1    0.01   29.70   0
  -9   2   1    3.37   11.81   0
  -9   2   1    0.01   11.03   0
  -8   2   1   58.08   27.05   0
  -8   2   1   98.44   30.35   0
  -8   2   1   41.85   11.60   0
  -8   2   1    0.01   21.80   0
  -8   2   1   51.76   13.80   0
  -8   2   1   40.75   11.11   0
  -8   2   1   23.05   10.88   0
  -8   2   1   28.57   14.54   0
  -8   2   1   78.07   13.78   0
  -8   2   1   46.21   16.61   0
  -8   2   1   49.89   14.71   0
  -7   2   1  154.14   13.61   0
  -7   2   1  171.69   19.38   0
  -7   2   1  201.02   16.02   0
  -7   2   1  180.52   23.32   0
  -7   2   1  205.36   19.53   0
  -7   2   1  208.97   24.63   0
  -7   2   1  190.22   17.70   0
  -7   2   1  142.30   18.30   0
  -7   2   1  128.64   26.03   0
  -7   2   1  169.12   17.80   0
  -7   2   1  180.88   18.50   0
  -6   2   1 1064.27   42.33   0
  -6   2   1 1052.48   84.67   0
  -6   2   1 1049.82   47.64   0
  -6   2   1 1113.29   63.21   0
  -6   2   1 1103.42   34.73   0
  -6   2   1 1130.44   61.89   0
  -6   2   1 1075.37   43.51   0
  -6   2   1 1174.27   57.39   0
  -6   2   1 1019.83   41.34   0
  -6   2   1 1097.42   44.91   0
  -6   2   1 1139.39   56.31   0
  -5   2   1   14.70    4.59   0
  -5   2   1   10.43    6.08   0
  -5   2   1   10.07    5.67   0
  -5   2   1    7.42    3.91   0
  -5   2   1   16.61    8.94   0
  -5   2   1    6.43    4.94   0
  -5   2   1   21.21    8.78   0
  -5   2   1   16.76    6.61   0
  -5   2   1    5.31    4.25   0
  -5   2   1    5.59    5.59   0
  -4   2   1 4276.97  134.56   0
  -4   2   1 4199.41  178.63   0
  -4   2   1 4079.24  115.83   0
  -4   2   1 4071.41  144.39   0
  -4   2   1 4500.44  202.49   0
  -4   2   1 4162.48  127.11   0
  -4   2   1 4138.71  142.95   0
   3  -2  -1   95.94    9.74   0
  -3   2   1   83.67    5.80   0
  -3   2   1   85.99    7.64   0
  -3   2   1  101.37    9.22   0
  -3   2   1   84.19    6.61   0
  -3   2   1   82.33    6.12   0
   2  -2  -1  568.01   30.70   0
   2  -2  -1  536.47   18.63   0
   2  -2  -1  568.78   23.40   0
  -2   2   1  538.25   22.30   0
  -2   2   1  538.62   22.32   0
  -2   2   1  582.17   28.80   0
   1  -2  -1    6.98    2.33   0
   1  -2  -1    5.43    2.17   0
  -1   2   1   13.30    2.96   0
  -1   2   1    5.49    2.20   0
  -1   2   1   19.58    2.01   0
   0   2   1   76.91    4.21   0
   0   2   1   78.55    5.44   0
   0   2   1   86.22    4.54   0
   0   2   1   72.58    2.83   0
   0  -2  -1   75.07    3.87   0
   0  -2  -1   71.99    5.01   0
   1   2   1    0.00    3.33   0
   1   2   1    3.19    4.26   0
   1   2   1    6.89    1.97   0
   1   2   1    4.97    2.84   0
   1   2   1    6.14    1.54   0
   1   2   1    2.02    1.52   0
  -1  -2  -1    3.87    1.66   0
  -1  -2  -1   14.73    3.35   0
  -1  -2  -1    0.00    1.23   0
  -1  -2  -1    1.63    0.81   0
  -1  -2  -1    2.29    1.37   0
   2   2   1    0.53    4.27   0
   2   2   1    8.20    4.55   0
   2   2   1    4.59    1.15   0
   2   2   1    7.98    4.43   0
   2   2   1    3.11    3.73   0
  -2  -2  -1    0.00    3.45   0
  -2  -2  -1    9.74    5.31   0
  -2  -2  -1    3.34    1.34   0
  -2  -2  -1    9.90    4.95   0
  -2  -2  -1    2.32    2.32   0
  -2  -2  -1    4.46    1.62   0
  -2  -2  -1   10.55    2.40   0
   3   2   1   67.04    7.91   0
   3   2   1   49.22    9.67   0
   3   2   1   33.11    9.46   0
   3   2   1   60.98    7.62   0
  -3  -2  -1    4.17    4.77   0
  -3  -2  -1   38.37    8.34   0
  -3  -2  -1   63.42    3.81   0
  -3  -2  -1   28.11    7.21   0
  -3  -2  -1   49.84    6.30   0
  -3  -2  -1   45.33    4.45   0
  -3  -2  -1   52.54    3.50   0
  -3  -2  -1   50.87    4.89   0
   4   2   1  422.92   23.07   0
   4   2   1  462.06   27.47   0
   4   2   1  435.87   33.12   0
   4   2   1  486.32   25.64   0
  -4  -2  -1    2.25   10.13   0
  -4  -2  -1  553.14   27.14   0
  -4  -2  -1  480.03   14.74   0
  -4  -2  -1  472.85   24.70   0
  -4  -2  -1  479.63   22.70   0
  -4  -2  -1  439.75   16.63   0
  -4  -2  -1  482.93   26.18   0
  -4  -2  -1  492.56   17.04   0
   5   2   1  916.55   42.85   0
  -5  -2  -1    0.01   19.87   0
  -5  -2  -1 1125.43   45.67   0
  -5  -2  -1  990.04   29.41   0
  -5  -2  -1  944.40   39.49   0
  -5  -2  -1  966.90   39.22   0
  -5  -2  -1  959.18   28.60   0
  -5  -2  -1  950.74   54.02   0
  -5  -2  -1 1050.27   31.54   0
  -6  -2  -1  526.04   31.49   0
  -6  -2  -1    0.01   18.83   0
  -6  -2  -1  543.24   26.55   0
  -6  -2  -1  607.68   35.75   0
  -6  -2  -1  511.63   18.80   0
  -6  -2  -1  523.41   27.85   0
  -6  -2  -1  545.09   29.23   0
  -6  -2  -1  533.09   23.54   0
  -6  -2  -1  497.27   21.44   0
  -7  -2  -1    2.80    5.61   0
  -7  -2  -1    0.01    7.45   0
  -7  -2  -1    0.01   20.84   0
  -7  -2  -1    6.12    8.56   0
  -7  -2  -1   24.88   13.57   0
  -7  -2  -1    8.63    9.25   0
  -7  -2  -1   34.27   13.94   0
  -7  -2  -1   11.24    8.33   0
  -7  -2  -1   11.35    6.81   0
  -7  -2  -1   10.14    4.83   0
  -8  -2  -1  214.46   21.80   0
  -8  -2  -1  150.52   15.54   0
  -8  -2  -1  201.15   23.97   0
  -8  -2  -1   27.78   28.93   0
  -8  -2  -1  191.67   18.15   0
  -8  -2  -1  195.85   35.27   0
  -8  -2  -1  206.38   18.29   0
  -8  -2  -1  213.20   30.80   0
  -8  -2  -1  205.27   33.35   0
  -8  -2  -1  210.65   22.80   0
  -9   3   1   30.61   12.75   0
  -9   3   1    7.25   20.07   0
  -9   3   1    4.98   12.18   0
  -9   3   1   11.84   18.94   0
  -9   3   1    0.00   21.46   0
  -9   3   1    6.79   16.06   0
  -8   3   1    0.01   24.46   0
  -8   3   1   43.20   28.04   0
  -8   3   1    0.01    9.15   0
  -8   3   1    5.05    9.63   0
  -8   3   1    4.52   10.97   0
  -8   3   1   12.13   10.78   0
  -8   3   1    3.20    8.52   0
  -8   3   1   35.35   18.15   0
  -8   3   1    1.69    9.01   0
  -8   3   1   12.31    7.80   0
  -8   3   1   29.07   13.77   0
  -7   3   1  242.77   19.98   0
  -7   3   1  276.00   19.05   0
  -7   3   1  330.70   31.83   0
  -7   3   1  269.89   22.40   0
  -7   3   1  303.04   28.44   0
  -7   3   1  248.15   18.07   0
  -7   3   1  243.94   21.70   0
  -7   3   1  259.55   29.34   0
  -7   3   1  216.36   20.37   0
  -7   3   1  254.95   21.49   0
  -7   3   1  299.82   22.84   0
  -6   3   1  369.63   19.48   0
  -6   3   1  364.88   38.62   0
  -6   3   1  349.53   22.87   0
  -6   3   1  413.19   30.79   0
  -6   3   1  359.07   16.63   0
  -6   3   1  338.63   31.67   0
  -6   3   1  323.25   20.66   0
  -6   3   1  419.98   32.88   0
  -6   3   1  351.67   20.98   0
  -6   3   1  335.12   26.65   0
  -6   3   1  367.76   20.28   0
  -5   3   1   40.75    6.96   0
  -5   3   1   49.20   10.36   0
  -5   3   1   50.18   10.16   0
  -5   3   1   55.72    7.06   0
  -5   3   1   44.33    7.79   0
  -5   3   1   64.00   12.05   0
  -5   3   1   32.31    6.20   0
  -5   3   1   54.09    7.94   0
   4  -3  -1   20.01    8.15   0
  -4   3   1   10.86    3.62   0
  -4   3   1   22.71    6.57   0
  -4   3   1   10.16    4.30   0
  -4   3   1   16.01    4.85   0
  -4   3   1   11.67    7.00   0
  -4   3   1   16.76    5.73   0
  -4   3   1   14.51    5.62   0
   3  -3  -1  139.34    7.27   0
   3  -3  -1  153.73   11.93   0
   3  -3  -1  145.37   12.92   0
  -3   3   1  123.41    8.47   0
  -3   3   1  142.57   10.97   0
  -3   3   1  128.26   12.25   0
  -3   3   1  139.77    8.38   0
  -2   3   1   91.10    5.31   0
  -2   3   1  111.16    7.70   0
   2  -3  -1   99.72    7.98   0
   2  -3  -1  102.92   10.58   0
  -2   3   1  111.94    8.92   0
   2  -3  -1   98.72    5.32   0
   1  -3  -1  165.53    7.69   0
  -1   3   1  165.96   12.29   0
   1  -3  -1  162.37   13.69   0
  -1   3   1  139.32    7.95   0
  -1   3   1  156.09    7.63   0
  -1   3   1  150.16    6.55   0
   0   3   1  267.91   11.19   0
   0   3   1  294.24   13.48   0
   0   3   1  294.08   15.21   0
   0   3   1  263.01   12.40   0
   0  -3  -1  267.89   10.96   0
   0  -3  -1  280.36   13.90   0
   1   3   1    7.73    3.09   0
   1   3   1    5.92    1.97   0
   1   3   1    4.64    4.64   0
   1   3   1   11.30    2.15   0
   1   3   1    8.03    2.51   0
  -1  -3  -1    9.61    2.53   0
  -1  -3  -1    3.17    3.80   0
  -1  -3  -1    5.14    3.67   0
  -1  -3  -1    8.71    2.75   0
   2   3   1    0.01    3.99   0
   2   3   1   54.57    8.62   0
   2   3   1   59.02    6.99   0
   2   3   1   41.62    4.57   0
   2   3   1   61.21    5.83   0
  -2  -3  -1   68.76    6.01   0
  -2  -3  -1   51.40    5.86   0
  -2  -3  -1   47.43    6.32   0
  -2  -3  -1   47.68    3.64   0
  -2  -3  -1   57.12    5.11   0
   3   3   1  256.35   20.05   0
   3   3   1  221.70   18.48   0
   3   3   1  232.28   19.12   0
   3   3   1  232.78   13.77   0
  -3  -3  -1  228.93   21.60   0
  -3  -3  -1  259.15   11.88   0
  -3  -3  -1  218.98   19.79   0
  -3  -3  -1  232.47   20.80   0
  -3  -3  -1  216.74   10.47   0
  -3  -3  -1  223.99   11.27   0
   4   3   1    1.74    4.34   0
   4   3   1    4.29   10.29   0
   4   3   1    0.00   10.87   0
   4   3   1    0.01    6.22   0
  -4  -3  -1    4.45    6.35   0
  -4  -3  -1    7.45    8.28   0
  -4  -3  -1    6.71    2.80   0
  -4  -3  -1    0.01    4.61   0
  -4  -3  -1    0.01    4.82   0
  -4  -3  -1    2.02    2.82   0
  -4  -3  -1    4.67    3.74   0
   5   3   1    0.01    8.05   0
   5   3   1   21.34    7.91   0
  -5  -3  -1    4.86   13.36   0
  -5  -3  -1   12.66   12.66   0
  -5  -3  -1   22.13    4.21   0
  -5  -3  -1   17.95    8.33   0
  -5  -3  -1   16.72    7.76   0
  -5  -3  -1   16.24    6.09   0
  -5  -3  -1   19.31    6.90   0
  -6  -3  -1   43.79    9.03   0
  -6  -3  -1   49.17    6.95   0
   6   3   1   44.47   11.91   0
  -6  -3  -1    0.00   10.80   0
  -6  -3  -1   63.17   20.03   0
  -6  -3  -1   56.78   10.49   0
  -6  -3  -1   57.40   13.16   0
  -6  -3  -1   31.55    9.43   0
  -7  -3  -1  291.89   19.93   0
  -7  -3  -1  259.87   20.12   0
  -7  -3  -1   35.08   26.62   0
  -7  -3  -1  329.12   22.63   0
  -7  -3  -1  279.84   31.09   0
  -7  -3  -1  270.35   24.96   0
  -7  -3  -1  304.45   26.58   0
  -7  -3  -1  299.89   19.44   0
  -7  -3  -1  310.37   20.43   0
  -8  -3  -1   82.74   24.82   0
  -8  -3  -1  122.35   20.75   0
  -8  -3  -1  138.66   18.14   0
  -8  -3  -1  130.85   18.36   0
  -8  -3  -1  137.50   19.34   0
  -8  -3  -1  126.03   15.26   0
  -9   4   1   28.14   15.57   0
  -9   4   1   62.94   18.06   0
  -9   4   1   37.86   23.47   0
  -9   4   1   62.67   17.78   0
  -9   4   1   43.52   22.09   0
  -8   4   1    0.01   14.70   0
  -8   4   1   17.27   12.75   0
  -8   4   1    0.01   10.35   0
  -8   4   1    0.01   16.10   0
  -8   4   1    0.01   12.18   0
  -8   4   1    0.79   22.81   0
  -8   4   1    8.78    9.58   0
  -8   4   1   11.55   11.55   0
  -8   4   1    4.57   17.51   0
  -8   4   1   15.53   14.93   0
  -8   4   1    3.54   10.63   0
  -7   4   1  190.37   19.09   0
  -7   4   1  218.62   24.11   0
  -7   4   1  220.03   18.29   0
  -7   4   1  206.56   26.51   0
  -7   4   1  216.71   21.33   0
  -7   4   1  216.73   16.17   0
  -7   4   1  200.25   25.03   0
  -7   4   1  210.40   19.71   0
  -7   4   1  169.77   18.21   0
  -7   4   1  170.84   21.26   0
  -7   4   1  221.02   25.06   0
  -6   4   1   27.43    8.23   0
  -6   4   1   32.69   10.60   0
  -6   4   1   19.37    9.68   0
  -6   4   1   21.85    6.36   0
  -6   4   1   34.99    8.75   0
  -6   4   1   16.76   10.66   0
  -6   4   1   21.59    7.64   0
  -6   4   1   31.33    7.58   0
  -5   4   1  383.57   19.24   0
  -5   4   1  382.64   22.47   0
  -5   4   1  370.14   18.53   0
  -5   4   1  366.71   20.27   0
  -5   4   1  347.25   28.43   0
  -5   4   1  336.48   18.74   0
  -5   4   1  342.59   18.98   0
   4  -4  -1  814.71   40.50   0
  -4   4   1  814.04   36.25   0
  -4   4   1  763.87   35.97   0
  -4   4   1  742.69   26.66   0
  -4   4   1  796.76   45.14   0
  -4   4   1  776.47   33.82   0
   3  -4  -1  242.05    9.15   0
   3  -4  -1  242.10   14.94   0
   3  -4  -1  236.67   18.93   0
  -3   4   1  207.13   13.97   0
  -3   4   1  230.68   13.12   0
  -3   4   1  236.50   11.16   0
  -2   4   1  504.29   21.52   0
   2  -4  -1  521.38   22.30   0
   2  -4  -1  486.72   18.79   0
   2  -4  -1  513.47   20.64   0
  -2   4   1  495.61   19.46   0
  -2   4   1  478.95   17.89   0
   1  -4  -1  177.13    9.27   0
   1  -4  -1  145.39    7.39   0
  -1   4   1  133.79    9.14   0
  -1   4   1  151.75    8.23   0
  -1   4   1  137.44    6.98   0
   0   4   1   27.90    4.06   0
   0  -4  -1   25.54    1.60   0
   0   4   1   30.46    3.81   0
   0   4   1   26.49    4.61   0
   0   4   1   30.13    3.35   0
   0  -4  -1   21.69    3.77   0
   0  -4  -1   22.94    4.12   0
   1   4   1   24.52    4.33   0
   1   4   1   39.67    5.76   0
   1   4   1   32.99    3.91   0
   1   4   1   28.06    4.51   0
  -1  -4  -1   26.31    3.90   0
  -1  -4  -1   32.34    5.49   0
  -1  -4  -1   28.98    5.43   0
  -1  -4  -1   28.55    4.14   0
   2   4   1  131.46   34.82   0
   2   4   1  382.51   24.16   0
   2   4   1  383.80   21.68   0
   2   4   1  345.76   13.40   0
   2   4   1  327.96   19.29   0
   2   4   1  366.03   15.67   0
  -2  -4  -1  380.50   17.04   0
  -2  -4  -1  380.85   21.85   0
  -2  -4  -1  334.19   20.40   0
  -2  -4  -1  356.30   11.68   0
  -2  -4  -1  359.59   15.61   0
   3   4   1  139.94   15.17   0
   3   4   1  152.73   16.08   0
   3   4   1  149.49   15.38   0
   3   4   1  155.14   12.72   0
  -3  -4  -1  186.13   11.22   0
  -3  -4  -1  172.37   13.21   0
  -3  -4  -1  161.17   14.41   0
  -3  -4  -1  150.66    7.61   0
  -3  -4  -1  154.87   10.14   0
   4   4   1  204.19   20.29   0
   4   4   1  183.92   22.14   0
   4   4   1  174.98   19.67   0
   4   4   1  235.41   16.29   0
  -4  -4  -1  208.66   12.27   0
  -4  -4  -1  183.76   15.10   0
  -4  -4  -1  202.96   16.01   0
  -4  -4  -1  214.28   10.83   0
  -4  -4  -1  211.33   12.78   0
   5   4   1 3507.43  134.03   0
   5   4   1 3400.14  140.89   0
   5   4   1 3423.53  181.97   0
   5   4   1 3530.36  124.82   0
  -5  -4  -1   14.36   97.08   0
  -5  -4  -1 3746.19  142.12   0
  -5  -4  -1 4115.04  140.25   0
  -5  -4  -1 3430.58  116.98   0
  -5  -4  -1 3665.22  119.62   0
  -5  -4  -1 3413.51   89.51   0
  -5  -4  -1 3524.67   87.06   0
  -6  -4  -1   73.77   11.48   0
   6   4   1   33.81   11.53   0
  -6  -4  -1    1.33   13.25   0
  -6  -4  -1   95.57   20.37   0
  -6  -4  -1   82.52    8.92   0
  -6  -4  -1   86.59   13.14   0
  -6  -4  -1   62.30   15.10   0
  -6  -4  -1   83.62   11.83   0
  -7  -4  -1  242.89   21.33   0
  -7  -4  -1  210.83   29.90   0
  -7  -4  -1  239.64   17.97   0
  -7  -4  -1  211.32   30.37   0
  -7  -4  -1  222.16   18.73   0
  -7  -4  -1  213.97   18.96   0
  -7  -4  -1  253.48   24.31   0
  -8  -4  -1   76.17   18.94   0
  -8  -4  -1   79.37   15.04   0
  -8  -4  -1   59.42   17.38   0
  -8  -4  -1   35.41   11.66   0
  -9   5   1   98.78   24.97   0
  -9   5   1   77.60   17.81   0
  -9   5   1   82.52   24.43   0
  -9   5   1   86.60   33.02   0
  -9   5   1   81.65   19.95   0
  -8   5   1   81.70   18.78   0
  -8   5   1   25.97   11.86   0
  -8   5   1   70.83   17.71   0
  -8   5   1   38.22   18.40   0
  -8   5   1   42.65   13.12   0
  -8   5   1   21.00   18.75   0
  -8   5   1   50.59   12.85   0
  -8   5   1   62.16   17.40   0
  -8   5   1   61.47   22.96   0
  -8   5   1   25.39   17.08   0
  -8   5   1   53.90   17.97   0
  -7   5   1   48.35   11.40   0
  -7   5   1   52.47   16.15   0
  -7   5   1   54.05   12.43   0
  -7   5   1   25.44   14.54   0
  -7   5   1   53.59   11.05   0
  -7   5   1   53.92   10.95   0
  -7   5   1   66.90   12.21   0
  -7   5   1   12.67   13.42   0
  -7   5   1   56.80   11.99   0
  -6   5   1   80.00   10.91   0
  -6   5   1  111.25   12.71   0
  -6   5   1  121.92   15.90   0
  -6   5   1  107.18   12.84   0
  -6   5   1   87.76   10.37   0
  -6   5   1  125.47   12.55   0
  -6   5   1   94.30   18.11   0
  -6   5   1  101.76   13.15   0
   5  -5  -1   56.86   12.89   0
  -5   5   1   39.74    8.37   0
  -5   5   1   35.52    7.21   0
  -5   5   1   28.92    6.34   0
  -5   5   1   27.93   10.86   0
  -5   5   1   37.09    8.59   0
  -5   5   1   46.50    7.37   0
   4  -5  -1   74.89    9.44   0
   4  -5  -1   56.62   10.52   0
  -4   5   1   74.70    8.84   0
  -4   5   1   67.32    9.77   0
  -4   5   1   56.34    6.70   0
  -4   5   1   74.68    8.15   0
   3  -5  -1  194.51    8.48   0
   3  -5  -1  199.20   12.98   0
   3  -5  -1  179.51   17.58   0
  -3   5   1  209.39   16.20   0
  -3   5   1  211.79   12.77   0
  -3   5   1  171.79    9.83   0
  -3   5   1  202.09   10.33   0
   2  -5  -1   10.82    3.93   0
   2  -5  -1   20.76    5.71   0
  -2   5   1    6.01    4.81   0
  -2   5   1    0.01    4.15   0
  -2   5   1    4.79    2.87   0
  -2   5   1    4.94    2.24   0
   1  -5  -1    2.72    4.09   0
   1  -5  -1    0.01    2.41   0
  -1   5   1    4.68    4.16   0
  -1   5   1    0.01    3.62   0
  -1   5   1    1.53    2.04   0
   0   5   1   17.80    3.89   0
   0   5   1    8.50    3.97   0
   0   5   1    8.89    3.23   0
   0   5   1   15.58    3.52   0
   0  -5  -1   23.43    4.22   0
   0  -5  -1   16.07    4.02   0
   0  -5  -1   11.47    1.19   0
   1   5   1   59.86    7.75   0
   1   5   1   48.84    2.71   0
   1   5   1   58.39    8.16   0
   1   5   1   45.05    4.56   0
   1   5   1   67.25    7.03   0
  -1  -5  -1   44.79    5.24   0
  -1  -5  -1   55.13    6.52   0
  -1  -5  -1   55.13    6.02   0
   2   5   1    0.01    4.98   0
   2   5   1  203.78   18.34   0
   2   5   1  196.67   13.85   0
   2   5   1  189.35    9.83   0
   2   5   1  181.44   12.57   0
  -2  -5  -1  200.50   10.94   0
  -2  -5  -1  187.51   13.87   0
  -2  -5  -1  169.43   15.91   0
  -2  -5  -1  196.05    7.20   0
  -2  -5  -1  164.33   10.53   0
   3   5   1  231.27   27.47   0
   3   5   1  252.87   23.48   0
   3   5   1  245.77   19.69   0
   3   5   1  296.24   14.64   0
   3   5   1  307.74   18.28   0
  -3  -5  -1  280.00   15.37   0
  -3  -5  -1  265.67   19.45   0
  -3  -5  -1  302.38   20.63   0
  -3  -5  -1  251.85   11.16   0
  -3  -5  -1  262.51   13.74   0
   4   5   1  438.36   41.64   0
   4   5   1  497.55   33.96   0
   4   5   1  506.13   34.17   0
   4   5   1  503.46   27.16   0
  -4  -5  -1  551.54   26.29   0
  -4  -5  -1  497.39   28.65   0
  -4  -5  -1  510.04   32.01   0
  -4  -5  -1  477.04   18.75   0
  -4  -5  -1  505.61   23.47   0
   5   5   1  284.21   21.96   0
   5   5   1  323.69   29.65   0
   5   5   1  349.05   34.90   0
   5   5   1  304.25   24.22   0
  -5  -5  -1  337.95   22.23   0
  -5  -5  -1  357.27   22.74   0
  -5  -5  -1  260.11   26.14   0
  -5  -5  -1  320.64   16.07   0
  -5  -5  -1  284.82   18.16   0
  -6  -5  -1   27.03    9.43   0
  -6  -5  -1   10.60    6.52   0
  -6  -5  -1   30.99    9.17   0
  -6  -5  -1    4.65   11.30   0
   6   5   1    0.01   12.23   0
   6   5   1   11.30   10.55   0
  -6  -5  -1   23.84   12.21   0
  -7  -5  -1   92.01   15.55   0
   7   5   1   36.82   15.78   0
  -7  -5  -1  114.43   16.26   0
  -7  -5  -1   92.16   19.22   0
  -7  -5  -1   79.22   21.30   0
  -7  -5  -1  100.66   13.15   0
  -8  -5  -1   33.77   14.17   0
  -8  -5  -1   44.10   15.44   0
  -8  -5  -1   33.07   15.46   0
  -9   6   1   39.63   24.25   0
  -9   6   1    0.01   13.72   0
  -9   6   1   27.99   15.61   0
  -8   6   1 1373.31  109.28   0
  -8   6   1 1222.23   66.67   0
  -8   6   1 1449.73   74.22   0
  -8   6   1 1076.79   86.54   0
  -8   6   1 1321.14   70.50   0
  -8   6   1 1100.74   85.29   0
  -8   6   1 1345.43   57.48   0
  -8   6   1 1259.26   63.42   0
  -8   6   1 1194.37   85.89   0
  -8   6   1 1175.59   61.97   0
  -8   6   1 1024.16   79.01   0
  -7   6   1   37.95   21.58   0
  -7   6   1   11.80    7.73   0
  -7   6   1    9.58    8.07   0
  -7   6   1   10.12   11.96   0
  -7   6   1    0.01   10.65   0
  -7   6   1    9.91   13.97   0
  -7   6   1    4.92    8.75   0
  -7   6   1    6.23   11.50   0
  -6   6   1   89.23   16.02   0
  -6   6   1   80.58   10.79   0
  -6   6   1   95.26   15.36   0
  -6   6   1   67.18   11.56   0
  -6   6   1   70.58    9.62   0
  -6   6   1   67.82    9.55   0
  -6   6   1   62.19   11.89   0
  -6   6   1   47.50   11.29   0
   5  -6  -1   65.21   14.75   0
  -5   6   1   67.40    9.09   0
  -5   6   1   70.86   10.82   0
  -5   6   1   77.97    9.95   0
  -5   6   1   63.57    8.69   0
   4  -6  -1  659.40   27.95   0
   4  -6  -1  573.99   34.66   0
  -4   6   1  564.58   37.71   0
  -4   6   1  583.79   27.17   0
  -4   6   1  599.91   23.38   0
  -4   6   1  595.71   23.70   0
   3  -6  -1 2409.86   70.03   0
   3  -6  -1 2465.83   74.36   0
   3  -6  -1 2085.37  120.72   0
  -3   6   1 2498.77  184.92   0
  -3   6   1 2308.90   75.75   0
  -3   6   1 2181.65   59.56   0
  -3   6   1 2132.27   66.59   0
   2  -6  -1  202.14   15.10   0
   2  -6  -1  221.73   11.96   0
  -2   6   1  214.08   14.34   0
  -2   6   1  216.10   11.06   0
  -2   6   1  230.82   13.04   0
  -2   6   1  235.07   10.81   0
   1  -6  -1 6365.88  332.53   0
   1  -6  -1 6989.90  167.53   0
  -1   6   1 6635.24  220.67   0
  -1   6   1 6379.72  218.84   0
  -1   6   1 6748.31  239.88   0
   0   6   1  109.90   10.25   0
   0   6   1  102.35    5.47   0
   0   6   1  122.23   10.65   0
   0   6   1  109.44    8.42   0
   0   6   1  101.12    8.51   0
   0  -6  -1  107.25    7.46   0
   0  -6  -1  122.86   10.71   0
   0  -6  -1  101.33    4.34   0
   1   6   1  438.76   26.63   0
   1   6   1  443.90   14.22   0
   1   6   1  513.76   27.04   0
   1   6   1  469.17   20.60   0
   1   6   1  401.77   21.15   0
  -1  -6  -1  428.97   17.83   0
  -1  -6  -1  456.63   24.76   0
  -1  -6  -1  440.62   20.52   0
   2   6   1    0.01    7.00   0
   2   6   1   24.68   10.29   0
   2   6   1   16.21    6.75   0
   2   6   1   24.22    5.67   0
   2   6   1   27.00    6.48   0
  -2  -6  -1   36.13    4.95   0
  -2  -6  -1   32.41    8.25   0
  -2  -6  -1   28.63    2.78   0
  -2  -6  -1   37.14    6.42   0
   3   6   1  111.52   18.25   0
   3   6   1  168.62   20.16   0
   3   6   1  154.08   16.54   0
   3   6   1  154.74   12.48   0
   3   6   1  125.27   13.66   0
  -3  -6  -1  151.53   11.54   0
  -3  -6  -1  152.54   13.06   0
  -3  -6  -1  127.66   16.45   0
  -3  -6  -1  145.68    7.52   0
  -3  -6  -1  128.83   10.05   0
   4   6   1    4.98    8.16   0
   4   6   1   42.50   12.75   0
   4   6   1   24.90   12.88   0
   4   6   1   27.68    9.23   0
  -4  -6  -1   23.92    6.52   0
  -4  -6  -1   18.38    7.12   0
  -4  -6  -1   13.18    8.05   0
  -4  -6  -1   23.01    4.36   0
  -4  -6  -1    4.04    6.74   0
   5   6   1   27.84    7.48   0
   5   6   1   35.79   13.83   0
   5   6   1   28.41   14.70   0
   5   6   1   30.02   13.91   0
  -5  -6  -1    9.44    6.66   0
  -5  -6  -1    9.36    8.19   0
  -5  -6  -1    9.25   14.24   0
  -5  -6  -1   24.83    5.61   0
  -5  -6  -1   25.98    7.05   0
   6   6   1    0.01   13.78   0
   6   6   1   19.11   27.60   0
   6   6   1    0.74   10.32   0
  -6  -6  -1   10.98    9.88   0
  -6  -6  -1   20.52   13.68   0
  -6  -6  -1    0.01   12.63   0
  -6  -6  -1    8.09    8.09   0
  -6  -6  -1    0.01    9.11   0
   7   6   1  486.87   39.54   0
  -7  -6  -1  603.66   35.63   0
  -7  -6  -1  693.40   45.08   0
  -7  -6  -1  570.76   53.29   0
  -7  -6  -1  514.56   33.96   0
  -8   7   1   19.52   12.38   0
  -8   7   1   11.66   10.29   0
  -8   7   1    3.70   18.51   0
  -8   7   1    0.01   16.56   0
  -8   7   1   29.25   12.95   0
  -8   7   1   26.42   17.93   0
  -8   7   1   25.39   12.44   0
  -8   7   1    6.10   13.74   0
  -7   7   1    0.01    9.17   0
  -7   7   1   19.71   12.55   0
  -7   7   1   10.84    9.76   0
  -7   7   1    1.64    7.77   0
  -7   7   1    0.01   11.29   0
  -7   7   1    0.01   11.67   0
  -7   7   1    0.01    8.20   0
   6  -7  -1  126.62   19.60   0
  -6   7   1  102.95   13.73   0
  -6   7   1  127.60   15.20   0
  -6   7   1  117.49   14.13   0
  -6   7   1  107.34   13.01   0
  -6   7   1  127.84   15.01   0
  -6   7   1  132.01   13.58   0
   5  -7  -1    6.29    8.17   0
   5  -7  -1   10.38    8.79   0
  -5   7   1    7.44    8.50   0
  -5   7   1   14.83    6.88   0
  -5   7   1   13.99    5.60   0
  -5   7   1   19.11    6.53   0
   4  -7  -1   11.03    2.65   0
   4  -7  -1   22.98    9.72   0
  -4   7   1   14.53    7.93   0
   4  -7  -1    5.13    7.41   0
  -4   7   1    4.15    7.26   0
  -4   7   1   12.73    5.17   0
  -4   7   1    7.83    5.99   0
   3  -7  -1 1224.85   39.04   0
   3  -7  -1 1192.22   45.37   0
   3  -7  -1 1010.52   63.22   0
  -3   7   1 1155.95   50.61   0
  -3   7   1 1122.94   40.50   0
  -3   7   1 1113.33   44.18   0
  -3   7   1 1200.33   43.90   0
   2  -7  -1  356.07   24.94   0
   2  -7  -1  486.55   18.47   0
  -2   7   1  447.02   23.50   0
  -2   7   1  440.68   17.83   0
  -2   7   1  469.78   21.93   0
  -2   7   1  421.28   20.21   0
   1  -7  -1   16.15    5.70   0
   1  -7  -1    8.92    4.23   0
  -1   7   1    8.05    4.83   0
  -1   7   1   20.69    3.98   0
  -1   7   1   16.73    5.23   0
  -1   7   1   16.75    6.09   0
   0   7   1    1.75    5.83   0
   0   7   1    1.18    1.57   0
   0   7   1    2.78    4.45   0
   0   7   1    0.72    4.33   0
   0   7   1    1.00    3.50   0
   0  -7  -1    3.72    4.64   0
   0  -7  -1    0.01    5.55   0
   0  -7  -1    3.56    0.79   0
   1   7   1    0.01    6.34   0
   1   7   1    2.03    1.63   0
   1   7   1    7.82    7.22   0
   1   7   1    6.78    3.96   0
   1   7   1    3.54    4.55   0
  -1  -7  -1    4.64    3.25   0
  -1  -7  -1    3.34    5.02   0
  -1  -7  -1    3.80    0.95   0
  -1  -7  -1    0.01    3.76   0
   2   7   1   15.35    7.03   0
   2   7   1  228.69   24.83   0
   2   7   1  225.09   17.31   0
   2   7   1  245.18   12.28   0
   2   7   1  229.75   15.03   0
  -2  -7  -1  249.97   13.91   0
  -2  -7  -1  260.92   19.37   0
  -2  -7  -1  222.72    9.05   0
  -2  -7  -1  242.33   16.12   0
  -3  -7  -1    0.39    1.57   0
   3   7   1    5.57   13.94   0
   3   7   1    0.00    8.76   0
   3   7   1    1.48    4.45   0
   3   7   1    7.15    1.19   0
   3   7   1    5.50    2.20   0
   3   7   1   14.01    5.84   0
  -3  -7  -1   18.39    5.97   0
  -3  -7  -1   13.89    7.52   0
  -3  -7  -1    0.01    6.85   0
   3   7   1    1.02    5.62   0
   4   7   1   32.74    8.64   0
   4   7   1    4.27   11.09   0
   4   7   1   11.47   11.47   0
   4   7   1   27.95   10.80   0
  -4  -7  -1   21.25    7.59   0
  -4  -7  -1   22.12    8.73   0
  -4  -7  -1    8.77    9.57   0
  -4  -7  -1    8.69    3.56   0
  -4  -7  -1   21.53    8.97   0
   5   7   1  105.60   14.55   0
   5   7   1  104.20   20.19   0
   5   7   1   82.93   19.14   0
   5   7   1  139.35   19.61   0
  -5  -7  -1  128.46   12.74   0
  -5  -7  -1  111.88   16.15   0
  -5  -7  -1  134.92   19.82   0
  -5  -7  -1  116.41   10.76   0
  -5  -7  -1  105.35   12.73   0
   6   7   1  231.59   30.78   0
   6   7   1  165.63   37.04   0
   6   7   1  198.43   23.99   0
  -6  -7  -1  186.40   22.95   0
  -6  -7  -1  225.31   16.81   0
  -6  -7  -1  236.05   30.63   0
  -6  -7  -1  202.87   17.74   0
  -6  -7  -1  226.29   17.10   0
   7   7   1    7.89   13.63   0
  -7  -7  -1    0.01   16.81   0
  -7  -7  -1   31.89   22.99   0
  -7  -7  -1    8.92   12.16   0
  -7  -7  -1    0.86    9.86   0
  -8   8   1  631.75   41.24   0
  -8   8   1  488.06   44.98   0
  -8   8   1  645.54   42.75   0
  -8   8   1  563.44   35.29   0
  -8   8   1  500.29   40.21   0
  -8   8   1  491.58   41.01   0
  -7   8   1  110.07   16.90   0
  -7   8   1   94.54   15.06   0
  -7   8   1   89.34   17.42   0
  -7   8   1   76.04   18.08   0
  -7   8   1   57.53   13.46   0
  -7   8   1   58.46   13.31   0
  -7   8   1  136.89   19.22   0
  -6   8   1   65.86   13.35   0
   6  -8  -1   59.98   21.53   0
  -6   8   1   59.96   12.62   0
  -6   8   1   46.93   11.60   0
  -6   8   1   57.65   10.96   0
  -6   8   1   74.59   13.78   0
   5  -8  -1   42.59   10.80   0
   5  -8  -1   70.73   14.80   0
  -5   8   1   67.51   12.50   0
  -5   8   1   48.23   10.37   0
  -5   8   1   49.07    9.65   0
  -5   8   1   40.09    8.02   0
  -4   8   1    7.99    7.19   0
  -4   8   1    0.01    5.02   0
  -4   8   1    0.47    3.78   0
  -4   8   1    9.29    5.16   0
   4  -8  -1    7.26    9.07   0
  -4   8   1    6.13    8.18   0
   4  -8  -1    2.72    2.72   0
   4  -8  -1    3.29    6.58   0
   3  -8  -1    1.42    3.54   0
   3  -8  -1    0.01    6.55   0
   3  -8  -1    0.01   12.42   0
  -3   8   1    4.56    7.10   0
  -3   8   1    1.99    3.59   0
  -3   8   1    3.74    4.21   0
  -3   8   1    0.01    2.93   0
   2  -8  -1   14.01    7.78   0
   2  -8  -1    6.69    4.78   0
  -2   8   1    0.51    6.16   0
  -2   8   1    4.39    4.39   0
  -2   8   1    1.96    3.93   0
  -2   8   1    8.37    3.35   0
  -2   8   1   12.16    6.59   0
   1  -8  -1  183.35   15.35   0
   1  -8  -1  197.90   11.64   0
  -1   8   1  210.73   15.29   0
  -1   8   1  204.15    9.91   0
  -1   8   1  205.42   14.64   0
  -1   8   1  214.83   13.52   0
   0   8   1   41.62    4.36   0
   0   8   1   53.08    7.75   0
   0   8   1   42.14    9.43   0
   0   8   1   48.96    6.80   0
   0   8   1   42.50    8.50   0
   0  -8  -1   37.94    6.01   0
   1   8   1  455.58   28.47   0
   1   8   1  441.33   15.69   0
   1   8   1  454.50   27.22   0
   1   8   1  454.89   21.03   0
   1   8   1  399.29   23.34   0
  -1  -8  -1  451.16   21.66   0
  -1  -8  -1  474.53   26.63   0
   2   8   1    0.01    5.07   0
   2   8   1    9.35   11.42   0
   2   8   1   42.05   12.29   0
   2   8   1   34.99    6.09   0
   2   8   1   21.43    7.50   0
  -2  -8  -1   26.79    7.05   0
  -2  -8  -1   34.23    8.28   0
  -2  -8  -1   32.22    2.75   0
  -2  -8  -1   60.73    9.74   0
   3   8   1  206.16   32.66   0
   3   8   1  367.94   33.79   0
   3   8   1  368.73   25.68   0
   3   8   1  314.85   17.60   0
   3   8   1  342.74   11.71   0
   3   8   1  291.66   21.70   0
   3   8   1  325.51   21.35   0
  -3  -8  -1  314.29   18.23   0
  -3  -8  -1  331.09   22.48   0
  -3  -8  -1  295.54   12.97   0
  -3  -8  -1  337.49   20.15   0
   4   8   1    7.26    9.08   0
   4   8   1    7.70   12.83   0
   4   8   1   17.48   12.71   0
   4   8   1   11.13    8.66   0
  -4  -8  -1   13.00    7.22   0
  -4  -8  -1    0.56    7.87   0
  -4  -8  -1    9.49    3.95   0
  -4  -8  -1    9.87    6.73   0
   5   8   1   28.62   10.37   0
   5   8   1   28.98   17.71   0
   5   8   1   36.42   18.21   0
   5   8   1   40.47   13.49   0
  -5  -8  -1   33.63    9.13   0
  -5  -8  -1   51.38   12.29   0
  -5  -8  -1   30.19   14.69   0
  -5  -8  -1   39.24    6.34   0
  -5  -8  -1    9.65   11.41   0
  -6  -8  -1   52.96   22.47   0
   6   8   1   55.83   28.69   0
   6   8   1   94.39   35.64   0
   6   8   1   79.38   20.21   0
  -6  -8  -1   69.07   12.30   0
  -6  -8  -1   65.78   20.66   0
  -6  -8  -1   91.08   10.39   0
  -6  -8  -1   62.26   14.27   0
  -8   9   1    0.01   18.29   0
  -8   9   1   45.30   19.48   0
  -8   9   1    0.00   10.64   0
  -8   9   1    0.01   16.51   0
  -7   9   1   13.29   11.46   0
   7  -9  -1    0.01   14.19   0
  -7   9   1    4.37   14.20   0
  -7   9   1    9.83   13.40   0
  -7   9   1   16.84   12.63   0
  -7   9   1    7.06    9.55   0
  -7   9   1    0.00    9.23   0
  -7   9   1    6.42   10.55   0
   6  -9  -1  262.91   26.61   0
   6  -9  -1  294.59   31.34   0
  -6   9   1  310.01   29.88   0
  -6   9   1  306.98   24.85   0
  -6   9   1  289.73   22.88   0
  -6   9   1  276.93   16.69   0
  -6   9   1  284.68   20.89   0
  -6   9   1  259.26   20.58   0
   5  -9  -1   13.88    8.68   0
   5  -9  -1    4.21   10.09   0
  -5   9   1    8.11    7.10   0
  -5   9   1    7.15    7.15   0
  -5   9   1    0.01    5.24   0
  -5   9   1    0.01    5.42   0
  -5   9   1   16.85    6.74   0
  -4   9   1  383.45   22.84   0
   4  -9  -1  375.94   40.84   0
   4  -9  -1  408.72   26.34   0
   4  -9  -1  393.48   18.56   0
  -4   9   1  351.60   25.80   0
  -4   9   1  384.94   26.09   0
  -4   9   1  362.64   20.04   0
   3  -9  -1  377.20   17.60   0
   3  -9  -1  410.80   21.67   0
   3  -9  -1  302.57   31.85   0
  -3   9   1  336.35   22.76   0
  -3   9   1  350.02   17.60   0
  -3   9   1  390.17   20.73   0
  -3   9   1  339.07   18.17   0
  -3   9   1  357.74   20.80   0
   2  -9  -1    1.56    9.33   0
   2  -9  -1    3.30    7.07   0
  -2   9   1   11.39    7.25   0
  -2   9   1   12.84    4.42   0
  -2   9   1    0.01    6.90   0
  -2   9   1    0.01    5.46   0
   1  -9  -1  214.32   17.71   0
   1  -9  -1  226.03   13.87   0
  -1   9   1  197.10   17.21   0
  -1   9   1  206.01   11.11   0
  -1   9   1  247.93   16.74   0
  -1   9   1  236.68   15.88   0
   0   9   1  141.63   13.98   0
   0   9   1  128.91    7.65   0
   0   9   1  125.96   13.26   0
   0   9   1  123.28   10.27   0
   0   9   1  126.56   13.01   0
   0  -9  -1  130.70   11.97   0
   1   9   1   66.40   11.55   0
   1   9   1   85.88    4.92   0
   1   9   1   94.71   12.28   0
   1   9   1   57.72    7.55   0
   1   9   1   81.50   12.74   0
  -1  -9  -1   86.18    9.63   0
  -1  -9  -1   83.58   11.18   0
   2   9   1   14.92    9.33   0
   2   9   1    1.99   11.92   0
   2   9   1    0.01   12.02   0
   2   9   1   15.45    5.48   0
   2   9   1   20.91   10.18   0
  -2  -9  -1    1.85    6.02   0
  -2  -9  -1    8.04    6.97   0
  -2  -9  -1    6.20    0.83   0
  -2  -9  -1   12.61    6.54   0
   3   9   1   33.46   13.25   0
   3   9   1   15.46    5.32   0
   3   9   1   33.82    3.64   0
   3   9   1   22.31   12.01   0
   3   9   1   14.60    5.62   0
   3   9   1    7.59    6.07   0
   3   9   1   35.86   16.99   0
  -3  -9  -1   36.49    8.89   0
  -3  -9  -1   27.74   11.42   0
  -3  -9  -1   29.16    3.60   0
  -3  -9  -1   18.83   10.11   0
   4   9   1   67.78   12.65   0
   4   9   1   20.55   15.41   0
   4   9   1   49.11   16.12   0
   4   9   1   63.09   16.38   0
  -4  -9  -1   64.78   10.25   0
  -4  -9  -1   44.77   12.01   0
  -4  -9  -1   38.09    5.16   0
  -4  -9  -1   46.77   13.49   0
   5   9   1   75.13   12.38   0
   5   9   1   63.43   26.49   0
   5   9   1   18.27   18.27   0
   5   9   1   76.85   21.20   0
  -5  -9  -1   64.11   11.53   0
  -5  -9  -1   73.43   15.23   0
  -5  -9  -1   61.30    7.96   0
  -5  -9  -1   52.74   13.63   0
   6   9   1  258.38   42.61   0
   6   9   1  186.81   28.74   0
  -6  -9  -1  294.61   31.74   0
  -6  -9  -1  289.86   19.73   0
  -6  -9  -1  252.99   24.69   0
  -8  10   1   12.97   16.60   0
  -8  10   1   25.60   13.71   0
  -7  10   1   10.83   12.18   0
   7 -10  -1    0.01   15.92   0
  -7  10   1   58.68   13.04   0
  -7  10   1    0.01   13.00   0
  -7  10   1   26.02   14.05   0
  -7  10   1   28.79   15.85   0
  -7  10   1   28.43   11.73   0
  -7  10   1    0.01    8.16   0
  -7  10   1   34.40   13.96   0
  -6  10   1  201.29   19.05   0
   6 -10  -1  185.98   26.83   0
   6 -10  -1  241.56   31.09   0
  -6  10   1  239.17   22.49   0
  -6  10   1  192.63   18.44   0
  -6  10   1  192.85   16.67   0
  -6  10   1  157.51   18.76   0
   5 -10  -1 2070.37   76.21   0
   5 -10  -1 1831.18   98.17   0
  -5  10   1 2023.55   90.55   0
  -5  10   1 1985.34   69.68   0
  -5  10   1 2028.05   80.20   0
  -5  10   1 1871.26   82.26   0
   4 -10  -1    6.60    2.83   0
   4 -10  -1    8.70    7.67   0
   4 -10  -1    5.68   11.35   0
  -4  10   1    0.00   10.07   0
  -4  10   1    0.01    6.45   0
  -4  10   1    3.68    5.99   0
  -4  10   1   11.76    6.65   0
  -4  10   1    0.01    5.58   0
   3 -10  -1   66.49    7.30   0
   3 -10  -1   67.67   11.12   0
   3 -10  -1   55.21   16.24   0
  -3  10   1   81.17   13.19   0
  -3  10   1   69.69    8.46   0
  -3  10   1   70.21   10.91   0
  -3  10   1   73.79    9.90   0
  -2  10   1  170.34   14.36   0
   2 -10  -1  118.76   16.38   0
   2 -10  -1  157.25   14.93   0
  -2  10   1  180.62   17.80   0
  -2  10   1  189.56   12.45   0
  -2  10   1  139.96   14.19   0
   1 -10  -1  209.78   16.82   0
   1 -10  -1  220.83   15.15   0
  -1  10   1  233.47   18.66   0
  -1  10   1  213.41   12.01   0
  -1  10   1  223.24   17.82   0
  -1  10   1  201.58   14.29   0
   0  10   1 1587.30   73.73   0
   0  10   1 1583.22   47.86   0
   0  10   1 1588.19   65.40   0
   0  10   1 1671.91   69.31   0
   0  10   1 1528.56   61.06   0
   0 -10  -1 1592.22   59.45   0
   1  10   1  665.19   25.31   0
   1  10   1  710.03   37.64   0
   1  10   1  621.18   27.78   0
   1  10   1  635.41   33.28   0
  -1 -10  -1  685.87   30.16   0
  -1 -10  -1  673.18   34.55   0
   2  10   1 2197.61   62.05   0
   2  10   1 2305.45   89.18   0
   2  10   1 2341.79   73.41   0
   2  10   1 2320.49   63.81   0
   2  10   1 2272.29   70.40   0
  -2 -10  -1 2258.53   86.41   0
  -2 -10  -1 2234.87   90.07   0
  -3 -10  -1    8.98    9.51   0
   3  10   1    0.50    7.99   0
   3  10   1   15.82   21.41   0
   3  10   1    6.81   12.94   0
   3  10   1   15.70    8.56   0
   3  10   1    3.66    3.14   0
   3  10   1    0.01    4.39   0
   3  10   1    3.97    7.95   0
  -3 -10  -1    2.13    1.71   0
  -3 -10  -1    7.38    8.30   0
  -3 -10  -1    4.59    7.34   0
   4  10   1   65.74   13.42   0
   4  10   1   91.54   29.09   0
   4  10   1  125.88   28.47   0
   4  10   1   91.42   19.12   0
  -4 -10  -1  102.07   14.13   0
  -4 -10  -1   73.00   19.04   0
  -4 -10  -1   89.04    6.94   0
  -4 -10  -1   60.91   13.08   0
   5  10   1    0.01   11.48   0
   5  10   1    0.01   19.21   0
   5  10   1   13.62   20.03   0
   5  10   1    0.01   14.23   0
  -5 -10  -1    0.01   10.76   0
  -5 -10  -1    0.01   15.81   0
  -5 -10  -1    4.89    5.70   0
  -5 -10  -1   10.14   15.43   0
  -7  11   1   38.61   12.57   0
   7 -11  -1   49.42   22.81   0
  -7  11   1   56.08   22.12   0
  -7  11   1   37.68   12.56   0
  -7  11   1   45.68   10.86   0
  -7  11   1    6.63   17.86   0
  -7  11   1   39.66   15.78   0
   6 -11  -1   23.23   14.52   0
   6 -11  -1   24.11   16.88   0
  -6  11   1   27.36   12.67   0
  -6  11   1   36.23   11.53   0
  -6  11   1    0.51    8.61   0
  -6  11   1   13.76   10.32   0
  -6  11   1   18.53   10.85   0
   5 -11  -1    7.48   10.15   0
   5 -11  -1    5.20   14.74   0
  -5  11   1    0.01   13.08   0
  -5  11   1    0.41    7.34   0
  -5  11   1    0.01    8.66   0
  -5  11   1    0.01    7.20   0
  -5  11   1    8.07   11.09   0
   4 -11  -1   56.04    4.71   0
   4 -11  -1   46.98   13.99   0
   4 -11  -1   17.25   19.16   0
  -4  11   1   42.78   11.07   0
  -4  11   1   38.98    9.75   0
  -4  11   1   36.19    8.35   0
  -4  11   1   46.43   10.37   0
   3 -11  -1   29.20    5.84   0
   3 -11  -1   29.08   11.92   0
  -3  11   1   19.90    8.67   0
  -3  11   1   30.93    9.36   0
  -3  11   1   22.86    7.62   0
  -3  11   1   18.48    7.30   0
   2 -11  -1   12.62    9.18   0
   2 -11  -1   20.83    7.41   0
  -2  11   1   19.08    8.48   0
  -2  11   1   14.92    5.24   0
  -2  11   1   10.88    7.42   0
  -2  11   1   11.14    9.69   0
   1 -11  -1   53.82   11.66   0
   1 -11  -1   14.59    6.38   0
  -1  11   1   40.86   12.09   0
  -1  11   1   19.07    6.09   0
  -1  11   1   21.40    8.87   0
  -1  11   1   31.02    7.93   0
  -1  11   1   24.50    9.80   0
   0  11   1  608.88   36.00   0
   0  11   1  634.83   23.01   0
   0  11   1  656.82   36.12   0
   0  11   1  625.52   31.16   0
   0  11   1  595.20   32.59   0
   0 -11  -1  618.27   30.53   0
   1  11   1  661.47   25.86   0
   1  11   1  598.48   38.52   0
   1  11   1  629.17   28.97   0
   1  11   1  574.80   32.45   0
  -1 -11  -1  605.59   28.75   0
   2  11   1    0.01    8.77   0
   2  11   1    0.00   19.69   0
   2  11   1   42.98   14.74   0
   2  11   1   43.17    9.11   0
   2  11   1   64.16   14.56   0
  -2 -11  -1   40.70    9.15   0
  -2 -11  -1   17.46    9.25   0
   3  11   1   50.55   10.53   0
  -3 -11  -1   74.71   13.58   0
   3  11   1   81.29   16.65   0
   3  11   1   91.05   27.14   0
   3  11   1   78.69   21.34   0
   3  11   1  126.94   11.71   0
   3  11   1  117.61    8.55   0
   3  11   1   95.39   16.93   0
  -3 -11  -1  109.85   16.50   0
   4  11   1    6.59   10.98   0
   4  11   1   12.78   26.41   0
   4  11   1   68.55   24.06   0
   4  11   1   10.03   16.53   0
  -4 -11  -1    0.01   10.29   0
  -4 -11  -1    2.06   10.84   0
  -4 -11  -1    5.93    2.74   0
  -4 -11  -1   10.87   11.32   0
   5  11   1  323.92   28.41   0
   5  11   1  287.19   40.47   0
   5  11   1  266.57   32.93   0
  -5 -11  -1  279.82   24.60   0
  -5 -11  -1  363.01   35.48   0
  -5 -11  -1  249.58   26.99   0
  -7  12   1   13.04   12.20   0
   7 -12  -1    4.55   22.00   0
  -7  12   1   14.70   11.58   0
  -7  12   1   15.29   16.82   0
  -7  12   1   32.14   16.83   0
  -7  12   1   14.56    9.56   0
  -7  12   1   19.78   14.58   0
  -6  12   1  563.92   40.53   0
   6 -12  -1  616.84   44.74   0
   6 -12  -1  740.45   59.36   0
  -6  12   1  600.79   43.89   0
  -6  12   1  591.05   38.55   0
  -6  12   1  574.10   36.42   0
  -6  12   1  496.34   38.18   0
  -6  12   1  577.72   37.69   0
   5 -12  -1  739.29   45.20   0
   5 -12  -1  743.35   55.71   0
  -5  12   1  789.21   46.72   0
  -5  12   1  780.77   40.70   0
  -5  12   1  867.06   40.83   0
  -5  12   1  723.70   41.33   0
   4 -12  -1   28.09   17.43   0
  -4  12   1    0.01    9.08   0
  -4  12   1    0.01    9.44   0
  -4  12   1   12.10   11.17   0
  -4  12   1    2.91    7.75   0
   4 -12  -1    3.93   13.25   0
   3 -12  -1   11.57    5.78   0
   3 -12  -1    0.01    7.55   0
  -3  12   1    2.57    8.23   0
  -3  12   1   31.18    7.80   0
  -3  12   1    3.35    7.65   0
  -3  12   1   25.93    9.12   0
   2 -12  -1  154.53   16.59   0
   2 -12  -1  278.55   19.76   0
  -2  12   1  286.17   24.70   0
  -2  12   1  272.05   17.92   0
  -2  12   1  273.33   20.76   0
  -2  12   1  276.01   20.20   0
   1 -12  -1  285.40   25.53   0
   1 -12  -1  254.73   18.58   0
  -1  12   1  213.39   20.99   0
  -1  12   1  228.75   14.48   0
  -1  12   1  202.76   18.20   0
  -1  12   1  257.62   17.65   0
  -1  12   1  224.03   20.01   0
   0  12   1    5.79   12.87   0
   0  12   1   10.64    4.43   0
   0  12   1    0.01    9.28   0
   0  12   1   18.02    7.10   0
   0  12   1   18.59   12.56   0
   0 -12  -1    0.01    6.79   0
   1  12   1   65.68    6.28   0
   1  12   1   41.15   13.15   0
   1  12   1   65.58    8.38   0
   1  12   1   81.88   13.47   0
  -1 -12  -1   54.47    9.53   0
   2  12   1    0.01   11.26   0
   2  12   1   11.12   16.26   0
   2  12   1    0.01   12.16   0
   2  12   1    7.06    6.12   0
   2  12   1   16.78    6.62   0
   2  12   1    1.62    9.73   0
  -2 -12  -1   15.06    7.76   0
  -3 -12  -1   17.20   12.14   0
   3  12   1   16.75    8.61   0
   3  12   1    1.66   19.14   0
   3  12   1   13.12   16.40   0
   3  12   1   11.57    4.41   0
   3  12   1    8.89    6.92   0
   3  12   1    0.56   10.67   0
  -3 -12  -1   17.48    9.41   0
   4  12   1   21.11   18.52   0
   4  12   1  163.57   28.04   0
  -4 -12  -1  199.42   18.97   0
   6 -13  -1   54.42   23.21   0
  -6  13   1   43.29   17.62   0
  -6  13   1   93.67   20.07   0
  -6  13   1   49.96   15.67   0
  -6  13   1   65.82   14.63   0
   5 -13  -1   67.08   17.28   0
   5 -13  -1   76.15   24.23   0
  -5  13   1  102.58   16.59   0
  -5  13   1   83.10   14.13   0
  -5  13   1   75.01   17.03   0
  -5  13   1   70.52   14.49   0
   4 -13  -1   52.30   16.95   0
   4 -13  -1   48.60   25.73   0
  -4  13   1   46.62   17.23   0
  -4  13   1   53.20   11.64   0
  -4  13   1   59.43   13.57   0
  -4  13   1   46.84   14.82   0
   3 -13  -1  497.27   27.11   0
   3 -13  -1  452.11   28.05   0
  -3  13   1  460.63   34.24   0
  -3  13   1  520.24   27.64   0
  -3  13   1  516.07   33.45   0
  -3  13   1  496.77   32.36   0
   2 -13  -1  156.68   20.10   0
  -2  13   1  189.35   21.75   0
  -2  13   1  193.11   21.51   0
  -2  13   1  169.76   14.46   0
  -2  13   1  175.67   20.12   0
   1 -13  -1  545.46   39.09   0
   1 -13  -1  488.49   27.51   0
  -1  13   1  555.72   37.21   0
  -1  13   1  577.68   27.57   0
  -1  13   1  502.61   34.16   0
  -1  13   1  622.24   32.66   0
  -1  13   1  571.91   34.07   0
   0  13   1  285.30   26.89   0
   0  13   1  269.94   15.36   0
   0  13   1  288.21   26.70   0
   0  13   1  291.88   17.14   0
   0  13   1  290.72   26.20   0
   0 -13  -1  265.18   21.16   0
   1  13   1    8.87   14.33   0
   1  13   1   46.20    7.16   0
   1  13   1   46.66   15.36   0
   1  13   1   21.09    6.71   0
   1  13   1   10.91   15.59   0
  -1 -13  -1   31.69    9.96   0
   2  13   1    0.00    7.57   0
   2  13   1    9.84   17.23   0
   2  13   1   16.88   21.71   0
   2  13   1    6.01    6.47   0
   2  13   1   10.40    7.24   0
   2  13   1    0.01   16.27   0
  -2 -13  -1    0.01   12.22   0
   3  13   1  323.00   26.61   0
   3  13   1  288.81   30.72   0
  -3 -13  -1  239.38   24.07   0
   6 -14  -1    0.01   29.43   0
  -6  14   1   32.54   19.44   0
  -6  14   1   63.79   18.36   0
  -6  14   1   26.51   14.46   0
   5 -14  -1    0.01   28.25   0
  -5  14   1    0.01   18.66   0
  -5  14   1   31.99   11.78   0
  -5  14   1   25.88   12.02   0
  -5  14   1   46.24   14.78   0
   4 -14  -1   22.03   18.68   0
   4 -14  -1   67.71   30.29   0
  -4  14   1   45.88   14.78   0
  -4  14   1   18.57    9.71   0
  -4  14   1   29.94   13.10   0
  -4  14   1    7.10   10.41   0
   3 -14  -1  293.18   17.29   0
   3 -14  -1  243.68   22.74   0
  -3  14   1  275.03   27.24   0
  -3  14   1  254.41   21.69   0
  -3  14   1  257.26   22.00   0
  -3  14   1  260.86   22.68   0
   2 -14  -1  830.17   50.03   0
   2 -14  -1 1111.51   48.17   0
  -2  14   1 1146.99   62.74   0
  -2  14   1 1178.64   49.64   0
  -2  14   1 1181.66   60.89   0
  -2  14   1 1226.60   62.84   0
  -2  14   1 1102.22   54.75   0
   1 -14  -1    7.66   15.33   0
   1 -14  -1   15.72    9.88   0
  -1  14   1   19.17   17.37   0
  -1  14   1   14.88    8.32   0
  -1  14   1    9.26   16.98   0
  -1  14   1   10.92    7.10   0
  -1  14   1    0.01    9.72   0
   0  14   1    0.67   12.03   0
   0  14   1   18.75    7.90   0
   0  14   1    2.72   11.95   0
   0  14   1    5.37    7.32   0
   0  14   1   17.10   17.61   0
   0 -14  -1    0.01    9.86   0
   0 -14  -1    0.00    9.41   0
   1  14   1    1.89   13.85   0
   1  14   1  181.74   13.35   0
   1  14   1  190.68   30.08   0
   1  14   1  168.02   16.11   0
   1  14   1  212.98   16.42   0
   1  14   1  194.06   22.95   0
  -1 -14  -1  169.24   20.70   0
   2  14   1    6.23   10.90   0
   2  14   1    0.01    9.87   0
   2  14   1   17.25    7.46   0
   2  14   1    9.80   14.15   0
  -2 -14  -1    0.45    9.40   0
  -3 -14  -1  319.11   29.97   0
   5 -15  -1  200.27   47.76   0
  -5  15   1  280.78   28.21   0
  -5  15   1  298.98   30.50   0
   4 -15  -1   35.63   30.66   0
  -4  15   1   18.99   18.99   0
  -4  15   1    0.01   14.46   0
  -4  15   1    6.09   16.38   0
  -4  15   1    0.01   16.45   0
  -3  15   1   77.22   23.27   0
  -3  15   1   53.35   12.28   0
  -3  15   1   70.89   17.24   0
  -3  15   1   72.42   18.34   0
   2 -15  -1    0.01   10.96   0
   2 -15  -1    0.01   17.20   0
  -2  15   1    0.01   18.37   0
  -2  15   1    9.47   11.62   0
  -2  15   1   38.05   18.78   0
  -2  15   1   16.59    8.58   0
  -2  15   1   25.18   13.30   0
   1 -15  -1   52.97   13.89   0
   1 -15  -1   33.59   16.57   0
  -1  15   1   64.33   22.46   0
  -1  15   1   34.52   11.36   0
  -1  15   1    1.53   19.95   0
  -1  15   1   32.68    9.05   0
  -1  15   1   27.17   13.59   0
   0 -15  -1    9.37   10.27   0
   0  15   1    0.01    7.95   0
   0  15   1    0.01    6.95   0
   0  15   1   35.66   19.59   0
   0 -15  -1    0.01   16.74   0
   1  15   1  230.76   18.71   0
   1  15   1  229.48   21.49   0
   1  15   1  199.12   27.25   0
  -1 -15  -1  152.10   22.37   0
   3 -16  -1  170.35   33.45   0
  -3  16   1  256.21   25.02   0
  -3  16   1  276.70   34.24   0
  -2  16   1  448.64   42.22   0
  -2  16   1  553.37   32.73   0
  -2  16   1  360.26   39.40   0
  -1  16   1   19.03   17.19   0
  -1  16   1    0.01   10.91   0
  -1  17  -2   26.91   13.73   0
  -1  17  -2   14.60   12.78   0
  -2  17  -2   56.33   15.89   0
  -2  17  -2   83.47   20.19   0
  -2  17  -2   54.00   21.69   0
   1  16  -2  216.25   21.95   0
   1  16  -2  214.86   27.48   0
  -1 -16   2  201.08   25.79   0
   0  16  -2  111.07   15.23   0
   0  16  -2  145.84   21.61   0
   0  16  -2  108.80   25.48   0
   0 -16   2  116.03   13.21   0
   0 -16   2   73.99   20.79   0
   1 -16   2   18.77   14.82   0
  -1  16  -2   21.77   12.78   0
   1 -16   2   38.67    7.47   0
   1 -16   2   18.39   18.39   0
  -1  16  -2   41.87   13.08   0
  -1  16  -2   62.35   15.26   0
   2 -16   2    0.01   19.35   0
  -2  16  -2    1.11   13.33   0
  -2  16  -2    5.59    7.92   0
  -2  16  -2    1.38   16.56   0
   3 -16   2    9.33   24.11   0
  -3  16  -2   34.09   12.43   0
  -3  16  -2   19.88   14.65   0
  -3  16  -2   13.23   10.14   0
  -3  16  -2   25.29   13.10   0
   4 -16   2  109.89   30.83   0
  -4  16  -2   19.95   11.40   0
  -4  16  -2   76.61   19.66   0
  -4  16  -2   96.19   15.96   0
  -4  16  -2   94.01   17.01   0
   2  15  -2  509.27   35.14   0
   2  15  -2  414.93   37.52   0
   2  15  -2  461.51   36.01   0
  -2 -15   2  454.47   32.06   0
  -2 -15   2  447.13   37.02   0
   1  15  -2  206.07   30.78   0
   1  15  -2  271.66   22.45   0
   1  15  -2  191.12   29.45   0
   1  15  -2  293.84   25.22   0
   1  15  -2  224.95   25.99   0
  -1 -15   2  245.39   18.81   0
  -1 -15   2  210.96   25.59   0
  -1 -15   2  216.66   11.53   0
   0  15  -2    1.68    7.27   0
   0  15  -2   45.90    9.92   0
   0  15  -2   51.18   18.00   0
   0  15  -2   36.18   12.27   0
   0  15  -2   41.98   14.16   0
   0 -15   2   38.97    7.31   0
   0 -15   2   31.93   17.19   0
   0 -15   2   35.49    4.84   0
   1 -15   2   12.72   10.90   0
   1 -15   2    8.97    5.55   0
   1 -15   2   17.08   15.13   0
   1 -15   2   18.83    5.32   0
  -1  15  -2    0.00   12.54   0
  -1  15  -2   29.64    9.54   0
  -1  15  -2    1.59   16.94   0
  -1  15  -2   16.83   16.10   0
  -1  15  -2    7.55   14.64   0
   2 -15   2   70.83    7.59   0
   2 -15   2   98.06    6.20   0
   2 -15   2   89.69   16.08   0
  -2  15  -2   58.86   17.05   0
  -2  15  -2   89.50   12.66   0
  -2  15  -2   61.96   15.24   0
  -2  15  -2   89.45   18.35   0
   3 -15   2  685.74   39.35   0
   3 -15   2  673.29   52.11   0
  -3  15  -2  659.20   44.02   0
  -3  15  -2  714.61   36.66   0
  -3  15  -2  743.67   44.70   0
  -3  15  -2  665.50   41.45   0
   4 -15   2  127.70   21.62   0
   4 -15   2  154.71   30.62   0
  -4  15  -2  144.29   18.24   0
  -4  15  -2  159.32   25.97   0
  -4  15  -2  161.88   17.80   0
  -4  15  -2  127.46   19.24   0
  -4  15  -2  157.15   19.20   0
   5 -15   2   21.53   18.56   0
  -5  15  -2    0.01   15.71   0
  -5  15  -2    0.01   18.10   0
  -5  15  -2    0.01   10.64   0
  -5  15  -2    3.79   15.62   0
  -5  15  -2   12.04   11.59   0
   3  14  -2   58.52   14.23   0
   3  14  -2   90.34   23.51   0
   3  14  -2   81.66   19.37   0
   3  14  -2   58.46   23.79   0
  -3 -14   2   69.07   13.50   0
  -3 -14   2   40.01   17.62   0
   2  14  -2  401.91   41.67   0
   2  14  -2  429.22   39.94   0
   2  14  -2  421.24   30.25   0
   2  14  -2  337.79   30.71   0
   2  14  -2  468.17   33.55   0
  -2 -14   2  437.22   27.05   0
  -2 -14   2  386.79   32.27   0
  -2 -14   2  403.45   22.36   0
   1  14  -2   60.55    7.02   0
   1  14  -2   70.22   22.72   0
   1  14  -2   61.33    9.50   0
   1  14  -2   87.26   19.26   0
   1  14  -2   49.27   12.32   0
   1  14  -2   86.44   18.99   0
  -1 -14   2   60.41   10.33   0
  -1 -14   2   70.93   14.19   0
  -1 -14   2   80.00    6.42   0
   0 -14   2   61.55    5.86   0
   0  14  -2   58.81   12.60   0
   0  14  -2   75.02    9.89   0
   0  14  -2   61.38   16.33   0
   0  14  -2   79.40   14.04   0
   0 -14   2   55.31    8.42   0
   0 -14   2   59.73   13.33   0
   1 -14   2   31.34   10.16   0
   1 -14   2   35.83    6.25   0
   1 -14   2   30.49   14.26   0
   1 -14   2   37.04    6.24   0
  -1  14  -2    0.01   11.18   0
  -1  14  -2   13.03    8.69   0
  -1  14  -2   38.65   12.71   0
  -1  14  -2   37.76   13.22   0
  -2  14  -2  440.91   29.30   0
   2 -14   2  365.51   27.51   0
   2 -14   2  501.33   19.74   0
   2 -14   2  482.39   29.47   0
   2 -14   2  463.37   19.97   0
  -2  14  -2  501.87   34.80   0
  -2  14  -2  511.88   27.73   0
  -2  14  -2  464.56   32.42   0
   3 -14   2  612.15   34.70   0
   3 -14   2  560.38   44.55   0
  -3  14  -2  641.15   43.05   0
  -3  14  -2  646.28   34.68   0
  -3  14  -2  631.96   38.27   0
  -3  14  -2  582.33   33.28   0
   4 -14   2    0.01   16.24   0
   4 -14   2    0.01   13.00   0
  -4  14  -2    2.02   10.93   0
  -4  14  -2    0.01   14.84   0
  -4  14  -2    6.68    8.35   0
  -4  14  -2    1.44   10.06   0
  -4  14  -2    0.01    7.58   0
   5 -14   2  142.58   25.88   0
   5 -14   2  125.75   29.02   0
  -5  14  -2  173.42   19.82   0
  -5  14  -2  153.72   21.82   0
  -5  14  -2  126.36   19.67   0
  -5  14  -2  152.68   18.91   0
  -5  14  -2  172.21   20.52   0
   6 -14   2   65.22   28.05   0
  -6  14  -2   29.48   15.58   0
  -6  14  -2   49.10   16.85   0
  -6  14  -2   63.11   19.22   0
  -6  14  -2   31.98   14.11   0
  -6  14  -2   36.81   14.37   0
   4  13  -2  392.30   32.73   0
   4  13  -2  348.04   33.70   0
  -4 -13   2  374.96   30.79   0
  -4 -13   2  416.50   34.39   0
  -4 -13   2  370.35   22.65   0
  -3 -13   2    0.01   16.73   0
   3  13  -2   49.14   19.66   0
   3  13  -2   24.02   17.15   0
   3  13  -2   41.13   12.99   0
   3  13  -2    0.01   17.37   0
   3  13  -2   37.91   13.16   0
  -3 -13   2   38.84   12.16   0
  -3 -13   2   37.02   16.07   0
   2  13  -2  214.05   11.27   0
   2  13  -2  203.22   27.05   0
   2  13  -2  270.72   29.30   0
   2  13  -2  271.94   21.50   0
   2  13  -2  213.18   22.52   0
   2  13  -2  232.93   21.92   0
  -2 -13   2  219.31   20.12   0
  -2 -13   2  210.25   23.52   0
   1  13  -2  509.25   22.89   0
   1  13  -2  517.63   23.72   0
   1  13  -2  533.20   24.61   0
   1  13  -2  582.71   32.59   0
   1  13  -2  576.83   30.48   0
   1  13  -2  528.42   27.36   0
  -1 -13   2  545.56   31.69   0
  -1 -13   2  591.27   25.57   0
   0  13  -2    1.10    6.04   0
   0  13  -2    0.01    9.58   0
   0  13  -2    0.01   11.25   0
   0  13  -2    9.61    8.16   0
   0 -13   2   10.91    8.93   0
   0 -13   2    1.32    3.51   0
   1 -13   2    7.72    4.06   0
   1 -13   2   10.43   11.92   0
   1 -13   2   10.14    4.65   0
  -1  13  -2    4.64    9.85   0
  -1  13  -2    0.01    4.19   0
  -1  13  -2    0.01    9.01   0
  -1  13  -2    0.01    6.09   0
   2 -13   2    2.27    4.54   0
   2 -13   2    1.96    1.96   0
   2 -13   2    9.91    9.41   0
   2 -13   2    2.49    4.99   0
  -2  13  -2    0.00    7.52   0
  -2  13  -2    9.03    6.02   0
  -2  13  -2    0.01   11.12   0
  -2  13  -2    0.46    6.86   0
   3 -13   2  106.44   14.99   0
   3 -13   2  130.33   19.91   0
   3 -13   2  110.31    9.95   0
  -3  13  -2   90.28   17.75   0
  -3  13  -2  128.51   14.56   0
  -3  13  -2   76.67   14.16   0
  -3  13  -2  120.81   13.47   0
  -4  13  -2   20.98   11.61   0
  -4  13  -2    4.78   11.96   0
  -4  13  -2    8.68    7.85   0
   4 -13   2    0.51   13.85   0
   4 -13   2   26.87   13.84   0
  -4  13  -2   11.73    7.28   0
  -4  13  -2   18.12    9.79   0
   5 -13   2  644.05   39.72   0
   5 -13   2  539.26   37.93   0
  -5  13  -2  611.23   42.34   0
  -5  13  -2  653.17   38.96   0
  -5  13  -2  676.49   37.51   0
  -5  13  -2  575.63   36.95   0
  -5  13  -2  604.64   32.22   0
  -6  13  -2   21.06   11.56   0
  -6  13  -2    0.01    7.66   0
  -6  13  -2    2.10   12.59   0
   6 -13   2    4.60   13.80   0
   6 -13   2    0.01   13.90   0
  -6  13  -2   13.88   15.79   0
  -6  13  -2    9.45   10.87   0
   7 -13   2   64.41   23.91   0
  -7  13  -2   47.97   16.85   0
  -7  13  -2   42.28   18.26   0
  -7  13  -2   61.08   14.68   0
  -7  13  -2   86.65   17.33   0
   5  12  -2  601.34   39.20   0
   5  12  -2  610.27   40.36   0
   5  12  -2  583.48   37.15   0
  -5 -12   2  592.65   38.43   0
  -5 -12   2  574.59   36.94   0
  -5 -12   2  565.76   35.28   0
   4  12  -2  532.92   43.70   0
   4  12  -2  478.45   46.52   0
   4  12  -2  547.99   35.01   0
   4  12  -2  509.62   39.84   0
   4  12  -2  567.71   39.19   0
  -4 -12   2  570.66   36.38   0
  -4 -12   2  541.48   40.50   0
  -4 -12   2  616.37   32.85   0
  -4 -12   2  528.51   40.84   0
   3  12  -2  575.87   42.43   0
   3  12  -2  589.48   41.66   0
   3  12  -2  747.42   37.79   0
   3  12  -2  540.36   45.25   0
   3  12  -2  596.82   34.48   0
  -3 -12   2  641.16   36.07   0
  -3 -12   2  583.52   34.41   0
   2  12  -2    0.01    2.79   0
   2  12  -2    0.01   10.69   0
   2  12  -2    0.01   14.74   0
   2  12  -2    0.01    7.23   0
   2  12  -2    0.01    6.07   0
   2  12  -2   17.89   12.27   0
  -2 -12   2    0.01   10.04   0
  -2 -12   2    8.81    9.30   0
   1  12  -2    0.01    3.44   0
   1  12  -2   95.82    8.91   0
   1  12  -2  118.58   16.94   0
   1  12  -2   93.09   14.95   0
  -1 -12   2  111.29   15.61   0
  -1 -12   2  116.01    9.05   0
  -1 -12   2  126.32   15.16   0
   1  12  -2   92.78   14.88   0
   0  12  -2   17.80    5.24   0
   0  12  -2   27.14   10.74   0
   0  12  -2   15.09    9.53   0
   0  12  -2   31.93    8.58   0
   0 -12   2   23.49    9.50   0
   0 -12   2   17.98    3.69   0
   1 -12   2   96.41    6.77   0
   1 -12   2  117.35   15.48   0
   1 -12   2   96.93    8.19   0
  -1  12  -2   84.54   12.57   0
  -1  12  -2   96.20    9.44   0
  -1  12  -2  108.80   16.37   0
  -1  12  -2   96.24   12.55   0
   2 -12   2 1496.78   42.77   0
   2 -12   2 1136.57   93.37   0
   2 -12   2 1465.76   55.97   0
   2 -12   2 1445.09   43.08   0
  -2  12  -2 1387.18   63.34   0
  -2  12  -2 1484.46   52.94   0
  -2  12  -2 1411.81   63.92   0
  -2  12  -2 1478.76   58.44   0
   3 -12   2  274.25   20.17   0
   3 -12   2  263.06   29.13   0
   3 -12   2  237.09   14.92   0
  -3  12  -2  264.25   21.06   0
  -3  12  -2  268.31   18.41   0
  -3  12  -2  288.02   22.42   0
  -3  12  -2  300.62   18.87   0
   4 -12   2    3.64    8.83   0
   4 -12   2    4.87    8.92   0
  -4  12  -2    3.63    6.86   0
  -4  12  -2   22.30    9.70   0
  -4  12  -2    2.05    6.14   0
  -4  12  -2    0.01    9.11   0
  -4  12  -2    0.01    5.82   0
   5 -12   2   18.07   11.50   0
   5 -12   2    4.42   15.47   0
  -5  12  -2   16.82    9.44   0
  -5  12  -2    3.82   13.85   0
  -5  12  -2   15.04    8.53   0
  -5  12  -2   10.34    8.99   0
   6 -12   2   61.22   16.64   0
   6 -12   2   52.92   16.50   0
  -6  12  -2   44.05   14.26   0
  -6  12  -2   55.70   13.33   0
  -6  12  -2   41.99   12.23   0
  -6  12  -2   62.61   12.70   0
   7 -12   2   25.90   17.93   0
  -7  12  -2   10.81   16.00   0
  -7  12  -2   47.45   19.65   0
  -7  12  -2   26.01   12.39   0
  -7  12  -2   31.75   10.58   0
  -5 -11   2   33.56   12.91   0
  -5 -11   2   13.37   17.06   0
   5  11  -2   30.67   23.40   0
   5  11  -2   42.69   13.70   0
   5  11  -2    0.00   11.60   0
   5  11  -2   19.80   15.84   0
  -5 -11   2   21.14   15.26   0
  -5 -11   2   16.71    8.56   0
   4  11  -2   69.82   22.83   0
   4  11  -2   97.13   21.08   0
   4  11  -2  105.10   17.34   0
   4  11  -2   79.94   10.35   0
   4  11  -2   83.12   15.94   0
  -4 -11   2  102.52   12.43   0
  -4 -11   2   84.91   16.15   0
  -4 -11   2  105.90   19.77   0
   3  11  -2  238.26   27.08   0
  -3 -11   2  216.98   20.24   0
   3  11  -2  204.06   25.59   0
   3  11  -2  251.57   26.00   0
   3  11  -2  236.28   19.40   0
  -3 -11   2  201.97   18.67   0
   3  11  -2  221.24   20.36   0
   2  11  -2    0.01    2.85   0
   2  11  -2    5.12   10.25   0
   2  11  -2   18.72   10.98   0
   2  11  -2    6.24    9.99   0
   2  11  -2    1.56    6.22   0
   2  11  -2    0.01    9.24   0
  -2 -11   2    2.07    9.30   0
  -2 -11   2    0.01   10.76   0
   1  11  -2    2.55    4.08   0
   1  11  -2    0.01    3.63   0
   1  11  -2    5.44    7.86   0
   1  11  -2    0.00    6.42   0
   1  11  -2    1.49    5.94   0
  -1 -11   2   10.79    6.68   0
  -1 -11   2    9.07    7.05   0
   0  11  -2  636.25   37.54   0
   0  11  -2  689.48   26.19   0
   0  11  -2  696.67   36.43   0
   0  11  -2  677.40   31.26   0
   0 -11   2  731.92   35.31   0
   0 -11   2  654.67   26.60   0
   1 -11   2 1019.45   45.65   0
   1 -11   2 1067.39   37.13   0
  -1  11  -2 1071.33   50.59   0
  -1  11  -2 1075.27   38.40   0
  -1  11  -2 1092.73   49.00   0
  -1  11  -2 1054.32   41.56   0
  -2  11  -2  194.51   18.40   0
   2 -11   2  170.02   10.15   0
  -2  11  -2  168.85   14.53   0
   2 -11   2  160.24   13.24   0
   2 -11   2  203.50    7.10   0
   2 -11   2  193.16   15.13   0
  -2  11  -2  161.88   11.95   0
  -2  11  -2  175.95   13.71   0
   3 -11   2  285.05   20.36   0
   3 -11   2  296.18   26.35   0
   3 -11   2  283.55   15.38   0
  -3  11  -2  285.45   21.81   0
  -3  11  -2  309.78   17.32   0
  -3  11  -2  249.91   21.48   0
  -3  11  -2  289.65   18.02   0
   4 -11   2   17.92   11.59   0
   4 -11   2    0.01    8.85   0
   4 -11   2    4.99    6.66   0
  -4  11  -2    2.82    5.64   0
  -4  11  -2    0.01    8.65   0
  -4  11  -2    5.63    5.63   0
  -4  11  -2    2.70    6.75   0
   5 -11   2  123.75   16.87   0
   5 -11   2  147.64   20.26   0
  -5  11  -2  135.33   16.40   0
  -5  11  -2  139.09   16.14   0
  -5  11  -2  133.04   14.02   0
  -5  11  -2  131.08   13.15   0
  -6  11  -2  144.18   19.16   0
   6 -11   2  204.29   23.52   0
   6 -11   2  196.71   22.98   0
  -6  11  -2  186.05   23.10   0
  -6  11  -2  228.57   21.34   0
  -6  11  -2  207.94   20.15   0
  -6  11  -2  199.26   16.99   0
   7 -11   2  300.18   38.82   0
  -7  11  -2  259.18   31.59   0
  -7  11  -2  250.54   28.74   0
  -7  11  -2  325.13   28.63   0
  -7  11  -2  263.46   30.00   0
  -7  11  -2  292.62   21.93   0
  -8  11  -2    6.22   17.70   0
  -6 -10   2  649.76   51.18   0
   6  10  -2  721.64   64.27   0
   6  10  -2  756.04   51.63   0
  -6 -10   2  725.23   47.01   0
  -6 -10   2  671.17   52.12   0
  -6 -10   2  905.81   52.87   0
  -6 -10   2  814.04   45.27   0
   5  10  -2    0.01   21.19   0
   5  10  -2   22.39   17.42   0
   5  10  -2   19.86   15.03   0
   5  10  -2   14.28   16.66   0
  -5 -10   2    0.01    8.16   0
  -5 -10   2    3.29   14.26   0
  -5 -10   2    0.94    8.03   0
  -5 -10   2    0.01    8.74   0
  -5 -10   2    0.01   13.46   0
   4  10  -2  152.10   22.12   0
   4  10  -2  179.53   25.43   0
   4  10  -2  163.18   18.25   0
   4  10  -2  166.99   19.78   0
  -4 -10   2  160.27   15.76   0
  -4 -10   2  155.76   19.26   0
  -4 -10   2  112.69   15.15   0
   3  10  -2    8.48   12.72   0
   3  10  -2   21.67   11.71   0
   3  10  -2   35.27   10.31   0
  -3 -10   2   42.42   11.42   0
  -3 -10   2   21.15   11.06   0
   3  10  -2   40.49   13.50   0
   3  10  -2   24.24   11.41   0
   2  10  -2   97.44    8.26   0
   2  10  -2   69.96   14.29   0
   2  10  -2  100.37   16.94   0
   2  10  -2   98.38   12.94   0
   2  10  -2   69.73   10.54   0
   2  10  -2   95.09   13.95   0
  -2 -10   2   75.00   11.79   0
  -2 -10   2   77.40   11.76   0
   1  10  -2    1.05    4.20   0
   1  10  -2  113.37    7.94   0
   1  10  -2  122.49   13.88   0
   1  10  -2  122.64   12.71   0
   1  10  -2   90.10   10.40   0
  -1 -10   2  102.80   12.65   0
  -1 -10   2  101.05   11.06   0
   0  10  -2    2.47    9.27   0
   0  10  -2    9.28    3.91   0
   0  10  -2    7.95    6.82   0
   0  10  -2    0.47    6.60   0
   0 -10   2    0.01    7.15   0
   0 -10   2   17.10    4.81   0
   0 -10   2   16.38    6.65   0
   1 -10   2  476.38   25.23   0
   1 -10   2  461.23   18.72   0
  -1  10  -2  454.68   27.04   0
  -1  10  -2  459.54   19.15   0
  -1  10  -2  462.53   25.14   0
  -1  10  -2  445.88   22.02   0
   2 -10   2   42.54    4.86   0
   2 -10   2   48.72    2.46   0
   2 -10   2   41.68    7.62   0
   2 -10   2   41.62    5.58   0
  -2  10  -2   35.74    9.84   0
  -2  10  -2   44.59    6.49   0
  -2  10  -2   34.53    8.01   0
  -2  10  -2  120.33   10.94   0
   3 -10   2  157.94   15.43   0
   3 -10   2  170.98   18.90   0
   3 -10   2  165.94   10.87   0
  -3  10  -2  177.36   16.17   0
  -3  10  -2  159.34   11.95   0
  -3  10  -2  187.68   13.12   0
   4 -10   2  207.39   13.35   0
   4 -10   2  167.81   17.25   0
  -4  10  -2  176.83   15.73   0
  -4  10  -2  197.59   15.87   0
   4 -10   2  193.93   18.26   0
  -4  10  -2  189.70   16.92   0
  -4  10  -2  206.88   13.16   0
   5 -10   2  760.08   38.35   0
   5 -10   2  731.00   41.91   0
  -5  10  -2  645.72   47.68   0
  -5  10  -2  673.81   37.80   0
  -5  10  -2  639.22   30.89   0
  -5  10  -2  681.93   36.00   0
  -5  10  -2  711.02   33.57   0
   6 -10   2  866.24   49.13   0
   6 -10   2  887.37   48.34   0
  -6  10  -2  690.85   65.63   0
  -6  10  -2  766.58   41.64   0
  -6  10  -2  782.89   38.33   0
  -6  10  -2  838.55   37.86   0
  -6  10  -2  741.61   39.57   0
  -7  10  -2    9.11   10.07   0
   7 -10   2   15.23   16.68   0
  -7  10  -2    2.74    6.85   0
  -7  10  -2    0.01   12.55   0
  -7  10  -2   19.48   10.55   0
  -7  10  -2    6.85   10.27   0
  -7  10  -2    0.01    5.72   0
  -8  10  -2  141.26   21.26   0
  -8  10  -2  135.43   22.89   0
  -8  10  -2  163.71   20.36   0
  -8  10  -2  137.25   15.62   0
  -6  -9   2  149.35   20.74   0
   6   9  -2  109.32   24.91   0
   6   9  -2  135.85   30.08   0
   6   9  -2  121.10   25.12   0
  -6  -9   2  173.77   19.26   0
  -6  -9   2  145.16   23.23   0
  -6  -9   2  146.18   18.45   0
  -6  -9   2  177.89   19.67   0
   5   9  -2  480.31   32.82   0
   5   9  -2  405.41   31.37   0
  -5  -9   2  414.03   22.81   0
  -5  -9   2  371.80   25.77   0
  -5  -9   2  381.32   27.17   0
  -5  -9   2  418.94   29.67   0
   5   9  -2  370.20   38.65   0
   5   9  -2  468.46   38.39   0
   4   9  -2   17.13   14.99   0
   4   9  -2    0.01   10.18   0
   4   9  -2    7.34    8.47   0
   4   9  -2   10.85    5.43   0
   4   9  -2    0.01    7.70   0
  -4  -9   2    0.01   10.05   0
  -4  -9   2    0.01    5.75   0
  -4  -9   2    0.01    7.64   0
   3   9  -2  115.23   20.42   0
   3   9  -2  165.62   19.61   0
   3   9  -2  136.29   14.41   0
   3   9  -2  100.96   15.30   0
   3   9  -2  143.00   14.91   0
  -3  -9   2  125.53   14.46   0
  -3  -9   2  130.18   13.50   0
  -3  -9   2  138.14   14.06   0
   2   9  -2    2.89    2.89   0
   2   9  -2    6.19    8.51   0
   2   9  -2    6.59    7.91   0
   2   9  -2    0.01    6.03   0
   2   9  -2   13.99    7.87   0
   2   9  -2    5.73    7.82   0
  -2  -9   2    0.01    7.30   0
  -2  -9   2    5.90    6.40   0
   1   9  -2  669.83   23.71   0
   1   9  -2  708.24   24.62   0
   1   9  -2  753.16   30.98   0
   1   9  -2  712.54   27.25   0
   1   9  -2  677.34   25.82   0
  -1  -9   2  685.30   32.72   0
  -1  -9   2  741.64   31.15   0
   0   9  -2  613.49   31.19   0
   0   9  -2  620.98   23.39   0
   0   9  -2  633.46   29.92   0
   0   9  -2  595.20   24.90   0
   0  -9   2  633.09   30.59   0
   0  -9   2  601.82   27.98   0
   1  -9   2  369.89   19.82   0
   1  -9   2  366.57   16.10   0
  -1   9  -2  351.47   22.24   0
  -1   9  -2  356.22   16.27   0
  -1   9  -2  369.31   19.79   0
  -1   9  -2  360.66   19.61   0
  -2   9  -2  342.09   18.00   0
  -2   9  -2  409.32   19.10   0
   2  -9   2  427.57   22.53   0
   2  -9   2  370.24   17.38   0
  -2   9  -2  368.85   21.94   0
  -3   9  -2   17.93    6.30   0
  -3   9  -2    0.01    3.64   0
   3  -9   2    2.08    4.69   0
   3  -9   2    4.44    9.78   0
   3  -9   2    5.47    3.79   0
  -3   9  -2    2.37    3.55   0
   4  -9   2   23.67    8.81   0
   4  -9   2   28.91   11.41   0
   4  -9   2   25.13    7.12   0
  -4   9  -2   16.17    6.06   0
  -4   9  -2   18.47    8.52   0
  -4   9  -2   28.63    6.27   0
  -4   9  -2   33.32    7.07   0
  -4   9  -2   20.69    4.60   0
   5  -9   2  159.76   18.22   0
   5  -9   2  149.72   18.54   0
  -5   9  -2  152.50   17.72   0
  -5   9  -2  121.11   13.19   0
  -5   9  -2  156.19   12.95   0
  -5   9  -2  119.14   13.51   0
  -5   9  -2  141.79   11.27   0
   6  -9   2   64.56   17.49   0
  -6   9  -2   94.47   10.12   0
  -6   9  -2   76.46   17.74   0
  -6   9  -2   77.74   11.11   0
  -6   9  -2   62.76   11.89   0
  -6   9  -2   71.48   11.83   0
  -7   9  -2  105.52   15.76   0
  -7   9  -2   97.11   12.74   0
  -7   9  -2  138.64   14.55   0
  -7   9  -2   88.60   23.45   0
  -7   9  -2   95.67   16.74   0
  -8   9  -2  392.42   34.53   0
  -8   9  -2  491.74   35.23   0
  -8   9  -2  468.39   32.27   0
  -8   9  -2  483.91   37.73   0
  -8   9  -2  369.62   34.17   0
  -7  -8   2   16.85   12.44   0
  -7  -8   2   24.46   12.23   0
  -7  -8   2   12.43   13.81   0
   7   8  -2    0.01   23.53   0
  -7  -8   2    9.88   19.13   0
   6   8  -2    8.98   16.59   0
   6   8  -2    0.01   18.82   0
   6   8  -2   12.27   14.32   0
  -6  -8   2    3.82    9.75   0
  -6  -8   2    6.67    9.41   0
  -6  -8   2    0.01   11.42   0
  -6  -8   2    1.92   11.04   0
  -6  -8   2    5.61   10.28   0
  -5  -8   2    3.86    6.56   0
   5   8  -2    0.01   11.82   0
   5   8  -2   11.69   12.59   0
   5   8  -2    4.46   11.71   0
   5   8  -2   14.62   10.81   0
  -5  -8   2    0.01   11.61   0
  -5  -8   2    1.45    8.72   0
  -5  -8   2    0.01    7.61   0
   4   8  -2    8.15   13.33   0
   4   8  -2   50.67   16.89   0
   4   8  -2   24.76    8.64   0
   4   8  -2   15.53    5.18   0
   4   8  -2   27.80   11.48   0
  -4  -8   2    3.20    7.05   0
  -4  -8   2   12.64    6.32   0
  -4  -8   2    3.88    7.27   0
  -3  -8   2  378.39   25.02   0
  -3  -8   2  378.36   20.45   0
   3   8  -2  312.92   26.26   0
   3   8  -2  356.27   24.54   0
   3   8  -2  370.34   20.88   0
   3   8  -2  264.10   26.72   0
   3   8  -2  361.02   20.37   0
  -3  -8   2  344.50   21.10   0
   2   8  -2 4537.18  138.61   0
   2   8  -2 4630.77  193.51   0
   2   8  -2 4908.88  163.16   0
   2   8  -2 4668.61  163.28   0
   2   8  -2 4736.34  230.62   0
   2   8  -2 4680.35  148.36   0
  -2  -8   2 5061.11  181.29   0
  -2  -8   2 4650.33  150.30   0
   1   8  -2  639.81   22.93   0
   1   8  -2  648.45   23.52   0
   1   8  -2  704.14   25.17   0
   1   8  -2  659.57   26.61   0
   1   8  -2  677.33   24.96   0
  -1  -8   2  692.03   31.14   0
  -1  -8   2  687.19   30.25   0
   0   8  -2 1634.29   65.19   0
   0   8  -2 1496.58   68.58   0
   0   8  -2 1640.38   52.23   0
   0   8  -2 1542.77   54.81   0
   0  -8   2 1571.66   61.85   0
   0  -8   2 1632.62   59.74   0
   1  -8   2  294.89   18.43   0
   1  -8   2  293.69   13.77   0
  -1   8  -2  262.98   17.60   0
  -1   8  -2  258.10   12.74   0
  -1   8  -2  284.11   16.62   0
  -1   8  -2  262.68   14.06   0
   2  -8   2  157.04   12.40   0
   2  -8   2  146.57    8.80   0
  -2   8  -2  173.95   12.57   0
  -2   8  -2  154.90   10.27   0
  -2   8  -2  167.35   10.91   0
   3  -8   2   89.41    7.20   0
  -3   8  -2   85.91   10.56   0
   3  -8   2  101.02    9.52   0
   3  -8   2  108.30   13.64   0
  -3   8  -2   98.45    9.41   0
  -3   8  -2  110.70    9.19   0
  -4   8  -2   36.76    8.01   0
  -4   8  -2   56.00    8.17   0
   4  -8   2   46.04    8.53   0
   4  -8   2   48.93   11.68   0
   4  -8   2   38.70    7.15   0
  -4   8  -2   50.36    8.12   0
  -4   8  -2   52.69    8.22   0
  -4   8  -2   44.11    6.57   0
   5  -8   2 2514.50   91.60   0
   5  -8   2 2439.62   98.52   0
  -5   8  -2 2150.28  133.80   0
  -5   8  -2 2350.42  155.84   0
  -5   8  -2 2444.15   93.32   0
  -5   8  -2 2468.20   72.59   0
  -5   8  -2 2461.11   82.35   0
   6  -8   2  169.80   21.31   0
  -6   8  -2  151.90   12.54   0
  -6   8  -2  187.77   25.60   0
  -6   8  -2  174.67   15.02   0
  -6   8  -2  162.13   15.37   0
  -6   8  -2  173.53   16.16   0
  -7   8  -2  207.21   19.56   0
  -7   8  -2  196.65   16.89   0
  -7   8  -2  233.61   28.93   0
  -7   8  -2  178.02   19.62   0
  -7   8  -2  225.09   19.33   0
  -8   8  -2    9.36   20.73   0
  -8   8  -2   36.53   12.83   0
  -8   8  -2   21.93   11.30   0
  -8   8  -2   18.48   18.03   0
  -8   8  -2    0.01   14.77   0
  -8   8  -2   31.39   13.22   0
  -8   8  -2   40.78   14.27   0
  -8   8  -2   20.53   13.07   0
  -8   8  -2   11.96   11.30   0
  -7  -7   2  297.87   26.70   0
  -7  -7   2  302.79   25.20   0
  -7  -7   2  259.51   23.30   0
  -7  -7   2  262.28   24.36   0
  -7  -7   2  279.99   37.58   0
   6   7  -2  247.18   26.93   0
   6   7  -2  160.75   26.41   0
   6   7  -2  188.18   22.14   0
  -6  -7   2  180.93   18.45   0
  -6  -7   2  222.40   19.55   0
  -6  -7   2  254.25   29.82   0
  -6  -7   2  213.67   16.77   0
  -6  -7   2  186.20   18.62   0
   5   7  -2  218.88   21.44   0
   5   7  -2  182.99   23.83   0
   5   7  -2  200.12   17.62   0
   5   7  -2  166.78   18.09   0
  -5  -7   2  173.91   14.27   0
  -5  -7   2  218.16   15.30   0
  -5  -7   2  194.33   16.07   0
  -5  -7   2  151.82   20.50   0
   4   7  -2    4.58   12.21   0
   4   7  -2    0.01    7.50   0
   4   7  -2    3.52    6.45   0
   4   7  -2    0.81    4.06   0
   4   7  -2    1.88    9.38   0
  -4  -7   2    0.01    6.39   0
  -4  -7   2    0.01    4.45   0
  -4  -7   2    9.43    6.45   0
   3   7  -2  235.19   21.73   0
   3   7  -2  280.56   19.61   0
   3   7  -2  254.41   16.92   0
   3   7  -2  215.25   22.03   0
   3   7  -2  280.91   18.77   0
  -3  -7   2  258.93   19.13   0
  -3  -7   2  228.00   15.79   0
  -3  -7   2  258.21   18.59   0
   2   7  -2    6.42    2.81   0
   2   7  -2   11.26    9.65   0
   2   7  -2   10.21    7.48   0
   2   7  -2    0.71    7.09   0
   2   7  -2    1.06    4.25   0
   2   7  -2    2.15    4.31   0
  -2  -7   2   11.05    7.80   0
  -2  -7   2    1.49    3.47   0
  -2  -7   2    4.03    4.53   0
   1   7  -2    0.01    2.03   0
   1   7  -2   85.60    5.65   0
   1   7  -2   96.30   10.30   0
   1   7  -2   67.63   10.02   0
   1   7  -2   87.84    9.09   0
  -1  -7   2   73.72    9.59   0
  -1  -7   2   75.42    3.77   0
  -1  -7   2   70.52    9.13   0
   0   7  -2   80.50    9.68   0
   0   7  -2   84.05    6.10   0
   0   7  -2   89.03    8.90   0
   0   7  -2   90.45    7.97   0
   0  -7   2  102.95    9.75   0
   0  -7   2   86.05    5.35   0
   0  -7   2   83.27    8.58   0
   1  -7   2   15.82    1.98   0
   1  -7   2   12.90    5.68   0
   1  -7   2   17.84    3.10   0
   1  -7   2    8.68    3.58   0
  -1   7  -2   16.28    6.30   0
  -1   7  -2    7.32    2.85   0
  -1   7  -2   18.08    3.62   0
   2  -7   2    8.34    4.17   0
   2  -7   2    9.08    8.07   0
   2  -7   2    6.68    4.01   0
  -2   7  -2    6.93    5.44   0
  -2   7  -2    3.52    3.92   0
  -2   7  -2   19.13    5.01   0
  -3   7  -2  587.12   27.60   0
   3  -7   2  625.44   56.35   0
   3  -7   2  541.49   22.60   0
  -3   7  -2  575.10   23.02   0
   3  -7   2  607.65   27.52   0
  -3   7  -2  570.73   27.96   0
  -3   7  -2  576.80   26.60   0
   4  -7   2  892.86   32.14   0
  -4   7  -2  833.73   47.82   0
   4  -7   2  970.39   41.86   0
   4  -7   2  998.79   48.45   0
  -4   7  -2  919.02   49.91   0
  -4   7  -2  967.85   40.93   0
  -4   7  -2  927.66   31.72   0
  -4   7  -2  947.19   36.82   0
   5  -7   2   16.44    7.89   0
   5  -7   2    5.82    7.12   0
  -5   7  -2    8.07    4.04   0
  -5   7  -2    5.39    5.81   0
  -5   7  -2    6.15    5.20   0
  -5   7  -2   10.11    5.45   0
  -5   7  -2    3.65    5.47   0
  -6   7  -2  209.95   19.67   0
   6  -7   2  325.43   26.55   0
  -6   7  -2  276.84   16.91   0
  -6   7  -2  288.60   27.79   0
  -6   7  -2  269.38   18.69   0
  -6   7  -2  268.71   17.36   0
  -6   7  -2  238.54   28.16   0
  -7   7  -2    0.01    7.38   0
  -7   7  -2    6.15   13.18   0
  -7   7  -2    0.01    6.72   0
  -7   7  -2   10.45    8.04   0
  -7   7  -2    9.57   12.30   0
  -7   7  -2    0.01    9.27   0
  -7   7  -2    4.60   13.80   0
  -8   7  -2   40.21   12.99   0
  -8   7  -2   25.41   18.61   0
  -8   7  -2   58.80   17.37   0
  -8   7  -2   21.19   13.95   0
  -8   7  -2   69.67   12.67   0
  -8   7  -2   15.28   12.89   0
  -8   7  -2   46.33   20.51   0
  -8   7  -2   44.92   15.59   0
  -8   7  -2   37.79   16.34   0
  -8   7  -2   62.04   13.65   0
  -7  -6   2    0.01    9.27   0
  -7  -6   2    0.68   16.99   0
  -7  -6   2   17.56    8.29   0
  -7  -6   2    0.01   15.88   0
  -7  -6   2    1.73   12.11   0
  -7  -6   2    8.17   11.06   0
   6   6  -2   65.79   25.80   0
   6   6  -2   46.69   17.69   0
  -6  -6   2   37.79   12.20   0
  -6  -6   2    4.77   12.26   0
  -6  -6   2   37.08    5.01   0
  -6  -6   2   54.96    4.75   0
  -6  -6   2   55.07   11.01   0
  -6  -6   2   69.47   13.11   0
  -6  -6   2   63.95   12.79   0
  -6  -6   2   26.69   14.75   0
  -6  -6   2   61.38   18.10   0
   5   6  -2  157.50   16.61   0
   5   6  -2  217.62   23.53   0
   5   6  -2  185.34   22.78   0
   5   6  -2  174.66   19.25   0
  -5  -6   2  167.37   11.98   0
  -5  -6   2    0.01   11.16   0
  -5  -6   2  231.38    7.57   0
  -5  -6   2  178.15    8.73   0
  -5  -6   2  215.35   22.18   0
  -5  -6   2  209.87   14.16   0
  -5  -6   2  199.78   16.61   0
   4   6  -2  157.25   16.96   0
   4   6  -2  160.26   17.33   0
   4   6  -2  163.65   16.01   0
   4   6  -2  165.35   10.52   0
   4   6  -2  173.80   15.92   0
  -4  -6   2    0.01    9.54   0
  -4  -6   2  184.42   13.17   0
  -4  -6   2  136.56   16.51   0
  -4  -6   2  138.65   13.35   0
  -3  -6   2  627.27   26.09   0
   3   6  -2  686.01   26.62   0
   3   6  -2  727.98   34.93   0
   3   6  -2  691.82   31.69   0
   3   6  -2  683.76   27.96   0
   3   6  -2  493.97   43.77   0
  -3  -6   2  647.03   29.20   0
   2   6  -2    4.73    1.97   0
   2   6  -2    0.82    5.74   0
   2   6  -2    0.01    6.24   0
   2   6  -2    2.16    4.33   0
   2   6  -2    5.77    5.77   0
   2   6  -2    6.66    4.44   0
  -2  -6   2    0.71    6.43   0
  -2  -6   2    3.49    0.77   0
  -2  -6   2    0.01    4.51   0
  -2  -6   2    4.14    6.21   0
   1   6  -2  232.11   19.23   0
   1   6  -2  451.62   24.76   0
   1   6  -2  472.69   21.89   0
   1   6  -2  468.61   20.67   0
   1   6  -2  438.01   24.14   0
   1   6  -2  415.74   17.52   0
  -1  -6   2  477.64   25.24   0
  -1  -6   2  407.93   14.16   0
  -1  -6   2  478.08   21.10   0
   0   6  -2    0.01    4.87   0
   0   6  -2    0.95    1.91   0
   0   6  -2    1.11    3.32   0
   0   6  -2    4.71    2.82   0
   0  -6   2    0.01    4.48   0
   0  -6   2    4.74    2.37   0
   0  -6   2    1.01    4.04   0
   1  -6   2  161.17    8.43   0
   1  -6   2  159.62    9.19   0
   1  -6   2  164.98    8.27   0
   1  -6   2  167.43    9.23   0
   1  -6   2  156.25    9.14   0
  -1   6  -2  172.79    8.86   0
  -1   6  -2  168.59    8.15   0
  -1   6  -2  166.31    9.04   0
   2  -6   2    8.54    2.70   0
   2  -6   2   13.68    4.21   0
   2  -6   2    7.72    3.48   0
   2  -6   2   15.86    5.60   0
  -2   6  -2   11.22    3.90   0
  -2   6  -2    6.62    2.72   0
  -2   6  -2   11.45    2.75   0
   3  -6   2   27.80    6.67   0
  -3   6  -2   25.22    4.76   0
   3  -6   2   16.28    6.66   0
   3  -6   2   25.30    5.15   0
  -3   6  -2   20.14    2.88   0
  -3   6  -2   23.56    5.59   0
  -3   6  -2   20.33    4.25   0
  -3   6  -2   14.70    3.87   0
   4  -6   2   34.27    7.96   0
   4  -6   2   35.08    7.28   0
   4  -6   2   25.56    6.39   0
  -4   6  -2   39.90    4.23   0
  -4   6  -2   39.94    7.74   0
  -4   6  -2   41.99    7.08   0
  -4   6  -2   30.93    5.80   0
  -4   6  -2   43.74   10.93   0
  -4   6  -2   30.31    6.33   0
   5  -6   2    8.37    9.06   0
  -5   6  -2    8.16    4.35   0
  -5   6  -2    4.19    6.28   0
  -5   6  -2    2.38    4.29   0
  -5   6  -2   12.83    5.05   0
  -5   6  -2    3.58    5.36   0
  -5   6  -2    0.01    7.11   0
  -6   6  -2   91.13   16.36   0
  -6   6  -2  134.45   11.38   0
  -6   6  -2  121.21   16.33   0
  -6   6  -2  113.08   12.13   0
  -6   6  -2  105.63   10.25   0
  -6   6  -2   84.51   12.52   0
  -7   6  -2  255.42   20.13   0
  -7   6  -2  252.69   16.81   0
  -7   6  -2  252.06   30.07   0
  -7   6  -2  177.62   20.42   0
  -7   6  -2  216.40   18.13   0
  -7   6  -2  212.40   27.13   0
  -7   6  -2  176.84   15.29   0
  -7   6  -2  193.61   17.38   0
  -8   6  -2  492.21   35.46   0
  -8   6  -2  521.32   31.49   0
  -8   6  -2  240.18   60.39   0
  -8   6  -2  520.42   33.40   0
  -8   6  -2  538.18   34.59   0
  -8   6  -2  499.11   30.23   0
  -8   6  -2  533.36   44.50   0
  -8   6  -2  502.15   65.56   0
  -8   6  -2  547.26   30.31   0
  -8   6  -2  513.95   36.00   0
  -8   6  -2  584.84   51.97   0
  -9   6  -2  335.41   40.96   0
  -9   6  -2  522.19   60.62   0
  -9   6  -2  465.06   47.04   0
  -9   6  -2  567.85   39.86   0
  -9   6  -2  522.75   36.28   0
  -9   6  -2  540.39   38.94   0
  -8  -5   2   36.71   14.49   0
  -8  -5   2   32.93   18.00   0
  -8  -5   2   34.76   13.82   0
  -8  -5   2   35.39    9.21   0
  -7  -5   2   80.46   14.90   0
  -7  -5   2   86.09   14.50   0
  -7  -5   2   69.87   13.00   0
  -7  -5   2   57.00   28.12   0
  -7  -5   2   72.65   12.94   0
  -7  -5   2    0.01   16.63   0
  -7  -5   2   70.15    8.02   0
  -7  -5   2  132.88   26.05   0
  -6  -5   2  207.01   16.32   0
  -6  -5   2  237.55   17.79   0
  -6  -5   2  239.95   17.05   0
  -6  -5   2  214.86   27.15   0
   6   5  -2  183.53   21.04   0
  -6  -5   2    0.63   11.95   0
  -6  -5   2  210.54   11.18   0
  -6  -5   2  222.72   23.72   0
  -6  -5   2  252.88   19.45   0
   5   5  -2  192.26   20.47   0
   5   5  -2  136.41   22.54   0
   5   5  -2  183.52   18.21   0
  -5  -5   2  161.72   13.64   0
  -5  -5   2  130.37   19.20   0
  -5  -5   2  157.17    7.41   0
  -5  -5   2  176.67   12.91   0
  -5  -5   2  202.97   16.87   0
  -5  -5   2    0.01   11.89   0
  -5  -5   2  142.25   17.45   0
   4   5  -2  137.00   17.22   0
   4   5  -2  109.44   14.84   0
   4   5  -2  162.72   14.10   0
   4   5  -2  146.64    9.50   0
   4   5  -2  146.01   17.35   0
  -4  -5   2  148.25   11.55   0
  -4  -5   2    1.28    8.97   0
  -4  -5   2  159.10   19.16   0
  -4  -5   2  142.99    5.42   0
  -4  -5   2  152.02   10.86   0
  -4  -5   2  128.20   16.03   0
  -4  -5   2  142.10   12.43   0
   3   5  -2   66.08   11.15   0
   3   5  -2   60.86    7.90   0
   3   5  -2   61.45    8.15   0
   3   5  -2   56.72    8.45   0
   3   5  -2   76.34   11.09   0
  -3  -5   2   15.63   11.56   0
  -3  -5   2   50.87   10.52   0
  -3  -5   2   56.47    5.33   0
  -3  -5   2   60.18    7.20   0
  -3  -5   2   56.60    9.81   0
  -3  -5   2   60.40    8.79   0
   2   5  -2  457.45   26.57   0
   2   5  -2  429.81   19.86   0
   2   5  -2  382.75   18.81   0
   2   5  -2  327.39   25.70   0
   2   5  -2  388.74   18.18   0
  -2  -5   2  407.44   15.72   0
  -2  -5   2  333.30   17.78   0
  -2  -5   2  362.61   20.08   0
   1   5  -2    3.41    1.70   0
   1   5  -2    0.01    6.14   0
   1   5  -2    1.24    3.73   0
   1   5  -2    2.43    3.03   0
   1   5  -2    1.77    4.43   0
   1   5  -2    0.01    4.23   0
  -1  -5   2    0.01    5.03   0
  -1  -5   2    0.90    1.35   0
  -1  -5   2    0.53    2.65   0
   0   5  -2  194.35   12.38   0
   0   5  -2  211.85    9.92   0
   0   5  -2  208.14   11.59   0
   0   5  -2  216.89   10.49   0
   0  -5   2  225.53   12.92   0
   0  -5   2  219.65    9.53   0
   0  -5   2  228.65   11.71   0
   1  -5   2   12.06    3.67   0
   1  -5   2    7.09    1.09   0
   1  -5   2    8.41    3.68   0
   1  -5   2    6.37    2.39   0
   1  -5   2    0.54    3.27   0
  -1   5  -2   11.22    3.06   0
  -1   5  -2    9.76    2.44   0
  -1   5  -2    9.87    2.69   0
  -2   5  -2  792.68   39.59   0
   2  -5   2  817.54   33.15   0
   2  -5   2  777.31   26.13   0
   2  -5   2  913.27   48.07   0
   2  -5   2  791.59   28.93   0
  -2   5  -2  759.47   31.30   0
  -2   5  -2  777.95   27.60   0
  -2   5  -2  767.39   33.07   0
  -2   5  -2  741.63   30.65   0
   3  -5   2 1578.07   59.70   0
   3  -5   2 1545.98   67.54   0
   3  -5   2 1370.17   45.70   0
  -3   5  -2 1405.35   48.69   0
  -3   5  -2 1431.84   65.74   0
  -3   5  -2 1466.16   51.91   0
  -3   5  -2 1406.73   42.78   0
  -3   5  -2 1371.94   82.04   0
  -3   5  -2 1427.55   49.86   0
   4  -5   2   26.40    7.08   0
   4  -5   2   23.62    5.15   0
  -4   5  -2   45.52    4.69   0
  -4   5  -2   26.38    7.01   0
  -4   5  -2   38.56    6.67   0
  -4   5  -2   43.19    6.55   0
  -4   5  -2   39.39    9.65   0
  -4   5  -2   24.27    5.30   0
   5  -5   2   63.81   10.63   0
  -5   5  -2   64.61    7.13   0
  -5   5  -2   70.31   10.17   0
  -5   5  -2   67.04    7.72   0
  -5   5  -2   63.95    8.19   0
  -5   5  -2   65.72   14.86   0
  -5   5  -2   52.93    9.70   0
  -6   5  -2    0.00    5.42   0
  -6   5  -2    0.01    8.25   0
  -6   5  -2    3.42    6.35   0
  -6   5  -2    5.56    7.65   0
  -6   5  -2    6.19    9.29   0
  -6   5  -2    0.01    3.54   0
  -6   5  -2    4.36    5.15   0
  -6   5  -2    0.01    7.46   0
  -7   5  -2    0.01   12.07   0
  -7   5  -2   39.92    8.19   0
  -7   5  -2   39.32    8.74   0
  -7   5  -2   22.59   12.32   0
  -7   5  -2   34.18   10.99   0
  -7   5  -2   35.67   16.29   0
  -7   5  -2   29.96   10.58   0
  -7   5  -2   29.93   10.65   0
  -7   5  -2   39.57    7.54   0
  -7   5  -2   21.14   10.57   0
  -8   5  -2  141.06   16.28   0
  -8   5  -2  149.61   22.36   0
  -8   5  -2  149.36   22.29   0
  -8   5  -2  135.87   17.72   0
  -8   5  -2    0.01   25.02   0
  -8   5  -2  123.66   15.46   0
  -8   5  -2  157.28   26.33   0
  -8   5  -2  132.05   27.61   0
  -8   5  -2  150.10   28.14   0
  -8   5  -2  129.96   14.25   0
  -9   5  -2  330.33   40.01   0
  -9   5  -2  336.46   27.37   0
  -9   5  -2  354.70   26.88   0
  -9   5  -2  259.60   35.95   0
  -9   5  -2  348.62   29.45   0
  -9   5  -2  184.92   27.49   0
  -8  -4   2  121.87   22.98   0
  -8  -4   2  148.24   18.69   0
  -8  -4   2   20.21   20.21   0
  -8  -4   2  200.12   28.48   0
  -8  -4   2  145.32   29.21   0
  -8  -4   2  180.07   18.75   0
  -7  -4   2  559.75   40.20   0
  -7  -4   2  592.77   32.18   0
  -7  -4   2  551.81   30.91   0
  -7  -4   2   15.89   24.13   0
  -7  -4   2  519.97   43.14   0
  -7  -4   2  562.90   26.24   0
  -7  -4   2  630.01   27.48   0
  -7  -4   2  600.61   43.43   0
  -7  -4   2  561.73   29.52   0
  -7  -4   2  507.81   36.84   0
  -6  -4   2   93.78   11.98   0
  -6  -4   2   93.04   14.06   0
  -6  -4   2   56.29   10.05   0
  -6  -4   2   33.03   14.81   0
  -6  -4   2   50.70   20.74   0
  -6  -4   2   75.02    6.52   0
  -6  -4   2  105.68   19.27   0
  -6  -4   2   80.13    9.90   0
  -6  -4   2   84.84   11.37   0
   5   4  -2  122.47   20.91   0
   5   4  -2  125.16   14.99   0
  -5  -4   2  109.72   10.26   0
  -5  -4   2    0.01    7.24   0
  -5  -4   2  109.97   17.28   0
  -5  -4   2  122.02   10.04   0
  -5  -4   2  138.68   17.65   0
  -5  -4   2   96.39   10.10   0
  -5  -4   2  117.62    6.62   0
  -5  -4   2  116.77   13.41   0
   4   4  -2   52.34   13.08   0
   4   4  -2   74.32   12.74   0
   4   4  -2   52.38    8.73   0
   4   4  -2   49.66    5.52   0
   4   4  -2   60.16   12.03   0
  -4  -4   2   50.29    7.80   0
  -4  -4   2    6.62    6.62   0
  -4  -4   2   21.96    8.95   0
  -4  -4   2   45.27    3.84   0
  -4  -4   2   56.29    7.43   0
  -4  -4   2   48.78   10.41   0
  -4  -4   2   47.92    6.58   0
  -4  -4   2   47.19    7.48   0
  -3  -4   2  258.22   14.12   0
   3   4  -2  287.47   19.38   0
   3   4  -2  232.28   14.93   0
   3   4  -2  246.45   15.40   0
   3   4  -2  223.97   13.40   0
   3   4  -2  251.86   16.65   0
  -3  -4   2    8.42    6.18   0
  -3  -4   2  231.39   16.10   0
  -3  -4   2  245.24   11.03   0
  -3  -4   2  226.75   16.64   0
  -3  -4   2  222.84   12.38   0
   2   4  -2    4.10    4.10   0
   2   4  -2    5.75    5.03   0
   2   4  -2   14.94    4.98   0
   2   4  -2   12.30    7.03   0
   2   4  -2    7.77    3.88   0
  -2  -4   2    1.22    2.43   0
  -2  -4   2   10.01    5.46   0
  -2  -4   2    0.01    2.56   0
  -2  -4   2    0.00    2.07   0
  -2  -4   2    1.61    4.02   0
  -2  -4   2    0.01    2.94   0
   1   4  -2   47.35    6.37   0
   1   4  -2   50.00    7.14   0
   1   4  -2   35.22    4.25   0
   1   4  -2   52.04    7.18   0
   1   4  -2   43.80    5.71   0
   1   4  -2   35.11    4.46   0
  -1  -4   2   46.76    4.01   0
  -1  -4   2   34.29    5.62   0
   0   4  -2  450.88   23.29   0
   0   4  -2  446.62   17.91   0
   0  -4   2  449.11   15.36   0
   0  -4   2  467.30   23.40   0
   0  -4   2  470.30   17.44   0
   0  -4   2  468.58   20.37   0
   0   4  -2  479.29   20.67   0
   1  -4   2 6566.40  197.68   0
   1  -4   2 7406.89  562.82   0
   1  -4   2 6721.04  204.02   0
   1  -4   2 7061.25  160.68   0
   1  -4   2 6086.97  203.99   0
  -1   4  -2 6247.40  226.89   0
  -1   4  -2 7204.96  259.67   0
  -1   4  -2 7202.39  216.45   0
  -1   4  -2 7341.47  235.93   0
  -2   4  -2   53.16    4.69   0
  -2   4  -2   51.53    5.25   0
   2  -4   2   54.12    4.71   0
  -2   4  -2   55.67    7.18   0
  -2   4  -2   55.43    5.35   0
   2  -4   2   51.89    5.77   0
   2  -4   2   55.53    5.99   0
   2  -4   2   53.44    4.98   0
  -2   4  -2   62.39    6.89   0
  -2   4  -2   52.72    3.83   0
   3  -4   2 1845.68   75.93   0
   3  -4   2 1835.90   54.46   0
   3  -4   2 1860.39   81.92   0
   3  -4   2 1694.97   58.43   0
  -3   4  -2 1765.19   96.35   0
  -3   4  -2 1845.22   63.09   0
  -3   4  -2 1773.60   53.70   0
  -3   4  -2 1758.84   97.31   0
  -3   4  -2 1821.69   59.36   0
   4  -4   2  537.25   27.21   0
   4  -4   2  510.38   20.78   0
  -4   4  -2  537.02   20.37   0
  -4   4  -2  504.33   32.44   0
  -4   4  -2  520.61   22.76   0
  -4   4  -2  534.86   20.87   0
  -4   4  -2  544.02   35.05   0
  -4   4  -2  490.15   22.08   0
  -5   4  -2  220.13   12.08   0
  -5   4  -2  234.75   19.78   0
  -5   4  -2  219.92   13.81   0
  -5   4  -2  188.18   12.88   0
  -5   4  -2  227.30   19.63   0
  -5   4  -2  218.24   14.29   0
  -5   4  -2  202.19   14.39   0
  -6   4  -2   13.40    8.65   0
  -6   4  -2    3.24    6.02   0
  -6   4  -2   20.72    9.70   0
  -6   4  -2   12.36    6.92   0
  -6   4  -2   13.27   11.87   0
  -6   4  -2   16.71    7.16   0
  -6   4  -2   16.69   10.62   0
  -6   4  -2    3.22    3.87   0
  -7   4  -2    4.74    5.92   0
  -7   4  -2   17.88    6.91   0
  -7   4  -2   11.11    9.00   0
  -7   4  -2   11.81    5.90   0
  -7   4  -2   12.06    8.69   0
  -7   4  -2   10.45   12.27   0
  -7   4  -2   17.24   11.04   0
  -7   4  -2   20.60   20.60   0
  -7   4  -2    6.14   13.04   0
  -7   4  -2    6.53    7.40   0
  -7   4  -2    7.89    7.37   0
  -8   4  -2 1154.42   70.62   0
  -8   4  -2 1289.60   64.45   0
  -8   4  -2 1214.58   51.75   0
  -8   4  -2    0.01   35.83   0
  -8   4  -2 1181.08   52.14   0
  -8   4  -2 1183.36   46.46   0
  -8   4  -2 1233.49   76.83   0
  -8   4  -2 1180.31   56.74   0
  -8   4  -2 1145.44   52.57   0
  -8   4  -2 1118.86   51.71   0
  -8   4  -2 1232.65   48.48   0
  -9   4  -2   41.76   19.53   0
  -9   4  -2   71.97   13.04   0
  -9   4  -2   44.66   15.60   0
  -9   4  -2   74.55   22.16   0
  -9   4  -2   53.71   18.34   0
  -9   4  -2   70.75   26.63   0
  -8  -3   2   40.14   20.07   0
  -8  -3   2   11.25   12.75   0
  -8  -3   2   14.10   15.67   0
  -8  -3   2    4.89    8.00   0
  -8  -3   2    4.04    9.59   0
  -8  -3   2    8.33   19.43   0
  -8  -3   2   22.26   15.90   0
  -8  -3   2   15.60   10.40   0
  -8  -3   2    0.01   18.76   0
  -7  -3   2  470.60   26.62   0
  -7  -3   2  402.01   33.34   0
  -7  -3   2  485.98   30.61   0
  -7  -3   2  418.70   21.14   0
  -7  -3   2  495.39   23.22   0
  -7  -3   2  464.47   36.05   0
  -7  -3   2  410.41   24.34   0
  -7  -3   2   24.15   22.51   0
  -7  -3   2  459.26   35.50   0
  -7  -3   2  451.34   35.83   0
  -6  -3   2   13.40    8.93   0
  -6  -3   2    0.01    3.70   0
  -6  -3   2    0.01   10.69   0
  -6  -3   2   10.64    9.45   0
  -6  -3   2    4.91    6.14   0
  -6  -3   2    3.57    3.17   0
  -6  -3   2    4.08    8.61   0
  -6  -3   2   10.84    7.99   0
  -6  -3   2    5.45   10.91   0
  -6  -3   2    5.82   13.23   0
  -5  -3   2  120.28   10.86   0
  -5  -3   2   61.41   16.89   0
  -5  -3   2  164.56   17.85   0
  -5  -3   2  121.70    7.36   0
  -5  -3   2  145.10   16.72   0
  -5  -3   2  130.11   16.58   0
  -5  -3   2  142.15   14.27   0
  -5  -3   2  121.39   10.25   0
   4   3  -2  426.53   31.99   0
   4   3  -2  429.15   22.53   0
   4   3  -2  430.94   17.58   0
   4   3  -2  388.10   24.07   0
  -4  -3   2  408.44   16.72   0
  -4  -3   2  393.14   31.39   0
  -4  -3   2  370.35   24.64   0
  -4  -3   2  406.58   17.35   0
  -4  -3   2  414.03   21.31   0
  -4  -3   2  366.35   28.78   0
  -4  -3   2  421.02   21.67   0
  -3  -3   2  140.81   10.24   0
   3   3  -2  137.94   13.17   0
   3   3  -2  141.27   11.23   0
   3   3  -2  150.98   12.08   0
   3   3  -2  116.64    8.73   0
   3   3  -2  169.22   13.48   0
  -3  -3   2  127.03    8.26   0
  -3  -3   2  158.95   11.74   0
  -3  -3   2  131.11   13.19   0
  -3  -3   2  148.83    8.63   0
  -3  -3   2  139.21   11.55   0
  -3  -3   2  113.30   11.93   0
   2   3  -2  165.00   10.51   0
   2   3  -2  136.68    8.77   0
   2   3  -2  136.70    9.57   0
   2   3  -2   99.64   12.03   0
   2   3  -2  144.04    9.93   0
  -2  -3   2  123.34    7.83   0
  -2  -3   2  130.15    8.74   0
  -2  -3   2  132.66   11.98   0
  -2  -3   2  127.03    6.85   0
  -2  -3   2  144.33   11.60   0
  -2  -3   2  124.45   10.46   0
  -2  -3   2  161.41   10.41   0
   1   3  -2   71.76    6.75   0
   1   3  -2   60.18    4.86   0
   1   3  -2   73.78    8.00   0
   1   3  -2   74.51    6.88   0
   1   3  -2   71.38    6.32   0
  -1  -3   2   58.35    3.97   0
  -1  -3   2   81.86    4.04   0
  -1  -3   2   76.47    7.84   0
  -1  -3   2   62.90    6.86   0
  -1  -3   2   81.55    6.27   0
   0   3  -2  236.07    9.31   0
   0   3  -2  263.84   13.22   0
   0   3  -2  267.25   11.18   0
   0  -3   2  242.37    9.34   0
   0  -3   2  279.81   14.54   0
   0  -3   2  272.87   11.39   0
   0  -3   2  282.67   11.78   0
  -1   3  -2    1.63    1.45   0
   1  -3   2    1.47    2.03   0
   1  -3   2    1.71    2.17   0
   1  -3   2    1.54    1.72   0
   1  -3   2    1.42    1.64   0
   1  -3   2    1.65    1.57   0
  -1   3  -2    1.56    1.41   0
  -1   3  -2    1.92    2.09   0
  -1   3  -2    1.88    2.15   0
  -1   3  -2    1.73    1.52   0
  -2   3  -2   70.12    7.04   0
   2  -3   2   65.21    6.32   0
  -2   3  -2   63.80    5.81   0
   2  -3   2   59.54    5.75   0
   2  -3   2   68.05    6.93   0
   2  -3   2   61.52    6.72   0
  -2   3  -2   57.91    6.27   0
  -2   3  -2   64.65    6.24   0
  -2   3  -2   58.39    5.65   0
   3  -3   2   91.80    8.32   0
   3  -3   2   94.97    6.56   0
   3  -3   2   97.42    7.39   0
  -3   3  -2   91.32    8.94   0
  -3   3  -2  109.19    6.75   0
  -3   3  -2  103.76    7.12   0
  -3   3  -2  105.43    9.04   0
  -3   3  -2   96.91    6.46   0
  -4   3  -2    4.75    7.78   0
  -4   3  -2    0.01    3.93   0
  -4   3  -2    0.01    5.06   0
  -4   3  -2   10.38    8.15   0
  -4   3  -2   14.51    7.68   0
  -4   3  -2    3.85    3.85   0
  -5   3  -2  265.33   25.08   0
  -5   3  -2  284.84   15.02   0
  -5   3  -2  312.74   22.29   0
  -5   3  -2  282.23   13.76   0
  -5   3  -2  280.33   20.93   0
  -5   3  -2  274.99   15.73   0
  -5   3  -2  268.74   15.65   0
  -6   3  -2    0.01    4.98   0
  -6   3  -2    2.40    5.99   0
  -6   3  -2    0.01    5.53   0
  -6   3  -2    8.94    6.26   0
  -6   3  -2    0.00   12.18   0
  -6   3  -2    0.01    7.79   0
  -6   3  -2    9.41   12.10   0
  -6   3  -2   18.14   13.61   0
  -6   3  -2    2.01    4.02   0
  -6   3  -2    4.80    3.60   0
  -6   3  -2    6.34    6.87   0
  -7   3  -2  178.69   28.45   0
  -7   3  -2  214.27   16.14   0
  -7   3  -2  224.85   17.22   0
  -7   3  -2  124.67   22.79   0
  -7   3  -2  216.53   15.82   0
  -7   3  -2  191.68   22.22   0
  -7   3  -2  217.05   15.94   0
  -7   3  -2  148.40   20.74   0
  -7   3  -2  223.99   28.76   0
  -7   3  -2  187.08   18.45   0
  -7   3  -2  250.72   15.00   0
  -8   3  -2   13.50   13.93   0
  -8   3  -2   21.17   11.43   0
  -8   3  -2   23.59    7.86   0
  -8   3  -2   19.52   12.69   0
  -8   3  -2    0.01   17.80   0
  -8   3  -2    1.37   19.19   0
  -8   3  -2   28.68   15.24   0
  -8   3  -2    9.18   14.04   0
  -8   3  -2   38.75   20.52   0
  -8   3  -2    6.99    8.89   0
  -8   3  -2   16.95    6.48   0
  -9   3  -2   87.46   18.65   0
  -9   3  -2   95.68   16.51   0
  -9   3  -2   85.48   30.96   0
  -9   3  -2   88.60   22.15   0
  -9   3  -2   66.03   19.73   0
  -8  -2   2   10.17   12.21   0
  -8  -2   2   38.22   14.67   0
  -8  -2   2    0.01   17.42   0
  -8  -2   2   30.60   19.21   0
  -8  -2   2   26.87    8.10   0
  -8  -2   2   19.56   15.53   0
  -8  -2   2   64.83   27.48   0
  -8  -2   2   11.45   15.57   0
  -8  -2   2    4.39   15.35   0
  -8  -2   2   34.71    9.70   0
  -7  -2   2  373.54   32.05   0
  -7  -2   2  409.61   22.83   0
  -7  -2   2    0.01   13.55   0
  -7  -2   2  402.25   32.40   0
  -7  -2   2  362.00   36.43   0
  -7  -2   2  417.41   20.50   0
  -7  -2   2  416.69   30.09   0
  -7  -2   2  386.72   22.27   0
  -7  -2   2  415.16   26.49   0
  -7  -2   2  411.05   17.85   0
  -6  -2   2  156.75   11.39   0
  -6  -2   2  120.29   17.92   0
  -6  -2   2  161.52   20.71   0
  -6  -2   2  135.02   13.04   0
  -6  -2   2   66.46   20.99   0
  -6  -2   2  147.08   22.98   0
  -6  -2   2  149.41    9.46   0
  -6  -2   2  131.43   15.23   0
  -6  -2   2  148.35   14.61   0
  -6  -2   2  173.98   15.21   0
  -5  -2   2 3299.28   94.42   0
  -5  -2   2 3595.70  162.02   0
  -5  -2   2 3446.58  157.05   0
  -5  -2   2 3184.43   90.13   0
  -5  -2   2 3499.40  117.73   0
  -5  -2   2 4330.55  142.78   0
  -5  -2   2 3257.71  248.56   0
  -5  -2   2 3960.93  134.20   0
  -5  -2   2 3482.66  120.25   0
   4   2  -2    0.01    4.00   0
  -4  -2   2    3.67    3.26   0
  -4  -2   2    3.74    3.74   0
  -4  -2   2    7.88    9.45   0
  -4  -2   2    0.01    2.82   0
  -4  -2   2    2.87    4.59   0
  -4  -2   2    8.19    8.19   0
  -4  -2   2    5.43    6.79   0
  -3  -2   2   18.44    5.61   0
   3   2  -2   29.29    6.10   0
   3   2  -2   18.91    5.91   0
   3   2  -2   32.56    4.65   0
   3   2  -2   26.73    6.11   0
  -3  -2   2   26.52    4.02   0
  -3  -2   2   26.95    5.39   0
  -3  -2   2   20.68    2.79   0
  -3  -2   2   28.56    5.36   0
  -3  -2   2   16.74    9.13   0
  -3  -2   2   36.53    7.73   0
   2   2  -2  100.40    8.43   0
   2   2  -2   82.27    6.39   0
   2   2  -2   93.90    7.17   0
   2   2  -2   77.84    7.36   0
   2   2  -2   81.29    8.28   0
  -2  -2   2   75.16    5.22   0
  -2  -2   2   89.53    6.92   0
  -2  -2   2   87.94    8.30   0
  -2  -2   2   82.45    4.85   0
  -2  -2   2   65.71    7.23   0
  -2  -2   2   92.43   11.76   0
  -2  -2   2   89.72    7.24   0
   1   2  -2   56.26    3.84   0
   1   2  -2   71.12    5.59   0
   1   2  -2   62.44    3.64   0
   1   2  -2   71.97    6.07   0
   1   2  -2   64.60    7.88   0
   1   2  -2   63.63    5.92   0
  -1  -2   2   58.28    3.83   0
  -1  -2   2   65.26    5.15   0
  -1  -2   2   51.28    6.99   0
  -1  -2   2   72.06    6.62   0
   0   2  -2  240.55   10.08   0
   0   2  -2  298.51   14.26   0
   0   2  -2  271.80   10.80   0
   0  -2   2  244.86   10.90   0
   0  -2   2  274.73   13.17   0
   0  -2   2  304.83   12.09   0
  -1   2  -2    2.48    1.98   0
  -1   2  -2   35.09    2.47   0
  -1   2  -2   32.87    2.82   0
  -1   2  -2   41.97    3.00   0
  -1   2  -2   33.67    1.87   0
   1  -2   2   42.79    4.03   0
   1  -2   2   34.28    3.21   0
   1  -2   2   40.81    3.28   0
   1  -2   2   31.36    3.30   0
   1  -2   2   39.04    2.11   0
   2  -2   2  566.31   22.96   0
   2  -2   2  559.39   28.57   0
   2  -2   2  589.09   25.84   0
   2  -2   2  571.02   20.15   0
  -2   2  -2  588.08   30.06   0
  -2   2  -2  618.78   22.92   0
  -2   2  -2  591.06   20.52   0
  -2   2  -2  632.83   32.15   0
  -2   2  -2  566.87   21.67   0
   3  -2   2   64.02    6.67   0
   3  -2   2   72.14    6.98   0
   3  -2   2   69.23    5.45   0
   3  -2   2   59.66    5.70   0
  -3   2  -2   71.07    7.15   0
  -3   2  -2   61.41    4.91   0
  -3   2  -2   71.54    8.20   0
  -3   2  -2   58.98    5.58   0
  -3   2  -2   76.13    8.87   0
  -3   2  -2   57.26    5.89   0
  -3   2  -2   86.46    5.81   0
  -4   2  -2 1449.92   90.56   0
  -4   2  -2 1666.35   63.29   0
  -4   2  -2 1889.42   88.35   0
  -4   2  -2 1608.89   51.02   0
  -4   2  -2 1953.52   85.26   0
  -4   2  -2 1688.99   54.56   0
  -4   2  -2 1824.02   69.69   0
  -5   2  -2  494.37   19.11   0
  -5   2  -2  440.85   51.41   0
  -5   2  -2  517.50   21.44   0
  -5   2  -2  524.51   33.06   0
  -5   2  -2  610.22   50.97   0
  -5   2  -2  547.01   33.20   0
  -5   2  -2  512.52   22.14   0
  -5   2  -2  577.15   22.78   0
  -6   2  -2   11.17    8.85   0
  -6   2  -2    5.05    5.56   0
  -6   2  -2   10.10    6.06   0
  -6   2  -2    0.01   13.68   0
  -6   2  -2    0.01    8.50   0
  -6   2  -2    6.03    9.79   0
  -6   2  -2   10.48    5.87   0
  -6   2  -2    8.53    6.40   0
  -6   2  -2   14.42    4.81   0
  -6   2  -2   29.40   13.63   0
  -7   2  -2   65.06   19.61   0
  -7   2  -2  145.18   21.85   0
  -7   2  -2  199.91   16.46   0
  -7   2  -2  145.65   25.66   0
  -7   2  -2  184.26   15.73   0
  -7   2  -2  150.20   12.47   0
  -7   2  -2  149.06   11.63   0
  -7   2  -2  135.13   22.68   0
  -7   2  -2  128.86   17.18   0
  -7   2  -2  141.15   14.84   0
  -7   2  -2  153.87   11.53   0
  -8   2  -2    0.01    7.90   0
  -8   2  -2    2.76   20.69   0
  -8   2  -2    0.01   11.48   0
  -8   2  -2    0.01    6.48   0
  -8   2  -2    1.88    8.45   0
  -8   2  -2   11.37   18.78   0
  -8   2  -2    0.01    7.92   0
  -8   2  -2    3.32    4.75   0
  -8   2  -2    0.01   11.17   0
  -8   2  -2    0.01   17.44   0
  -8   2  -2    0.01    8.61   0
  -9   2  -2   30.63   14.82   0
  -9   2  -2   52.85   23.04   0
  -9   2  -2   36.05   13.23   0
  -9   2  -2   37.32   22.53   0
  -8  -1   2  357.92   31.86   0
  -8  -1   2  436.31   42.03   0
  -8  -1   2  398.41   30.36   0
  -8  -1   2    0.00   19.88   0
  -8  -1   2  432.00   42.26   0
  -8  -1   2  393.95   22.61   0
  -8  -1   2  350.72   39.28   0
  -8  -1   2  349.91   33.38   0
  -8  -1   2  400.22   23.91   0
  -8  -1   2  341.17   28.19   0
  -8  -1   2  401.31   30.48   0
  -7  -1   2  179.96   17.86   0
  -7  -1   2  163.50   20.23   0
  -7  -1   2  158.50   18.32   0
  -7  -1   2  209.74   19.63   0
  -7  -1   2  116.42   30.98   0
  -7  -1   2  207.86   24.24   0
  -7  -1   2  189.29   13.32   0
  -7  -1   2  171.58   30.01   0
  -7  -1   2  212.71   14.04   0
  -7  -1   2  204.57   28.72   0
  -7  -1   2  173.95   25.81   0
  -6  -1   2   75.36   11.14   0
  -6  -1   2   54.74    7.54   0
  -6  -1   2   72.03   11.91   0
  -6  -1   2   52.42    8.74   0
  -6  -1   2   57.17   12.49   0
  -6  -1   2   98.01   17.75   0
  -6  -1   2   69.27    7.32   0
  -6  -1   2   71.48   15.42   0
  -6  -1   2   40.88    8.73   0
  -6  -1   2   58.69   12.14   0
  -5  -1   2   13.23    5.12   0
  -5  -1   2    9.75    6.96   0
  -5  -1   2    6.19    7.74   0
  -5  -1   2    7.09    3.15   0
  -5  -1   2    1.18    4.11   0
  -5  -1   2    8.12    5.95   0
  -5  -1   2    0.01   10.44   0
  -5  -1   2    0.01    7.78   0
  -5  -1   2   15.96    8.45   0
  -4  -1   2  149.61   10.00   0
  -4  -1   2  181.72   20.04   0
  -4  -1   2  179.06   17.13   0
  -4  -1   2  168.27    9.72   0
  -4  -1   2  159.55   13.07   0
  -4  -1   2  192.98   15.91   0
  -4  -1   2  172.38   14.29   0
  -4  -1   2  200.73   14.49   0
   3   1  -2  138.06   10.88   0
   3   1  -2  154.62    9.16   0
  -3  -1   2  155.54    9.10   0
  -3  -1   2  160.34   13.36   0
  -3  -1   2  139.98   12.58   0
  -3  -1   2  163.20    7.83   0
  -3  -1   2  176.02   10.55   0
  -3  -1   2  159.05   11.51   0
  -3  -1   2  168.32   13.65   0
  -3  -1   2  164.25   11.25   0
   2   1  -2   29.56    3.69   0
   2   1  -2   31.26    4.90   0
   2   1  -2   32.00    3.72   0
  -2  -1   2   26.82    3.41   0
  -2  -1   2   25.87    4.70   0
  -2  -1   2   28.78    2.26   0
  -2  -1   2   27.39    3.57   0
  -2  -1   2   39.35    5.34   0
  -2  -1   2   28.66    5.31   0
  -2  -1   2   24.43    4.58   0
   1   1  -2  206.65    9.16   0
   1   1  -2  224.74    9.79   0
   1   1  -2  232.46   11.18   0
   1   1  -2  232.44   12.54   0
  -1  -1   2  216.15    9.57   0
  -1  -1   2  208.93   10.22   0
  -1  -1   2  234.53   11.69   0
  -1  -1   2  226.44   10.05   0
  -1  -1   2  233.08   12.31   0
  -1  -1   2  224.01   11.00   0
   0   1  -2   30.01    4.29   0
   0   1  -2   31.93    4.58   0
   0   1  -2   31.26    4.31   0
   0  -1   2   32.32    4.54   0
   0  -1   2   33.04    4.42   0
   0  -1   2   31.00    4.36   0
   0  -1   2   34.02    4.44   0
   1  -1   2  147.08    6.35   0
   1  -1   2  119.81    3.09   0
   1  -1   2  151.79    6.56   0
   1  -1   2  134.67    4.84   0
   1  -1   2  165.43    7.38   0
  -1   1  -2  127.95   19.82   0
  -1   1  -2  146.32    6.00   0
  -1   1  -2  177.14    9.53   0
  -1   1  -2  182.53    7.96   0
   2  -1   2   70.25    6.57   0
   2  -1   2   67.78    4.57   0
   2  -1   2   53.99    4.12   0
   2  -1   2   59.88    4.47   0
  -2   1  -2    1.01    3.02   0
  -2   1  -2   57.62    3.42   0
  -2   1  -2   71.56    6.93   0
  -2   1  -2   55.40    3.96   0
  -2   1  -2   57.71    4.28   0
  -2   1  -2   66.68    3.33   0
  -3   1  -2    5.21    2.09   0
   3  -1   2    2.34    2.73   0
   3  -1   2    8.42    3.54   0
  -3   1  -2    0.00    3.35   0
  -3   1  -2    5.80    3.73   0
  -3   1  -2    2.83    1.70   0
   3  -1   2    0.00    4.64   0
  -3   1  -2    5.40    2.91   0
  -3   1  -2    0.01    5.55   0
  -3   1  -2    5.31    4.55   0
   4  -1   2    5.74    4.86   0
  -4   1  -2    0.01    5.20   0
  -4   1  -2    1.07    2.15   0
  -4   1  -2    0.01    6.78   0
  -4   1  -2    5.29    2.85   0
  -4   1  -2    0.01    9.08   0
  -4   1  -2    3.30    4.54   0
  -4   1  -2    0.00    2.72   0
  -5   1  -2   11.43    4.16   0
  -5   1  -2    0.01    6.19   0
  -5   1  -2   12.71    4.77   0
  -5   1  -2   10.54    7.53   0
  -5   1  -2   14.23    3.66   0
  -5   1  -2   25.26   10.33   0
  -5   1  -2   15.08    9.05   0
  -5   1  -2    5.36    4.12   0
  -5   1  -2    7.25    3.11   0
  -5   1  -2    7.46    5.33   0
  -6   1  -2  698.52   36.65   0
  -6   1  -2    6.77   15.96   0
  -6   1  -2  653.92   25.39   0
  -6   1  -2  631.78   22.76   0
  -6   1  -2  665.61   40.17   0
  -6   1  -2  623.74   33.82   0
  -6   1  -2  606.45   26.51   0
  -6   1  -2  611.57   26.85   0
  -6   1  -2  645.46   24.39   0
  -6   1  -2  779.52   43.26   0
  -7   1  -2   58.60   22.83   0
  -7   1  -2   64.99   13.84   0
  -7   1  -2   69.33   11.32   0
  -7   1  -2   98.72   18.92   0
  -7   1  -2    0.01   12.88   0
  -7   1  -2   62.69   12.19   0
  -7   1  -2   74.47    9.12   0
  -7   1  -2   89.72   17.09   0
  -7   1  -2   75.59   10.25   0
  -7   1  -2   52.84   16.34   0
  -7   1  -2   79.86    9.03   0
  -8   1  -2    2.68    6.71   0
  -8   1  -2   14.09   10.24   0
  -8   1  -2    0.01    8.16   0
  -8   1  -2    0.01    7.25   0
  -8   1  -2   84.94   30.70   0
  -8   1  -2    0.50    5.97   0
  -8   1  -2   17.42   22.99   0
  -8   1  -2    0.01   15.30   0
  -8   1  -2   26.13   18.90   0
  -8   1  -2    0.01   18.31   0
  -8   1  -2    0.01   11.77   0
  -9   1  -2    1.37   18.50   0
  -9   1  -2    0.01   12.36   0
  -9   1  -2    0.01   14.78   0
  -9   1  -2    0.01   19.21   0
  -9   0   2    3.99   17.67   0
  -9   0   2   10.00   13.50   0
  -9   0   2    0.01   19.18   0
  -9   0   2    0.01   10.01   0
  -8   0   2  117.51   46.09   0
  -8   0   2  354.99   28.56   0
  -8   0   2  335.45   29.28   0
  -8   0   2  346.80   27.04   0
  -8   0   2  366.99   30.76   0
  -8   0   2  301.43   27.36   0
  -8   0   2  400.95   37.44   0
  -8   0   2  345.44   19.72   0
  -8   0   2  382.74   40.25   0
  -8   0   2  274.14   33.38   0
  -8   0   2  333.38   19.56   0
  -7   0   2   37.87   10.62   0
  -7   0   2   46.29    9.72   0
  -7   0   2   35.44   17.96   0
  -7   0   2   48.94   14.48   0
  -7   0   2   38.86   15.54   0
  -7   0   2   40.51    6.75   0
  -7   0   2   13.77   10.06   0
  -7   0   2    2.82   11.99   0
  -7   0   2   52.19   16.20   0
  -7   0   2   52.56   13.80   0
  -7   0   2   28.29    6.87   0
  -6   0   2  751.33   29.28   0
  -6   0   2  734.14   51.97   0
  -6   0   2  724.06   46.04   0
  -6   0   2  707.86   45.07   0
  -6   0   2  703.76   26.64   0
  -6   0   2  791.79   35.06   0
  -6   0   2  891.49   44.54   0
  -6   0   2  775.21   33.58   0
  -6   0   2  854.94   41.25   0
  -6   0   2  771.09   44.94   0
  -6   0   2  740.84   34.28   0
  -5   0   2  541.95   22.76   0
  -5   0   2  624.76   52.59   0
  -5   0   2  584.28   34.94   0
  -5   0   2  603.73   34.36   0
  -5   0   2  548.84   21.06   0
  -5   0   2  546.53   24.72   0
  -5   0   2  644.50   33.43   0
  -5   0   2  528.94   28.79   0
  -5   0   2  616.25   31.49   0
  -5   0   2  576.55   27.06   0
  -4   0   2  337.51   14.69   0
  -4   0   2  322.78   23.96   0
  -4   0   2  361.40   23.27   0
  -4   0   2  313.07   16.36   0
  -4   0   2  359.52   18.26   0
  -4   0   2  430.84   23.08   0
  -4   0   2  354.30   18.36   0
  -4   0   2  329.59   21.31   0
  -3   0   2  470.80   18.43   0
  -3   0   2  479.15   22.59   0
  -3   0   2  460.90   20.97   0
  -3   0   2  515.45   24.31   0
  -3   0   2  491.26   22.72   0
  -3   0   2  446.72   26.93   0
   2   0  -2  110.44    6.42   0
   2   0  -2  109.94    6.91   0
   2   0  -2  119.94    8.94   0
   2   0  -2  111.43    7.75   0
  -2   0   2  107.29    6.23   0
  -2   0   2  111.23    5.72   0
  -2   0   2  100.81    6.54   0
  -2   0   2  104.52    8.53   0
  -2   0   2  116.26    8.21   0
   1   0  -2   21.12    2.73   0
   1   0  -2   17.50    3.50   0
  -1   0   2   14.05    2.68   0
   1   0  -2   19.34    3.58   0
   1   0  -2    0.65    0.65   0
   1   0  -2   12.42    2.33   0
  -1   0   2   24.77    2.91   0
  -1   0   2   18.34    3.33   0
  -1   0   2   14.43    2.41   0
   0   0   2  254.35   11.20   0
   0   0   2  227.78    8.92   0
   0   0   2  263.42    9.76   0
   0   0  -2  245.67    9.31   0
   0   0  -2  272.08   10.03   0
   0   0  -2  236.26    8.47   0
   1   0   2   66.17   11.05   0
   1   0   2   95.42    6.82   0
   1   0   2   93.98    5.78   0
   1   0   2   84.96    4.47   0
   1   0   2   80.29    3.58   0
  -1   0  -2  101.77    6.36   0
  -1   0  -2  112.07    6.90   0
  -1   0  -2  101.47   10.29   0
  -1   0  -2   82.31    4.44   0
  -1   0  -2  104.96    4.90   0
  -2   0  -2   55.91    2.94   0
  -2   0  -2   51.56    6.44   0
  -2   0  -2   51.08    4.05   0
  -2   0  -2   54.41    9.07   0
  -2   0  -2   45.44    4.17   0
  -2   0  -2   44.17    2.79   0
   2   0   2   51.57    7.06   0
   2   0   2   43.10    6.03   0
   2   0   2   52.20    3.82   0
   2   0   2   50.00    4.42   0
   2   0   2   56.00    4.54   0
  -2   0  -2    5.73    6.87   0
  -3   0  -2   62.26    3.98   0
   3   0   2   63.78    9.18   0
   3   0   2   61.30    8.07   0
   3   0   2   58.27    4.30   0
   3   0   2   68.87    6.41   0
  -3   0  -2    2.62    4.72   0
  -3   0  -2   61.26    4.29   0
  -3   0  -2   77.62    9.41   0
  -3   0  -2   57.99    4.91   0
  -3   0  -2   62.80    4.93   0
  -3   0  -2   68.68   10.66   0
   4   0   2 5205.26  206.00   0
  -4   0  -2 4590.32  115.36   0
  -4   0  -2 4674.94  151.20   0
  -4   0  -2 5413.55  201.40   0
  -4   0  -2 5115.91  120.20   0
  -4   0  -2 5006.46  212.71   0
  -4   0  -2 4968.99  148.23   0
  -4   0  -2 4735.53  120.84   0
  -4   0  -2 4837.12  130.79   0
  -4   0  -2 5336.10  138.54   0
  -5   0  -2   19.45    7.56   0
  -5   0  -2    0.01    6.54   0
  -5   0  -2   35.50    6.20   0
  -5   0  -2   29.48    9.07   0
  -5   0  -2   28.85    4.67   0
  -5   0  -2   19.42    8.32   0
  -5   0  -2   41.22    6.53   0
  -5   0  -2   32.74    5.46   0
  -5   0  -2   26.72    4.86   0
  -6   0  -2   87.32   40.10   0
  -6   0  -2  701.86   30.16   0
  -6   0  -2  719.75   26.35   0
  -6   0  -2  620.08   41.89   0
  -6   0  -2  732.34   34.98   0
  -6   0  -2  689.38   35.94   0
  -6   0  -2  777.59   28.59   0
  -6   0  -2  823.92   46.44   0
  -6   0  -2  731.84   27.93   0
  -7   0  -2  138.61   13.65   0
  -7   0  -2   24.88   20.22   0
  -7   0  -2  143.02   11.92   0
  -7   0  -2  128.96   21.01   0
  -7   0  -2  162.39   22.25   0
  -7   0  -2  133.90   18.89   0
  -7   0  -2  100.00   25.00   0
  -7   0  -2  155.33   17.15   0
  -7   0  -2  127.21   10.41   0
  -7   0  -2  132.81   14.57   0
  -7   0  -2  143.79   12.99   0
  -8   0  -2  135.23   29.03   0
  -8   0  -2   94.67   32.57   0
  -8   0  -2  106.50   18.10   0
  -8   0  -2  122.95   15.48   0
  -8   0  -2    0.01   16.03   0
  -8   0  -2  120.37   14.10   0
  -8   0  -2  125.74   14.65   0
  -8   0  -2  111.27   17.64   0
  -8   0  -2  102.84   21.59   0
  -8   0  -2  150.31   20.32   0
  -8   0  -2  103.86   11.44   0
  -9   1   2   52.16   15.59   0
  -9   1   2   54.26   18.09   0
  -9   1   2   57.96   13.84   0
  -8   1   2   15.00   11.25   0
  -8   1   2    1.49    8.97   0
  -8   1   2    3.47   15.35   0
  -8   1   2    0.01   13.74   0
  -8   1   2   11.86   17.40   0
  -8   1   2   19.86    8.28   0
  -8   1   2   25.47    8.31   0
  -8   1   2   18.64   17.92   0
  -8   1   2    0.01   11.88   0
  -8   1   2    9.73   11.03   0
  -7   1   2   44.12   13.97   0
  -7   1   2   51.73    8.42   0
  -7   1   2   42.85   10.11   0
  -7   1   2   56.21   13.81   0
  -7   1   2   34.63   13.07   0
  -7   1   2   18.15   14.20   0
  -7   1   2   45.63    7.67   0
  -7   1   2   34.54   10.83   0
  -7   1   2   66.09   18.68   0
  -7   1   2   51.77   13.87   0
  -7   1   2   28.01   10.50   0
  -6   1   2  427.03   22.87   0
  -6   1   2  434.43   43.03   0
  -6   1   2  452.67   34.88   0
  -6   1   2  425.30   19.22   0
  -6   1   2  440.10   22.21   0
  -6   1   2  485.47   33.08   0
  -6   1   2  450.07   22.92   0
  -6   1   2  436.56   25.80   0
  -6   1   2  457.31   28.34   0
  -6   1   2  447.18   29.58   0
  -6   1   2  436.91   24.39   0
  -5   1   2  156.72   11.91   0
  -5   1   2  198.44   19.05   0
  -5   1   2  159.42   14.56   0
  -5   1   2  176.24   19.67   0
  -5   1   2  158.24   11.87   0
  -5   1   2  159.03   14.09   0
  -5   1   2  154.41   15.80   0
  -5   1   2  180.98   12.23   0
  -5   1   2  136.38   14.81   0
  -5   1   2  162.41   10.03   0
  -5   1   2  146.63   11.46   0
  -4   1   2  512.08   19.80   0
  -4   1   2  539.73   29.30   0
  -4   1   2  506.13   29.22   0
  -4   1   2  543.88   22.58   0
  -4   1   2  633.00   28.57   0
  -4   1   2  494.73   21.96   0
  -4   1   2  498.94   30.07   0
   3  -1  -2   11.72    3.04   0
   3  -1  -2   20.66    6.12   0
  -3   1   2   15.08    3.41   0
  -3   1   2   17.83    7.29   0
  -3   1   2   12.58    3.52   0
  -3   1   2    9.67    4.46   0
  -3   1   2    8.95    3.36   0
   2  -1  -2   47.56    4.76   0
   2  -1  -2   51.76    6.79   0
  -2   1   2   38.26    5.70   0
  -2   1   2   46.10    4.05   0
  -2   1   2   38.31    6.52   0
  -2   1   2   53.79    4.44   0
  -2   1   2   33.57    4.20   0
   1  -1  -2   33.78    1.88   0
   1  -1  -2   25.10    2.28   0
   1  -1  -2   30.67    5.68   0
   1  -1  -2   28.18    2.88   0
  -1   1   2   28.35    5.67   0
  -1   1   2   26.43    3.78   0
  -1   1   2   29.30    2.30   0
  -1   1   2   22.99    2.24   0
  -1   1   2   30.62    3.47   0
   1  -1  -2   34.31    4.16   0
   0  -1  -2   73.25    4.73   0
   0  -1  -2   77.04    5.29   0
   0  -1  -2   76.15    4.08   0
   0   1   2   72.74    5.04   0
   0   1   2   67.66    4.19   0
   0   1   2   74.46    5.06   0
   0  -1  -2   74.22    7.22   0
   1   1   2   44.83    5.21   0
   1   1   2   49.02    4.15   0
   1   1   2   41.69    5.08   0
   1   1   2   40.97    4.78   0
   1   1   2   43.82    5.30   0
   1   1   2   47.40    4.59   0
  -1  -1  -2   47.13    4.32   0
  -1  -1  -2   48.02    5.24   0
  -1  -1  -2   45.63    5.18   0
  -1  -1  -2   48.95    4.85   0
  -1  -1  -2   41.36    4.38   0
   2   1   2  540.45   56.89   0
   2   1   2  656.01   34.87   0
   2   1   2  588.77   18.47   0
   2   1   2  575.33   41.44   0
   2   1   2  571.19   17.71   0
   2   1   2  588.40   24.17   0
  -2  -1  -2  357.41   67.01   0
  -2  -1  -2  608.99   29.12   0
  -2  -1  -2  640.31   23.38   0
  -2  -1  -2  540.29   30.44   0
  -2  -1  -2  521.27   16.37   0
  -2  -1  -2  575.63   26.12   0
  -2  -1  -2  547.87   18.31   0
   3   1   2   69.43    7.99   0
   3   1   2   65.95    9.67   0
   3   1   2   53.76    3.92   0
   3   1   2   71.34    7.93   0
  -3  -1  -2    3.51    5.26   0
  -3  -1  -2   64.75    8.09   0
  -3  -1  -2   64.14    5.09   0
  -3  -1  -2   61.27    9.14   0
  -3  -1  -2   78.29    8.21   0
  -3  -1  -2   53.34    4.89   0
  -3  -1  -2   58.86    3.33   0
  -3  -1  -2   57.70    4.19   0
   4   1   2  120.09   14.56   0
   4   1   2  143.70   14.70   0
   4   1   2  118.88   11.32   0
  -4  -1  -2    0.01    6.63   0
  -4  -1  -2  150.82   14.92   0
  -4  -1  -2  136.23    7.49   0
  -4  -1  -2  128.23   14.53   0
  -4  -1  -2  133.52   12.09   0
  -4  -1  -2  121.21    8.92   0
  -4  -1  -2  126.46    6.99   0
  -4  -1  -2  119.14    7.45   0
   5   1   2   29.16    8.58   0
  -5  -1  -2   22.67   15.11   0
  -5  -1  -2   38.31    6.18   0
  -5  -1  -2   21.55    9.24   0
  -5  -1  -2   32.55    5.50   0
  -5  -1  -2   38.86   11.90   0
  -5  -1  -2   24.37    7.75   0
  -5  -1  -2   40.58    5.29   0
  -5  -1  -2   40.34    5.50   0
  -5  -1  -2   33.67    5.68   0
  -6  -1  -2  244.71   13.49   0
  -6  -1  -2  243.50   14.79   0
  -6  -1  -2  204.64   18.50   0
  -6  -1  -2  244.08   14.69   0
  -6  -1  -2  258.57   19.80   0
  -6  -1  -2  227.14   13.47   0
  -6  -1  -2  269.94   25.71   0
  -6  -1  -2  267.27   20.67   0
  -6  -1  -2    1.62   20.52   0
  -7  -1  -2    0.01   12.67   0
  -7  -1  -2    0.01   20.80   0
  -7  -1  -2    6.78    6.78   0
  -7  -1  -2    0.01    6.95   0
  -7  -1  -2    6.15    7.03   0
  -7  -1  -2   15.78   10.98   0
  -7  -1  -2    0.01   14.27   0
  -7  -1  -2   21.15   17.37   0
  -7  -1  -2   13.23    7.03   0
  -7  -1  -2    3.48    5.81   0
  -8  -1  -2  199.76   21.71   0
  -8  -1  -2  148.18   31.80   0
  -8  -1  -2   77.38   30.28   0
  -8  -1  -2  141.43   15.95   0
  -8  -1  -2  119.09   28.82   0
  -8  -1  -2   94.46   19.92   0
  -8  -1  -2  100.72   12.78   0
  -8  -1  -2  132.65   15.48   0
  -8  -1  -2  127.74   23.33   0
  -8  -1  -2  109.34   20.19   0
  -9   2   2  556.36   36.75   0
  -9   2   2  567.85   45.32   0
  -9   2   2  466.45   48.17   0
  -9   2   2  473.58   43.28   0
  -9   2   2  471.89   39.47   0
  -8   2   2   26.62   11.49   0
  -8   2   2   21.09   17.49   0
  -8   2   2   54.54   10.33   0
  -8   2   2   37.15   15.18   0
  -8   2   2    0.01   16.59   0
  -8   2   2   57.05   21.39   0
  -8   2   2   54.61    8.22   0
  -8   2   2   43.39   20.59   0
  -8   2   2   59.71   15.98   0
  -8   2   2    2.17   18.11   0
  -8   2   2   45.80   18.74   0
  -7   2   2    8.87   13.30   0
  -7   2   2   31.96   15.98   0
  -7   2   2   36.50   12.17   0
  -7   2   2   11.30   16.95   0
  -7   2   2   18.75   13.75   0
  -7   2   2   17.03    8.92   0
  -7   2   2   21.36    7.34   0
  -7   2   2   23.67   10.07   0
  -7   2   2    7.39    7.85   0
  -7   2   2   10.97    9.03   0
  -7   2   2   27.54   11.48   0
  -6   2   2  144.23   13.88   0
  -6   2   2  132.20   11.84   0
  -6   2   2  119.50   18.11   0
  -6   2   2  118.78   18.21   0
  -6   2   2  145.84   12.96   0
  -6   2   2  117.15   17.68   0
  -6   2   2  128.24   15.13   0
  -6   2   2  119.77   14.16   0
  -6   2   2  104.87   14.24   0
  -6   2   2  119.54   10.94   0
  -6   2   2  123.96   12.81   0
  -5   2   2  294.25   18.15   0
  -5   2   2  299.38   15.24   0
  -5   2   2  263.81   22.50   0
  -5   2   2  312.32   20.11   0
  -5   2   2  326.51   14.91   0
  -5   2   2  355.98   24.04   0
  -5   2   2  337.14   23.71   0
  -5   2   2  296.79   18.24   0
  -5   2   2  335.34   18.17   0
  -5   2   2  292.75   22.27   0
  -4   2   2 1413.43   50.52   0
  -4   2   2 1471.88   79.32   0
  -4   2   2 1466.91   58.97   0
  -4   2   2 1571.79   72.70   0
  -4   2   2 1459.18   61.08   0
  -3   2   2    0.50    2.51   0
   3  -2  -2    3.71    3.25   0
   3  -2  -2    1.63    6.54   0
  -3   2   2    4.07    4.07   0
  -3   2   2    0.00    3.44   0
  -3   2   2    8.76    2.92   0
  -3   2   2   12.20    5.69   0
  -2   2   2 5977.79  170.48   0
   2  -2  -2 6624.60  187.53   0
   2  -2  -2 6112.65  254.58   0
  -2   2   2 6493.89  269.12   0
  -2   2   2 6605.59  222.67   0
  -2   2   2 6257.19  169.69   0
  -2   2   2 6687.94  296.40   0
  -1   2   2   53.52    3.82   0
   1  -2  -2   55.11    4.59   0
  -1   2   2   51.39    4.78   0
  -1   2   2   49.07    4.42   0
  -1   2   2   52.74    2.93   0
   1  -2  -2   50.36    9.16   0
   1  -2  -2   56.10    4.36   0
  -1   2   2   57.63    8.23   0
   0  -2  -2  551.50   23.90   0
   0   2   2  544.52   20.29   0
   0   2   2  543.16   24.60   0
   0   2   2  546.96   19.69   0
   0  -2  -2  546.31   18.46   0
   0  -2  -2  547.66   21.58   0
   1   2   2   15.04    2.73   0
   1   2   2   22.75    4.87   0
   1   2   2   12.59    3.70   0
   1   2   2   12.84    1.33   0
   1   2   2   26.69    2.58   0
   1   2   2    9.24    2.57   0
  -1  -2  -2   14.22    1.83   0
  -1  -2  -2    6.53    5.08   0
  -1  -2  -2   11.67    2.33   0
  -1  -2  -2   13.57    1.40   0
   2   2   2  115.47   23.60   0
   2   2   2  170.65   14.71   0
   2   2   2  165.80    5.95   0
   2   2   2  192.33   14.45   0
   2   2   2  179.93    9.29   0
  -2  -2  -2  176.28    7.79   0
  -2  -2  -2  184.56   11.67   0
  -2  -2  -2  181.66   14.50   0
  -2  -2  -2  152.35   13.32   0
  -2  -2  -2  164.42    6.87   0
  -2  -2  -2  168.66    7.99   0
   3   2   2   24.83    6.21   0
   3   2   2   29.03    7.26   0
   3   2   2   31.03    3.14   0
   3   2   2   34.55   10.37   0
   3   2   2   41.07    6.49   0
  -3  -2  -2    0.01    8.03   0
  -3  -2  -2   16.98    7.72   0
  -3  -2  -2   25.76    5.15   0
  -3  -2  -2   28.26    4.04   0
  -3  -2  -2   26.79    3.63   0
  -3  -2  -2   42.82   10.07   0
  -3  -2  -2   34.20    4.89   0
   4   2   2    7.92    6.99   0
   4   2   2    0.01    7.14   0
   4   2   2    5.68    4.87   0
  -4  -2  -2    0.01    6.76   0
  -4  -2  -2    0.01    6.48   0
  -4  -2  -2    1.13    3.39   0
  -4  -2  -2    0.01    5.24   0
  -4  -2  -2    2.86    4.57   0
  -4  -2  -2    2.71    3.61   0
  -4  -2  -2    8.45    3.22   0
   5   2   2  145.75   14.27   0
   5   2   2  127.47   17.86   0
   5   2   2  127.46   16.24   0
  -5  -2  -2    0.01   13.51   0
  -5  -2  -2  156.22   17.27   0
  -5  -2  -2  155.60   10.06   0
  -5  -2  -2  141.23   14.93   0
  -5  -2  -2  162.15   10.49   0
  -5  -2  -2  134.42    6.77   0
  -5  -2  -2  139.25    8.90   0
  -5  -2  -2  139.07   19.36   0
  -6  -2  -2  638.40   25.96   0
  -6  -2  -2  572.82   31.34   0
  -6  -2  -2  584.20   21.88   0
  -6  -2  -2    0.01   16.81   0
  -6  -2  -2  596.23   26.21   0
  -6  -2  -2  629.24   37.65   0
  -6  -2  -2  592.13   33.54   0
  -6  -2  -2  578.31   24.77   0
  -7  -2  -2 1126.72   51.39   0
  -7  -2  -2 1104.72   58.31   0
  -7  -2  -2 1026.80   56.00   0
  -7  -2  -2 1294.78   70.29   0
  -7  -2  -2 1067.73   47.80   0
  -7  -2  -2 1011.00   41.92   0
  -7  -2  -2 1078.95   42.64   0
  -8  -2  -2  587.45   51.86   0
  -8  -2  -2    0.00   28.57   0
  -8  -2  -2  574.62   29.17   0
  -8  -2  -2  515.46   34.75   0
  -8  -2  -2  539.44   34.33   0
  -8  -2  -2  584.16   32.95   0
  -8  -2  -2  517.23   39.46   0
  -8  -2  -2  506.40   45.11   0
  -8  -2  -2  549.90   28.99   0
  -9   3   2    0.01   18.25   0
  -9   3   2    2.90   13.94   0
  -9   3   2   17.33   15.60   0
  -9   3   2    0.00   20.42   0
  -9   3   2    9.37   11.50   0
  -9   3   2   16.22   16.22   0
  -8   3   2    4.24   15.07   0
  -8   3   2    0.01    9.51   0
  -8   3   2    4.97    7.87   0
  -8   3   2   37.32   19.80   0
  -8   3   2    0.01   10.86   0
  -8   3   2    8.70   23.69   0
  -8   3   2    0.01   10.02   0
  -8   3   2   30.78   19.73   0
  -8   3   2    0.01    7.68   0
  -8   3   2    0.01   16.25   0
  -8   3   2   18.67   17.66   0
  -7   3   2   24.17   10.02   0
  -7   3   2   11.76   18.82   0
  -7   3   2   17.89    7.00   0
  -7   3   2   18.37   10.81   0
  -7   3   2   33.93   14.41   0
  -7   3   2   44.62   14.47   0
  -7   3   2   35.24    8.60   0
  -7   3   2    0.01    7.90   0
  -7   3   2   21.08   13.55   0
  -7   3   2   12.96    9.26   0
  -7   3   2   43.47   12.65   0
  -6   3   2   12.30    7.48   0
  -6   3   2   11.72    9.47   0
  -6   3   2   11.73    8.03   0
  -6   3   2   16.28    7.73   0
  -6   3   2    8.74    6.55   0
  -6   3   2   12.15    6.32   0
  -6   3   2   23.40   12.08   0
  -6   3   2    7.09    7.64   0
  -6   3   2    0.01   11.03   0
  -6   3   2    9.61    6.40   0
  -5   3   2  351.40   18.64   0
  -5   3   2  358.96   24.60   0
  -5   3   2  305.69   15.79   0
  -5   3   2  346.42   19.70   0
  -5   3   2  354.74   20.01   0
  -5   3   2  327.63   18.97   0
  -5   3   2  324.91   26.12   0
   4  -3  -2  778.66   38.93   0
  -4   3   2  760.18   33.08   0
  -4   3   2  790.32   38.69   0
  -4   3   2  760.04   29.58   0
  -4   3   2  790.49   44.05   0
  -4   3   2  749.55   28.65   0
  -4   3   2  720.86   28.74   0
   3  -3  -2   37.69    4.58   0
   3  -3  -2   48.55    8.67   0
  -3   3   2   60.50    7.47   0
  -3   3   2   36.42    6.17   0
  -3   3   2   39.49    4.76   0
  -3   3   2   47.92    9.58   0
  -3   3   2   40.14    4.56   0
  -3   3   2   44.58   11.26   0
  -2   3   2   16.42    2.41   0
   2  -3  -2   13.77    6.36   0
  -2   3   2   19.95    4.11   0
  -2   3   2    4.77    5.96   0
   2  -3  -2   15.08    3.35   0
   2  -3  -2   14.62    4.09   0
  -2   3   2   12.87    3.22   0
   1  -3  -2   35.43   10.42   0
   1  -3  -2   38.02    3.65   0
   1  -3  -2   48.02    4.37   0
  -1   3   2   34.90    8.38   0
  -1   3   2   35.36    4.97   0
  -1   3   2   35.40    4.29   0
   0  -3  -2    9.06    2.86   0
   0   3   2    8.18    2.73   0
   0   3   2    2.06    1.03   0
   0   3   2    1.33    0.44   0
   0   3   2    7.44    2.32   0
   0  -3  -2    1.29    2.58   0
   0   3   2    0.01    2.40   0
   1   3   2   60.99    4.64   0
   1   3   2   58.70    7.34   0
   1   3   2   64.62    6.80   0
   1   3   2   57.03    3.32   0
   1   3   2   50.89    4.63   0
  -1  -3  -2   50.65    4.11   0
  -1  -3  -2   54.89    6.69   0
  -1  -3  -2   63.89    4.76   0
  -1  -3  -2   51.24    2.39   0
   2   3   2    2.72    6.80   0
   2   3   2    0.01    5.22   0
   2   3   2    3.35    0.96   0
   2   3   2    6.29    4.72   0
   2   3   2    2.23    2.78   0
  -2  -3  -2    2.54    2.04   0
  -2  -3  -2    0.01    3.45   0
  -2  -3  -2    1.86    3.10   0
  -2  -3  -2    1.20    1.60   0
  -2  -3  -2    0.01    2.22   0
   3   3   2   77.56    9.20   0
  -3  -3  -2   67.44    5.62   0
  -3  -3  -2   55.82    7.10   0
  -3  -3  -2   59.24    8.36   0
  -3  -3  -2   67.26    8.56   0
  -3  -3  -2   57.94    4.40   0
  -3  -3  -2   53.76    5.82   0
   3   3   2   80.37   13.86   0
   3   3   2   68.27   11.38   0
   3   3   2   84.60   14.46   0
   4   3   2   25.78    6.68   0
   4   3   2   33.37   10.54   0
   4   3   2   25.95   11.80   0
   4   3   2   35.89    7.64   0
  -4  -3  -2   20.76    9.13   0
  -4  -3  -2   29.61    4.80   0
  -4  -3  -2   17.23    6.89   0
  -4  -3  -2   23.57    6.65   0
  -4  -3  -2   20.42    4.40   0
  -4  -3  -2   29.42    4.90   0
  -5  -3  -2  221.65   17.47   0
   5   3   2  198.34   17.47   0
   5   3   2  179.50   21.71   0
   5   3   2  217.21   15.91   0
  -5  -3  -2    0.01   13.03   0
  -5  -3  -2  241.66   23.28   0
  -5  -3  -2  249.04   14.82   0
  -5  -3  -2  196.45   16.09   0
  -5  -3  -2  217.62   12.05   0
  -5  -3  -2  174.98   11.81   0
  -6  -3  -2   28.94   14.86   0
   6   3   2    8.75    8.75   0
  -6  -3  -2    0.63   12.02   0
  -6  -3  -2   20.54    5.96   0
  -6  -3  -2   17.74    6.82   0
  -6  -3  -2   14.90   10.37   0
  -6  -3  -2   19.97   11.50   0
  -6  -3  -2   14.66    8.19   0
  -6  -3  -2   16.16    6.06   0
  -7  -3  -2   28.57   12.42   0
  -7  -3  -2   17.48    7.58   0
  -7  -3  -2   16.04   22.91   0
  -7  -3  -2   32.00    9.53   0
  -7  -3  -2    0.01   12.24   0
  -7  -3  -2   38.55   12.30   0
  -7  -3  -2   20.89    9.81   0
  -8  -3  -2   30.54    9.75   0
  -8  -3  -2   17.33   13.15   0
  -8  -3  -2   38.81   18.34   0
  -8  -3  -2   24.21   22.70   0
  -8  -3  -2   54.46   13.82   0
  -9   4   2  233.21   26.73   0
  -9   4   2  247.82   24.74   0
  -9   4   2  174.38   29.41   0
  -9   4   2  245.38   27.76   0
  -9   4   2  183.59   33.74   0
  -9   4   2  166.15   30.15   0
  -8   4   2  151.09   22.27   0
  -8   4   2  161.20   15.83   0
  -8   4   2  158.85   33.99   0
  -8   4   2  118.49   33.72   0
  -8   4   2  144.18   21.34   0
  -8   4   2  157.16   32.22   0
  -8   4   2  174.06   23.05   0
  -8   4   2  148.37   19.23   0
  -8   4   2  156.97   21.86   0
  -8   4   2  154.96   20.79   0
  -8   4   2  138.13   21.42   0
  -7   4   2  302.38   23.77   0
  -7   4   2  309.21   25.18   0
  -7   4   2  303.28   32.63   0
  -7   4   2  274.16   22.77   0
  -7   4   2  288.83   18.96   0
  -7   4   2  260.51   19.40   0
  -7   4   2  300.12   25.17   0
  -7   4   2  273.46   20.21   0
  -7   4   2  273.45   33.37   0
  -7   4   2  278.51   24.04   0
  -6   4   2  151.93   15.68   0
  -6   4   2  164.95   20.34   0
  -6   4   2  171.69   18.48   0
  -6   4   2  164.24   14.84   0
  -6   4   2  169.86   16.07   0
  -6   4   2  172.41   13.48   0
  -6   4   2  143.06   14.46   0
  -6   4   2  132.51   19.46   0
   5  -4  -2  116.99   15.50   0
  -5   4   2  130.07   12.29   0
  -5   4   2  132.99   14.51   0
  -5   4   2  110.29   10.99   0
  -5   4   2  120.32   10.89   0
  -5   4   2  135.47   10.95   0
  -5   4   2  140.74   12.66   0
  -5   4   2  118.59   15.30   0
   4  -4  -2   68.28    6.33   0
   4  -4  -2   78.16   13.16   0
  -4   4   2   69.32    8.11   0
  -4   4   2   76.55   11.28   0
  -4   4   2   66.41    7.07   0
  -4   4   2   64.92   11.36   0
  -4   4   2   62.78    7.73   0
  -4   4   2   77.36    9.32   0
   3  -4  -2  387.23   16.42   0
   3  -4  -2  398.51   20.53   0
   3  -4  -2  373.17   25.13   0
  -3   4   2  366.36   25.54   0
  -3   4   2  371.55   19.59   0
  -3   4   2  368.39   16.39   0
  -3   4   2  382.21   17.56   0
  -2   4   2  307.06   12.76   0
  -2   4   2  321.95   15.54   0
  -2   4   2  364.11   28.24   0
   2  -4  -2  327.01   14.10   0
   2  -4  -2  316.50   22.69   0
  -2   4   2  331.16   13.19   0
   2  -4  -2  294.23   15.80   0
   1  -4  -2    9.17    4.59   0
   1  -4  -2    2.51    3.01   0
   1  -4  -2    7.39    3.08   0
  -1   4   2    4.84    3.22   0
  -1   4   2    4.79    3.19   0
  -1   4   2    8.06    1.34   0
   0   4   2  376.01   17.07   0
   0   4   2  376.84   19.86   0
   0   4   2  381.18   14.35   0
   0   4   2  376.18   18.46   0
   0  -4  -2  374.32   15.36   0
   0  -4  -2  383.99   19.36   0
   1   4   2  169.76   11.27   0
   1   4   2  164.65   11.67   0
   1   4   2  176.30    8.35   0
   1   4   2  169.27    7.61   0
   1   4   2  164.22    9.78   0
  -1  -4  -2  175.23    8.17   0
  -1  -4  -2  177.53   12.18   0
  -1  -4  -2  181.15   11.69   0
   2   4   2    1.42    7.83   0
   2   4   2  267.21   21.21   0
   2   4   2  291.82    7.97   0
   2   4   2  317.40   16.86   0
   2   4   2  296.48   11.12   0
   2   4   2  305.02   14.21   0
  -2  -4  -2  272.65   12.44   0
  -2  -4  -2  293.47   18.95   0
  -2  -4  -2  279.58   17.17   0
  -2  -4  -2  288.90   10.77   0
  -2  -4  -2  255.26   13.39   0
  -3  -4  -2   69.57    7.14   0
   3   4   2   51.52   11.24   0
   3   4   2   62.04   11.05   0
   3   4   2   74.71    8.16   0
  -3  -4  -2   72.56    6.45   0
  -3  -4  -2   76.92   11.83   0
  -3  -4  -2   78.70    9.76   0
  -3  -4  -2   66.35    5.16   0
   3   4   2    3.31    6.07   0
   4   4   2   77.28   14.49   0
   4   4   2   41.51   14.13   0
   4   4   2   60.31   16.36   0
   4   4   2   69.11   10.18   0
  -4  -4  -2   77.82    7.61   0
  -4  -4  -2   65.09    6.85   0
  -4  -4  -2   93.77   16.39   0
  -4  -4  -2   88.45   11.54   0
  -4  -4  -2   75.97    9.77   0
  -4  -4  -2   61.72    9.16   0
   5   4   2  203.29   18.05   0
  -5  -4  -2  163.31   15.89   0
   5   4   2  174.15   18.52   0
   5   4   2  138.32   17.93   0
   5   4   2  201.38   29.41   0
  -5  -4  -2  193.77   12.96   0
  -5  -4  -2  127.91   12.05   0
  -5  -4  -2  150.11   17.32   0
  -5  -4  -2  158.96   10.41   0
  -5  -4  -2  154.28   12.60   0
   6   4   2   11.69    9.36   0
  -6  -4  -2   13.56    5.93   0
   6   4   2   50.20   20.39   0
  -6  -4  -2   12.91    7.38   0
  -6  -4  -2   36.76   11.84   0
  -6  -4  -2    6.47    7.68   0
  -6  -4  -2   19.08   11.45   0
  -6  -4  -2   11.14    7.71   0
  -7  -4  -2  963.26   53.61   0
  -7  -4  -2  943.35   57.68   0
  -7  -4  -2 1024.55   44.44   0
  -7  -4  -2  894.64   36.92   0
  -7  -4  -2 1092.57   46.01   0
  -7  -4  -2  993.65   50.01   0
  -7  -4  -2 1087.11   51.23   0
  -8  -4  -2   12.13   15.48   0
  -8  -4  -2    7.22   12.74   0
  -8  -4  -2    4.08   13.98   0
  -8  -4  -2    4.23   11.84   0
  -9   5   2    9.04   22.26   0
  -9   5   2   15.18   21.93   0
  -9   5   2   25.86   15.37   0
  -9   5   2   22.48   16.86   0
  -9   5   2   27.50   18.91   0
  -8   5   2   45.47   21.22   0
  -8   5   2   75.53   16.52   0
  -8   5   2   82.73   15.66   0
  -8   5   2   56.68   13.11   0
  -8   5   2   80.88   16.85   0
  -8   5   2   39.63   21.97   0
  -8   5   2   53.34   15.89   0
  -8   5   2   84.39   23.44   0
  -8   5   2   92.46   16.81   0
  -8   5   2   10.20   26.96   0
  -8   5   2   76.78   15.36   0
  -7   5   2  219.33   22.39   0
  -7   5   2  214.92   21.54   0
  -7   5   2  212.97   20.28   0
  -7   5   2  239.19   25.35   0
  -7   5   2  220.81   17.81   0
  -7   5   2  210.26   18.72   0
  -7   5   2  202.46   26.50   0
  -7   5   2  212.05   20.04   0
  -6   5   2   95.34   12.71   0
  -6   5   2   84.28   12.79   0
  -6   5   2   68.57    9.85   0
  -6   5   2   77.12   10.88   0
  -6   5   2   61.60   18.03   0
  -6   5   2   65.87   12.88   0
  -6   5   2   79.63   11.57   0
  -5   5   2  173.24   13.18   0
   5  -5  -2  180.84   18.24   0
  -5   5   2  160.19   14.29   0
  -5   5   2  153.32   15.68   0
  -5   5   2  160.14   11.88   0
  -5   5   2  181.49   13.13   0
  -5   5   2  183.47   14.25   0
   4  -5  -2  367.46   15.55   0
   4  -5  -2  376.66   23.27   0
   4  -5  -2  375.33   28.34   0
  -4   5   2  317.61   21.46   0
  -4   5   2  356.52   20.44   0
  -4   5   2  354.39   16.98   0
  -4   5   2  356.11   18.93   0
   3  -5  -2  630.69   23.76   0
   3  -5  -2  583.08   24.32   0
   3  -5  -2  534.42   34.64   0
  -3   5   2  544.34   38.88   0
  -3   5   2  575.18   26.04   0
  -3   5   2  583.61   27.18   0
  -3   5   2  564.85   19.76   0
  -2   5   2  317.41   12.70   0
   2  -5  -2  255.26   18.23   0
   2  -5  -2  292.53   14.05   0
  -2   5   2  322.23   25.17   0
  -2   5   2  303.70   16.30   0
  -2   5   2  320.58   13.34   0
   1  -5  -2   32.54   10.85   0
   1  -5  -2   27.85    4.32   0
   1  -5  -2   35.57    5.43   0
  -1   5   2   26.03    4.78   0
  -1   5   2   38.01    5.28   0
  -1   5   2   32.84    2.81   0
   0   5   2  348.43   16.83   0
   0   5   2  386.85   17.74   0
   0   5   2  371.97   15.52   0
   0   5   2  337.70   16.46   0
   0  -5  -2  330.41   14.27   0
   0  -5  -2  352.81   18.73   0
   1   5   2   18.77    5.36   0
   1   5   2   13.15    5.01   0
   1   5   2   15.46    2.99   0
   1   5   2   14.44    4.64   0
  -1  -5  -2   17.17    3.16   0
  -1  -5  -2   16.15    4.97   0
   2   5   2    8.04   10.97   0
   2   5   2   52.51   15.00   0
   2   5   2   56.61    2.53   0
   2   5   2   57.62    9.72   0
   2   5   2   50.24    5.80   0
   2   5   2   54.64    4.11   0
   2   5   2   71.59    7.59   0
  -2  -5  -2   65.88    6.03   0
  -2  -5  -2   64.79    9.44   0
  -2  -5  -2   44.21    6.98   0
  -2  -5  -2   43.65    3.20   0
  -2  -5  -2   44.89    5.84   0
  -3  -5  -2  169.42   15.23   0
  -3  -5  -2  157.98    9.97   0
   3   5   2   15.76   10.13   0
   3   5   2  198.95   19.99   0
   3   5   2  166.47   16.49   0
   3   5   2  183.03   12.86   0
  -3  -5  -2  162.85   11.15   0
  -3  -5  -2  167.46    8.33   0
  -3  -5  -2  160.34   15.54   0
   4   5   2    4.39    8.77   0
   4   5   2    9.70    9.70   0
   4   5   2   19.30   11.03   0
   4   5   2   13.72    8.92   0
  -4  -5  -2    4.16    4.68   0
  -4  -5  -2    3.80    6.33   0
  -4  -5  -2    6.82    8.87   0
  -4  -5  -2    2.78    3.18   0
  -4  -5  -2    1.77    3.99   0
  -5  -5  -2  381.23   17.55   0
   5   5   2  314.61   35.94   0
   5   5   2  388.81   30.43   0
   5   5   2  367.83   34.12   0
   5   5   2  400.63   27.06   0
  -5  -5  -2  363.12   20.83   0
  -5  -5  -2  393.97   26.18   0
  -5  -5  -2  329.11   29.55   0
  -5  -5  -2  364.02   19.50   0
   6   5   2  242.10   22.15   0
  -6  -5  -2  346.45   29.07   0
   6   5   2  288.23   32.47   0
  -6  -5  -2  272.78   19.64   0
  -6  -5  -2  263.37   28.07   0
  -6  -5  -2  307.15   17.36   0
  -6  -5  -2  273.75   19.22   0
  -7  -5  -2  193.65   28.17   0
   7   5   2  189.20   27.46   0
  -7  -5  -2  219.88   18.02   0
  -7  -5  -2  259.39   21.99   0
  -7  -5  -2  233.04   31.66   0
  -7  -5  -2  235.34   19.65   0
  -7  -5  -2  199.86   17.78   0
  -8   6   2  135.27   22.38   0
  -8   6   2   80.06   26.42   0
  -8   6   2   94.36   18.02   0
  -8   6   2  103.03   18.53   0
  -8   6   2  122.31   19.51   0
  -8   6   2   59.88   25.93   0
  -8   6   2  140.20   21.87   0
  -8   6   2  134.33   18.70   0
  -8   6   2  125.97   20.36   0
  -7   6   2   89.76   17.40   0
  -7   6   2   97.53   16.96   0
  -7   6   2   45.80    9.99   0
  -7   6   2   63.38   13.58   0
  -7   6   2   52.65   12.22   0
  -7   6   2   57.80   12.22   0
  -7   6   2   57.60   14.78   0
  -6   6   2 2148.61   89.17   0
  -6   6   2 1940.34  102.70   0
  -6   6   2 2142.17   77.38   0
   6  -6  -2 2107.30   92.53   0
  -6   6   2 2038.02   68.99   0
  -6   6   2 2076.30   79.66   0
  -6   6   2 2041.68   76.15   0
   5  -6  -2    9.78    8.97   0
  -5   6   2   11.54    8.24   0
  -5   6   2    2.81    6.19   0
  -5   6   2    1.65    6.99   0
  -5   6   2    0.01    5.57   0
  -5   6   2    1.83    7.32   0
  -5   6   2    3.73    7.47   0
   4  -6  -2   39.46    5.43   0
   4  -6  -2   31.97    9.47   0
   4  -6  -2   41.39   11.70   0
  -4   6   2   21.21    6.70   0
  -4   6   2   27.06    7.18   0
  -4   6   2   23.87    4.50   0
  -4   6   2   32.75    7.49   0
  -4   6   2   25.50    6.15   0
   3  -6  -2  245.51   13.72   0
   3  -6  -2  237.33   16.84   0
  -3   6   2  258.75   21.35   0
  -3   6   2  218.59   15.22   0
   3  -6  -2  204.49   21.36   0
  -3   6   2  250.33   11.15   0
  -3   6   2  230.79   11.54   0
  -2   6   2 1002.98   37.72   0
   2  -6  -2  788.41   49.19   0
   2  -6  -2  980.53   29.99   0
  -2   6   2  935.96   41.80   0
  -2   6   2  933.27   35.13   0
   1  -6  -2 2550.04  129.36   0
   1  -6  -2 2603.88   68.86   0
  -1   6   2 2445.46   90.06   0
  -1   6   2 2447.78   84.98   0
  -1   6   2 2513.15   90.78   0
  -1   6   2 2579.95   89.24   0
   0   6   2  463.39   22.04   0
   0   6   2  442.43   20.06   0
   0   6   2  426.60   17.28   0
   0   6   2  428.85   22.52   0
   0  -6  -2  401.14   17.32   0
   0  -6  -2  425.41   22.76   0
   1   6   2 6760.19  280.57   0
   1   6   2 7008.13  246.81   0
   1   6   2 6997.77  204.09   0
   1   6   2 7111.12  219.57   0
  -1  -6  -2 7125.83  217.71   0
  -1  -6  -2 7215.72  273.97   0
   2   6   2    4.43    7.38   0
   2   6   2   42.11   12.96   0
   2   6   2   49.77    9.42   0
   2   6   2   53.81    5.77   0
   2   6   2   60.21    4.12   0
   2   6   2   63.82    8.65   0
  -2  -6  -2   53.76    6.38   0
  -2  -6  -2   35.44    7.94   0
  -2  -6  -2   67.47    9.90   0
  -2  -6  -2   53.34    3.28   0
  -2  -6  -2   54.69    7.23   0
   3   6   2    9.08    6.81   0
   3   6   2   94.83   17.42   0
   3   6   2   84.24   13.42   0
   3   6   2   85.94   11.42   0
  -3  -6  -2  104.10    8.56   0
  -3  -6  -2  107.27   14.71   0
  -3  -6  -2  109.62   13.22   0
  -3  -6  -2   97.13    5.57   0
  -3  -6  -2  107.07    9.41   0
   4   6   2   14.20    6.86   0
   4   6   2    2.65   12.39   0
   4   6   2    8.49   10.18   0
   4   6   2    0.01    8.56   0
  -4  -6  -2    0.01    4.86   0
  -4  -6  -2   11.64    7.96   0
  -4  -6  -2    2.93   10.25   0
  -4  -6  -2    0.01    6.21   0
  -4  -6  -2    0.00    3.57   0
   5   6   2   93.92   16.47   0
   5   6   2   58.62   17.59   0
   5   6   2  100.04   25.01   0
   5   6   2   99.24   14.70   0
  -5  -6  -2   92.81    9.33   0
  -5  -6  -2   72.90   14.58   0
  -5  -6  -2   85.08   16.44   0
  -5  -6  -2  106.13   11.26   0
  -5  -6  -2  104.57    9.58   0
   6   6   2   17.49   15.90   0
  -6  -6  -2   28.35   14.76   0
   6   6   2   27.94   10.42   0
   6   6   2   24.02   22.01   0
   6   6   2   18.74   16.49   0
  -6  -6  -2   15.54    8.74   0
  -6  -6  -2   45.84   16.22   0
  -6  -6  -2   27.84    7.67   0
  -6  -6  -2   27.74    8.54   0
  -7  -6  -2    0.01   17.82   0
  -7  -6  -2    0.01   11.42   0
   7   6   2   15.61   14.87   0
  -7  -6  -2    7.77   16.96   0
  -7  -6  -2    7.63   12.71   0
  -8   7   2  124.92   20.04   0
  -8   7   2   65.68   16.78   0
  -8   7   2   73.59   23.44   0
  -8   7   2  116.27   26.15   0
  -8   7   2  110.92   21.53   0
  -8   7   2   84.33   18.33   0
  -7   7   2  510.93   29.51   0
  -7   7   2  381.84   30.40   0
  -7   7   2  566.95   43.40   0
  -7   7   2  458.55   33.07   0
  -7   7   2  528.20   32.70   0
  -7   7   2  453.52   31.28   0
  -7   7   2  483.81   29.84   0
   6  -7  -2   12.58   12.58   0
  -6   7   2    0.01    9.37   0
  -6   7   2   16.31    8.44   0
  -6   7   2   26.94    7.76   0
  -6   7   2   13.68    7.55   0
  -6   7   2    1.85    6.93   0
  -6   7   2    7.90    7.06   0
   5  -7  -2   11.80    8.08   0
   5  -7  -2   28.58   15.13   0
  -5   7   2    5.40    6.48   0
  -5   7   2    0.01    6.62   0
  -5   7   2    4.95    5.36   0
  -5   7   2    9.37    4.01   0
  -5   7   2   22.21    8.98   0
  -5   7   2   17.69    7.08   0
  -4   7   2   82.58   10.79   0
   4  -7  -2   73.17   10.21   0
   4  -7  -2   58.08   16.59   0
  -4   7   2   63.21   10.53   0
  -4   7   2   66.18    8.99   0
  -4   7   2   72.82    7.24   0
   4  -7  -2   66.80    6.73   0
  -4   7   2   69.15    8.88   0
   3  -7  -2    3.18    3.18   0
   3  -7  -2   14.08    7.30   0
   3  -7  -2    7.34    9.44   0
  -3   7   2    0.53    4.76   0
  -3   7   2    7.97    3.75   0
  -3   7   2    0.01    2.80   0
  -2   7   2    0.01    2.93   0
  -2   7   2    1.50    3.49   0
   2  -7  -2   10.67    9.14   0
  -2   7   2    8.90    4.71   0
   2  -7  -2    6.77    5.80   0
   1  -7  -2  473.74   31.58   0
   1  -7  -2  511.72   19.36   0
  -1   7   2  513.35   25.34   0
  -1   7   2  492.11   23.53   0
  -1   7   2  437.19   23.67   0
   0   7   2  408.20   18.00   0
   0   7   2  407.19   21.09   0
   0   7   2  432.18   22.28   0
   0   7   2  368.59   21.28   0
   0  -7  -2  411.40   18.56   0
   0  -7  -2  396.63   22.76   0
   1   7   2  169.27   14.57   0
   1   7   2  160.30    6.76   0
   1   7   2  168.24   13.82   0
   1   7   2  155.00    8.91   0
  -1  -7  -2  157.86    9.42   0
  -1  -7  -2  154.95   14.56   0
   1   7   2  148.19   12.95   0
   2   7   2    0.01    8.06   0
   2   7   2   66.15   18.43   0
   2   7   2   46.77   11.86   0
   2   7   2   72.76    7.13   0
   2   7   2   77.66    5.34   0
   2   7   2   54.07   10.27   0
  -2  -7  -2   54.95    6.76   0
  -2  -7  -2   64.58   10.07   0
  -2  -7  -2   71.29    3.16   0
  -2  -7  -2   66.04    8.65   0
   3   7   2    7.95    9.09   0
   3   7   2    0.01    9.80   0
   3   7   2   11.85    6.52   0
  -3  -7  -2    3.49    7.85   0
  -3  -7  -2    2.77    5.08   0
   3   7   2    0.01    7.93   0
  -3  -7  -2    2.85    2.44   0
  -3  -7  -2    0.90    4.96   0
  -3  -7  -2    4.20    7.20   0
   4   7   2  130.85   18.13   0
   4   7   2   94.89   18.62   0
   4   7   2  123.08   19.31   0
   4   7   2  129.86   14.71   0
  -4  -7  -2  169.65   13.05   0
  -4  -7  -2  178.52   18.57   0
  -4  -7  -2  133.33   18.36   0
  -4  -7  -2  153.64    9.63   0
  -4  -7  -2  153.78   14.22   0
   5   7   2  169.13   21.36   0
   5   7   2  174.98   27.50   0
   5   7   2  192.83   32.29   0
   5   7   2  167.14   21.61   0
  -5  -7  -2  162.74   13.48   0
  -5  -7  -2  174.66   26.81   0
  -5  -7  -2  171.30   11.26   0
  -5  -7  -2  202.71   18.23   0
  -5  -7  -2  178.15   19.66   0
  -6  -7  -2    0.01   15.67   0
  -6  -7  -2    3.00   15.02   0
  -6  -7  -2   10.91    6.06   0
   6   7   2   12.60   21.33   0
   6   7   2    0.01   16.34   0
  -6  -7  -2    0.01    7.33   0
  -6  -7  -2    9.41   12.40   0
   6   7   2    4.81   24.07   0
   6   7   2    0.01    8.74   0
   7   7   2   79.56   19.71   0
  -7  -7  -2   70.00   23.14   0
  -7  -7  -2   79.80   15.96   0
  -7  -7  -2   61.16   14.02   0
  -8   8   2    4.93   13.14   0
  -8   8   2    0.01   11.16   0
  -8   8   2    0.00   20.15   0
  -8   8   2   20.89   18.95   0
  -8   8   2    4.51    6.31   0
  -8   8   2    0.01   13.61   0
  -8   8   2    0.01   11.06   0
  -7   8   2 1001.48   49.81   0
  -7   8   2 1049.04   51.56   0
  -7   8   2 1114.83   47.74   0
  -7   8   2 1072.05   44.79   0
  -7   8   2 1089.11   76.29   0
   7  -8  -2 1130.55   63.49   0
  -7   8   2  934.35   66.61   0
  -7   8   2 1047.53   55.54   0
  -7   8   2 1105.86   47.69   0
   6  -8  -2  538.60   38.47   0
  -6   8   2  704.91   35.46   0
  -6   8   2  648.70   30.38   0
  -6   8   2  592.22   27.57   0
  -6   8   2  576.33   31.72   0
  -6   8   2  553.04   32.05   0
  -6   8   2  619.29   29.32   0
  -6   8   2  614.91   46.23   0
  -5   8   2  314.78   21.28   0
   5  -8  -2  301.91   23.18   0
   5  -8  -2  293.88   27.42   0
  -5   8   2  288.92   26.04   0
  -5   8   2  321.22   19.77   0
  -5   8   2  320.26   17.44   0
  -5   8   2  255.34   18.68   0
  -5   8   2  319.16   21.42   0
   4  -8  -2   95.22   17.91   0
   4  -8  -2  124.93   14.73   0
  -4   8   2  139.19   13.50   0
  -4   8   2  116.11   14.78   0
  -4   8   2  168.88   13.49   0
  -4   8   2  122.55   10.02   0
  -4   8   2  137.79   10.45   0
   4  -8  -2  161.74   10.31   0
   3  -8  -2  367.35   19.83   0
   3  -8  -2  315.86   30.18   0
  -3   8   2  330.18   23.44   0
  -3   8   2  379.49   19.14   0
  -3   8   2  401.01   21.25   0
  -3   8   2  374.31   17.92   0
   3  -8  -2  333.77   22.08   0
   2  -8  -2   48.73    8.04   0
  -2   8   2   53.32    9.41   0
  -2   8   2   52.49    6.51   0
  -2   8   2   53.27    9.46   0
  -2   8   2   57.26    5.35   0
  -2   8   2   50.56    8.43   0
   2  -8  -2   36.08   13.12   0
  -1   8   2    9.79    3.67   0
   1  -8  -2    0.00    6.89   0
   1  -8  -2   13.66    6.37   0
  -1   8   2    7.67    7.12   0
  -1   8   2    0.01    6.26   0
  -1   8   2    4.13    5.16   0
   0  -8  -2   11.71    6.13   0
   0   8   2    7.85    2.80   0
   0   8   2   10.80    2.80   0
   0   8   2    9.58    7.19   0
   0   8   2   10.46    6.06   0
   0   8   2   11.36    6.20   0
   0  -8  -2    9.89    4.05   0
   1   8   2   26.88    7.07   0
   1   8   2   10.92    2.43   0
   1   8   2    5.89    6.48   0
   1   8   2    6.37    2.94   0
   1   8   2   11.44    5.72   0
  -1  -8  -2    8.95    5.37   0
  -1  -8  -2   10.11    5.62   0
   2   8   2    0.01    7.90   0
   2   8   2   57.57   20.64   0
   2   8   2   30.22    9.00   0
   2   8   2   24.94    5.65   0
   2   8   2   31.74    4.26   0
   2   8   2   28.72    8.13   0
  -2  -8  -2   23.27    6.71   0
  -2  -8  -2   28.10    8.60   0
   3   8   2    1.13    9.03   0
  -3  -8  -2  226.49   14.98   0
  -3  -8  -2  241.54   18.62   0
  -3  -8  -2  249.54   21.42   0
  -3  -8  -2  233.75    9.81   0
   3   8   2  191.59   24.69   0
   3   8   2  211.85   17.02   0
   3   8   2  232.97   21.82   0
   4   8   2   94.70   14.16   0
   4   8   2   24.88   20.44   0
   4   8   2   99.63   16.92   0
  -4  -8  -2   78.05   13.98   0
  -4  -8  -2  127.57   15.61   0
  -4  -8  -2  106.67   10.44   0
  -4  -8  -2  119.44    8.65   0
   4   8   2  104.71   20.17   0
   5   8   2  318.31   35.91   0
   5   8   2  338.10   35.72   0
   5   8   2  373.80   36.70   0
   5   8   2  367.21   28.41   0
  -5  -8  -2  368.60   20.20   0
  -5  -8  -2  327.68   34.10   0
  -5  -8  -2  381.88   18.73   0
  -5  -8  -2  343.16   23.52   0
  -5  -8  -2  425.25   32.53   0
  -6  -8  -2    0.01   25.87   0
  -6  -8  -2   19.21    8.99   0
  -6  -8  -2    9.01   10.30   0
  -6  -8  -2    7.51    8.39   0
   6   8   2   26.52   16.21   0
   6   8   2    9.35   22.44   0
  -8   9   2  312.71   29.84   0
  -8   9   2  361.37   30.95   0
  -8   9   2  395.43   40.94   0
  -7   9   2   23.39   15.13   0
   7  -9  -2    0.01   15.51   0
  -7   9   2    0.01   15.53   0
  -7   9   2   32.08   17.94   0
  -7   9   2   13.02   13.02   0
  -7   9   2   27.04   12.29   0
  -7   9   2    0.93   10.19   0
  -7   9   2    0.01    8.50   0
  -7   9   2    5.08   13.55   0
   6  -9  -2   16.25   13.82   0
  -6   9   2   32.94   12.94   0
  -6   9   2    0.01   12.29   0
  -6   9   2   28.57    7.14   0
  -6   9   2   23.16    9.36   0
  -6   9   2   38.34    8.92   0
  -6   9   2   36.36   11.08   0
  -6   9   2   17.90    9.16   0
   5  -9  -2   26.89   10.87   0
   5  -9  -2   33.88   13.90   0
  -5   9   2   22.12    9.05   0
  -5   9   2    6.84    8.42   0
  -5   9   2   16.88   10.71   0
  -5   9   2   13.95    5.85   0
  -5   9   2   18.85    8.14   0
  -5   9   2   25.73    9.22   0
  -4   9   2  337.70   20.24   0
  -4   9   2  354.52   25.47   0
   4  -9  -2  326.73   23.52   0
   4  -9  -2  403.59   16.98   0
   4  -9  -2  267.91   28.81   0
  -4   9   2  324.53   20.90   0
  -4   9   2  331.96   19.56   0
   3  -9  -2    0.01    5.43   0
   3  -9  -2    0.01    5.37   0
   3  -9  -2   16.51   13.21   0
  -3   9   2    0.01    8.27   0
  -3   9   2    0.01    4.09   0
  -3   9   2    1.42    4.27   0
  -3   9   2    0.00    4.60   0
   2  -9  -2  272.95   25.17   0
  -2   9   2  376.65   24.69   0
  -2   9   2  353.04   18.41   0
  -2   9   2  332.99   21.55   0
  -2   9   2  337.79   20.31   0
   2  -9  -2  297.16   16.74   0
   1  -9  -2  463.93   30.48   0
   1  -9  -2  469.03   23.02   0
  -1   9   2  433.11   26.16   0
  -1   9   2  480.17   19.48   0
  -1   9   2  517.74   26.10   0
  -1   9   2  443.52   24.95   0
  -1   9   2  495.16   24.36   0
   0   9   2  109.51   12.24   0
   0   9   2  102.22    7.65   0
   0   9   2  107.87    7.55   0
   0   9   2   96.68   10.29   0
   0  -9  -2   82.66    9.38   0
   0  -9  -2   79.41   10.95   0
   0   9   2   93.92   13.65   0
   1   9   2   70.03   12.27   0
   1   9   2   71.14    5.02   0
   1   9   2   68.98   11.59   0
   1   9   2   70.61    7.25   0
   1   9   2   85.17   10.97   0
  -1  -9  -2   65.19    8.93   0
  -1  -9  -2  101.57   14.20   0
   2   9   2    4.88   13.24   0
   2   9   2  417.98   39.08   0
   2   9   2  394.57   26.35   0
   2   9   2  405.33   17.22   0
   2   9   2  418.62   15.54   0
   2   9   2  397.24   22.82   0
  -2  -9  -2  411.71   20.05   0
  -2  -9  -2  380.70   27.11   0
   3   9   2  134.69   24.76   0
   3   9   2  205.05   26.15   0
   3   9   2  161.28    7.15   0
   3   9   2  109.17    7.28   0
   3   9   2  155.23   16.34   0
  -3  -9  -2  144.66   12.13   0
  -3  -9  -2  168.05   19.11   0
   3   9   2    0.01    7.24   0
   4   9   2    0.01   11.62   0
   4   9   2    0.01   14.22   0
   4   9   2   25.54   16.53   0
   4   9   2    0.01   13.57   0
  -4  -9  -2    4.91    7.14   0
  -4  -9  -2    0.00    9.60   0
  -4  -9  -2    7.37    3.47   0
  -4  -9  -2    0.01    7.17   0
   5   9   2   56.48   20.85   0
  -5  -9  -2   44.17   14.87   0
  -5  -9  -2   27.64   14.10   0
   5   9   2    4.40    9.25   0
  -5  -9  -2   29.38    9.21   0
  -5  -9  -2   14.30    5.89   0
   5   9   2   23.19   19.05   0
   5   9   2   10.65   18.84   0
   6   9   2   40.75   36.32   0
  -6  -9  -2   21.96   15.37   0
  -6  -9  -2    0.01   15.51   0
   6   9   2    0.01   21.08   0
  -8  10   2   80.50   20.79   0
  -8  10   2  109.82   21.60   0
   7 -10  -2  108.69   28.15   0
  -7  10   2   76.92   16.34   0
  -7  10   2   24.09   14.45   0
  -7  10   2   72.46   13.56   0
  -7  10   2   79.08   13.77   0
  -7  10   2   71.03   15.62   0
  -7  10   2   71.96   20.04   0
  -7  10   2   52.65   11.70   0
  -6  10   2    0.01   14.18   0
  -6  10   2   18.76    9.17   0
  -6  10   2    8.09    8.99   0
  -6  10   2    0.01    9.19   0
  -6  10   2    0.01    8.49   0
   6 -10  -2    0.01   13.94   0
  -6  10   2    2.65    6.62   0
   5 -10  -2   59.51   16.93   0
   5 -10  -2    4.41   13.22   0
  -5  10   2   18.17   10.38   0
  -5  10   2   15.68    9.90   0
  -5  10   2   19.42    9.96   0
  -5  10   2   32.29    9.35   0
  -5  10   2   34.99   10.00   0
   4 -10  -2  274.11   14.03   0
   4 -10  -2  257.01   21.80   0
   4 -10  -2  209.99   28.19   0
  -4  10   2  283.41   25.76   0
  -4  10   2  264.94   16.84   0
  -4  10   2  239.67   17.55   0
  -4  10   2  232.41   17.33   0
   3 -10  -2 1442.15   70.44   0
   3 -10  -2 1551.74   54.55   0
  -3  10   2 1587.10   74.91   0
  -3  10   2 1562.77   53.35   0
  -3  10   2 1659.69   60.46   0
  -3  10   2 1386.50   64.66   0
  -3  10   2 1566.78   70.61   0
   2 -10  -2    4.41    6.61   0
   2 -10  -2    4.13    8.27   0
  -2  10   2    0.01    9.01   0
  -2  10   2    0.41    3.71   0
  -2  10   2    3.95    8.40   0
  -2  10   2    2.52    5.54   0
  -1  10   2    5.67    3.64   0
   1 -10  -2    9.41    7.53   0
   1 -10  -2    1.35    4.48   0
  -1  10   2    0.57    6.23   0
  -1  10   2    2.61    5.74   0
  -1  10   2    4.54    3.89   0
  -1  10   2    7.06    6.55   0
   0  10   2  206.77   18.74   0
   0  10   2  199.65   10.98   0
   0  10   2  205.05   19.53   0
   0  10   2  215.68   11.92   0
   0  10   2  213.47   18.47   0
   0 -10  -2  198.56   14.66   0
   1  10   2  231.15   22.16   0
   1  10   2  209.40    9.72   0
   1  10   2  197.03   17.18   0
   1  10   2  215.28   12.33   0
   1  10   2  216.30   18.90   0
  -1 -10  -2  197.64   15.10   0
  -1 -10  -2  206.99   18.67   0
   2  10   2   17.44   18.11   0
   2  10   2  852.96   56.58   0
   2  10   2  841.28   36.31   0
   2  10   2  833.02   28.07   0
   2  10   2  959.52   28.39   0
   2  10   2  843.78   37.09   0
  -2 -10  -2  860.55   35.62   0
  -2 -10  -2  793.50   45.63   0
   3  10   2  657.45   22.41   0
  -3 -10  -2  619.90   25.58   0
   3  10   2  585.63   26.18   0
   3  10   2  608.31   27.48   0
  -3 -10  -2  644.60   28.46   0
   3  10   2  559.78   18.93   0
   3  10   2  630.91   26.08   0
   3  10   2  567.81   19.31   0
   4  10   2 2020.97  100.59   0
   4  10   2 1661.90  109.97   0
   4  10   2 2008.31   94.48   0
   4  10   2 1886.72   79.15   0
  -4 -10  -2 1936.44   78.76   0
  -4 -10  -2 1997.25   93.83   0
   5  10   2    0.01   12.64   0
   5  10   2    0.01   20.55   0
   5  10   2   10.51   14.45   0
  -5 -10  -2    0.01   18.56   0
  -5 -10  -2    5.43    5.89   0
  -5 -10  -2    0.01    6.05   0
  -7  11   2   62.78   22.68   0
  -7  11   2   27.19   13.60   0
  -7  11   2   31.75   10.89   0
  -7  11   2   49.33   13.65   0
  -7  11   2   17.03   19.62   0
   6 -11  -2  320.23   29.16   0
   6 -11  -2  282.35   36.43   0
  -6  11   2  321.99   30.12   0
  -6  11   2  294.49   24.68   0
  -6  11   2  355.76   23.19   0
  -6  11   2  264.19   24.99   0
  -6  11   2  327.67   28.64   0
  -6  11   2  362.64   23.09   0
   5 -11  -2   16.36   11.61   0
   5 -11  -2    0.01   15.17   0
  -5  11   2   22.13   11.32   0
  -5  11   2   14.09   11.61   0
  -5  11   2    7.73    7.73   0
  -5  11   2   21.13   10.14   0
  -5  11   2   12.77    7.30   0
   4 -11  -2   17.11    4.72   0
  -4  11   2   19.51   12.83   0
  -4  11   2   10.20    8.16   0
  -4  11   2    7.89    9.28   0
   4 -11  -2    7.42    8.91   0
  -4  11   2    7.43    6.60   0
   4 -11  -2    2.95   13.76   0
  -4  11   2    6.46    6.46   0
   3 -11  -2   22.14    8.30   0
   3 -11  -2   37.19    9.41   0
  -3  11   2   27.98   12.44   0
  -3  11   2   44.18    9.91   0
  -3  11   2   37.58    9.99   0
  -3  11   2   31.53    9.01   0
   2 -11  -2   49.47    9.89   0
   2 -11  -2   81.00   13.20   0
  -2  11   2   71.75   11.78   0
  -2  11   2   77.48    8.61   0
  -2  11   2  102.21   14.32   0
  -2  11   2   83.36   13.89   0
   1 -11  -2   20.74   11.31   0
   1 -11  -2    0.01    6.24   0
  -1  11   2    0.01    9.80   0
  -1  11   2    2.85    4.07   0
  -1  11   2    0.01    6.77   0
  -1  11   2    2.37    4.15   0
  -1  11   2    0.01    9.50   0
   0  11   2  230.31   22.97   0
   0  11   2  165.79   10.39   0
   0  11   2  169.52   19.98   0
   0  11   2  199.00   11.47   0
   0  11   2  191.84   19.49   0
   0 -11  -2  183.43   16.35   0
   1  11   2   40.95    6.90   0
   1  11   2   70.96   18.73   0
   1  11   2   57.09    5.66   0
   1  11   2   46.92    6.04   0
   1  11   2   48.36   12.09   0
  -1 -11  -2   46.06   10.19   0
  -1 -11  -2   49.72   11.51   0
   2  11   2    0.01    9.00   0
   2  11   2   60.64   21.52   0
   2  11   2   53.98   14.56   0
   2  11   2   63.51    9.07   0
   2  11   2   87.98    8.61   0
   2  11   2   93.69   16.44   0
  -2 -11  -2   72.93   12.01   0
  -2 -11  -2   68.05   14.13   0
  -3 -11  -2  440.47   31.57   0
   3  11   2  379.52   21.21   0
   3  11   2  407.96   28.37   0
  -3 -11  -2  428.14   25.75   0
   3  11   2  431.23   34.30   0
   3  11   2  418.75   30.40   0
   3  11   2  397.18   32.14   0
   3  11   2  386.51   24.81   0
   4  11   2  170.43   22.19   0
   4  11   2  194.36   33.57   0
   4  11   2  146.86   34.93   0
   4  11   2  227.70   29.52   0
  -4 -11  -2  172.05   17.42   0
  -4 -11  -2  200.49   24.86   0
  -5 -11  -2   58.79   19.07   0
   5  11   2   70.90   15.04   0
   5  11   2   38.64   20.61   0
   7 -12  -2  220.79   45.11   0
  -7  12   2  185.13   21.45   0
  -7  12   2  156.09   25.23   0
  -7  12   2  156.09   25.23   0
  -7  12   2  117.09   25.20   0
  -7  12   2  132.02   18.66   0
  -6  12   2  180.44   18.18   0
  -6  12   2  242.64   27.36   0
   6 -12  -2  195.59   39.29   0
  -6  12   2  168.49   27.82   0
  -6  12   2  230.85   24.81   0
  -6  12   2  253.39   20.43   0
  -6  12   2  216.08   23.66   0
  -6  12   2  213.37   24.19   0
  -5  12   2   22.30   14.19   0
  -5  12   2   18.14   15.19   0
   5 -12  -2   51.32   18.47   0
   5 -12  -2   40.57   26.15   0
  -5  12   2   20.86   12.93   0
  -5  12   2    0.01   11.86   0
  -5  12   2   11.27   15.37   0
  -5  12   2   15.59   11.92   0
  -4  12   2  967.86   49.78   0
   4 -12  -2 1100.80   43.96   0
  -4  12   2  968.37   42.84   0
  -4  12   2 1002.49   47.38   0
  -4  12   2  887.51   49.83   0
   4 -12  -2  719.41   64.32   0
   4 -12  -2  987.71   47.06   0
  -3  12   2  744.07   32.95   0
  -3  12   2  688.93   38.88   0
   3 -12  -2  608.57   36.10   0
   3 -12  -2  706.66   33.03   0
  -3  12   2  662.94   40.13   0
  -3  12   2  736.85   38.06   0
  -2  12   2  130.58   17.88   0
  -2  12   2  130.73   12.74   0
  -2  12   2  120.32   15.22   0
  -2  12   2  135.78   16.29   0
   2 -12  -2   86.50   14.57   0
   2 -12  -2  112.93   13.55   0
   1 -12  -2   18.02   10.43   0
   1 -12  -2    2.66   10.20   0
  -1  12   2    0.59    9.37   0
  -1  12   2    3.71    4.54   0
  -1  12   2   12.40    9.82   0
  -1  12   2    6.60    4.40   0
  -1  12   2    0.01    7.95   0
   0  12   2  478.88   20.60   0
   0  12   2  458.69   33.88   0
   0  12   2  464.89   32.28   0
   0  12   2  442.27   20.63   0
   0  12   2  473.47   31.33   0
   0 -12  -2  457.12   27.72   0
   1  12   2  187.38   11.33   0
   1  12   2  119.00   20.30   0
   1  12   2  155.76   11.84   0
   1  12   2  173.53   13.01   0
   1  12   2  192.29   20.02   0
  -1 -12  -2  140.06   15.86   0
   2  12   2    0.01   10.44   0
   2  12   2   27.74   26.82   0
   2  12   2   42.57   20.99   0
   2  12   2   12.66    6.82   0
   2  12   2   12.67   12.67   0
  -2 -12  -2   12.86    7.54   0
  -2 -12  -2   39.48   12.82   0
   3  12   2   33.68   13.47   0
   3  12   2   51.19   24.68   0
   3  12   2   90.40    7.89   0
  -3 -12  -2   73.95   18.49   0
  -3 -12  -2   88.61   12.34   0
   3  12   2  103.75   29.00   0
   3  12   2   49.83    8.01   0
   3  12   2   87.03   21.90   0
   4  12   2   58.06   13.93   0
   4  12   2   40.59   18.50   0
  -4 -12  -2   42.42   11.69   0
  -4 -12  -2   47.41   19.07   0
   6 -13  -2    5.87   21.82   0
  -6  13   2   63.13   18.22   0
  -6  13   2   35.59   12.32   0
  -6  13   2   36.29    9.51   0
  -6  13   2   16.94   13.66   0
  -6  13   2   47.33   16.11   0
   5 -13  -2  352.69   34.12   0
   5 -13  -2  388.05   45.44   0
  -5  13   2  312.53   34.27   0
  -5  13   2  442.69   31.98   0
  -5  13   2  350.00   27.06   0
  -5  13   2  320.56   27.91   0
  -5  13   2  361.01   31.24   0
   4 -13  -2  336.52   17.33   0
   4 -13  -2  235.25   26.30   0
   4 -13  -2  180.65   32.67   0
  -4  13   2  284.50   31.38   0
  -4  13   2  304.39   23.54   0
  -4  13   2  310.90   22.77   0
  -4  13   2  316.41   25.08   0
  -4  13   2  277.15   28.40   0
   3 -13  -2  206.50   23.05   0
  -3  13   2  144.38   21.53   0
  -3  13   2  199.50   18.82   0
  -3  13   2  202.82   22.38   0
  -3  13   2  191.04   23.33   0
  -2  13   2   27.98   15.36   0
  -2  13   2    7.05    8.71   0
   2 -13  -2   15.26    9.88   0
   2 -13  -2    8.58    8.58   0
  -2  13   2    0.01   12.81   0
  -2  13   2    1.81    5.44   0
  -2  13   2    0.01   13.16   0
   1 -13  -2  219.47   24.07   0
   1 -13  -2  181.09   18.55   0
  -1  13   2  179.51   23.18   0
  -1  13   2  212.65   14.71   0
  -1  13   2  169.84   22.00   0
  -1  13   2  212.18   12.57   0
  -1  13   2  179.46   19.77   0
   0 -13  -2  108.74   14.03   0
   0  13   2  107.07   18.62   0
   0  13   2  100.27    9.40   0
   0  13   2   86.96   17.18   0
   0  13   2  112.17    9.61   0
   0  13   2   98.52   12.11   0
   0  13   2  133.65   19.38   0
   0 -13  -2   69.40   17.52   0
   1  13   2  402.81   20.87   0
   1  13   2  342.37   33.11   0
   1  13   2  361.60   19.01   0
   1  13   2  409.50   23.29   0
   1  13   2  361.86   31.17   0
  -1 -13  -2  328.56   24.57   0
  -2 -13  -2  176.86   18.08   0
   2  13   2  157.96   31.59   0
   2  13   2  174.75   24.37   0
   2  13   2  188.43   14.99   0
   2  13   2    0.01   10.53   0
   2  13   2  163.42   21.53   0
   3  13   2    2.51    8.54   0
   3  13   2   18.91   16.05   0
  -3 -13  -2   16.14    9.16   0
   5 -14  -2    1.79   22.38   0
  -5  14   2   11.77   14.84   0
  -5  14   2    0.01   11.49   0
  -5  14   2    0.01   11.70   0
  -5  14   2    8.72   10.56   0
   4 -14  -2    0.01   18.73   0
  -4  14   2    3.62   18.08   0
  -4  14   2   12.79   10.66   0
   4 -14  -2    8.04   12.76   0
  -4  14   2    0.01   14.89   0
   4 -14  -2    3.52    3.52   0
  -4  14   2   18.52   12.63   0
  -4  14   2    0.01   11.60   0
   3 -14  -2    2.25    7.51   0
   3 -14  -2   15.55   12.35   0
  -3  14   2    0.01   18.00   0
  -3  14   2    4.63    7.99   0
  -3  14   2   14.78   10.49   0
  -3  14   2   11.28   10.45   0
  -3  14   2   39.02   14.45   0
   2 -14  -2   19.59   13.06   0
   2 -14  -2   10.27   15.63   0
  -2  14   2    0.56   16.10   0
  -2  14   2   16.83    7.58   0
  -2  14   2   10.79   16.18   0
  -2  14   2   10.21    5.91   0
  -2  14   2    5.81   12.10   0
   1 -14  -2  230.74   25.73   0
   1 -14  -2  310.41   25.98   0
  -1  14   2  280.98   31.35   0
  -1  14   2  285.65   20.71   0
  -1  14   2  283.75   30.51   0
  -1  14   2  272.72   17.81   0
  -1  14   2  305.04   23.94   0
  -1  14   2  259.16   27.10   0
   0  14   2  526.92   49.57   0
   0  14   2  667.13   34.96   0
   0  14   2  573.16   46.65   0
   0  14   2  562.36   31.29   0
   0  14   2  585.07   34.56   0
   0 -14  -2  695.54   55.12   0
   0  14   2  596.85   44.78   0
   0 -14  -2  546.78   33.68   0
   1  14   2   47.58   18.35   0
   1  14   2   14.07    9.38   0
   1  14   2   14.82    5.64   0
   1  14   2   20.73    6.05   0
   1  14   2    2.24    7.61   0
   1  14   2   23.84   19.08   0
  -1 -14  -2   15.75   14.87   0
   2  14   2   52.47   24.30   0
  -2 -14  -2   53.24   16.58   0
  -4  15   2    0.01   12.93   0
  -4  15   2   21.51   11.18   0
   4 -15  -2   19.86   25.66   0
  -4  15   2   20.53   19.13   0
  -4  15   2    9.87   14.02   0
  -3  15   2  114.88   22.44   0
  -3  15   2   73.19   14.47   0
  -3  15   2   70.89   18.08   0
  -3  15   2   60.33   19.69   0
  -3  15   2   80.35   22.96   0
   2 -15  -2   88.55   16.60   0
   2 -15  -2   62.75   16.02   0
  -2  15   2   35.37   22.45   0
  -2  15   2   49.33   11.58   0
  -2  15   2   84.02   18.21   0
  -2  15   2   47.73   14.46   0
   1 -15  -2   63.50   19.66   0
   1 -15  -2   78.66   15.82   0
  -1  15   2   73.20   13.84   0
  -1  15   2   66.65    7.50   0
  -1  15   2   81.53   14.56   0
  -1  15   2   24.08   20.64   0
  -1  15   2   75.18   19.56   0
   0 -15  -2   75.98   16.16   0
   0 -15  -2   75.35   20.14   0
   0  15   2   74.13   18.28   0
   0  15   2   85.44   14.53   0
   0  15   2   86.51   12.14   0
   1  15   2   49.46   13.28   0
  -1 -15  -2    0.01   15.28   0
   0  17  -3    0.01   11.68   0
  -1  17  -3    0.01   13.39   0
  -1  17  -3    7.55   12.73   0
  -1  17  -3   19.46   10.87   0
  -2  17  -3  320.66   33.64   0
  -2  17  -3  268.62   31.22   0
  -2  17  -3  317.40   31.64   0
  -3  17  -3    0.01    9.66   0
  -3  17  -3    0.01   12.60   0
   1  16  -3   56.19   27.47   0
   1  16  -3   84.61   17.53   0
  -1 -16   3   60.26   11.56   0
  -1 -16   3   49.36   21.02   0
   1  16  -3   66.41   16.60   0
   0  16  -3   28.26   10.68   0
   0  16  -3   24.49   17.21   0
   0  16  -3   17.44   18.89   0
   0 -16   3   12.00    8.57   0
   0 -16   3    2.49   13.46   0
   0 -16   3    0.01    5.82   0
  -1  16  -3  462.90   41.74   0
   1 -16   3  526.33   43.86   0
   1 -16   3  475.48   38.08   0
   1 -16   3  478.02   28.94   0
  -1  16  -3  514.24   33.19   0
  -1  16  -3  499.64   43.16   0
   1 -16   3  518.22   27.49   0
  -1  16  -3  529.18   40.56   0
   2 -16   3  118.23   21.45   0
   2 -16   3  144.89   14.28   0
  -2  16  -3  131.06   20.55   0
  -2  16  -3  157.72   23.12   0
  -2  16  -3  186.62   24.70   0
  -2  16  -3  132.22   17.73   0
   3 -16   3   52.88   18.66   0
  -3  16  -3   19.28   11.65   0
  -3  16  -3   20.36   21.40   0
  -3  16  -3   74.52   15.71   0
  -3  16  -3   47.72   15.91   0
  -3  16  -3   95.92   17.03   0
  -4  16  -3    1.22   12.99   0
   4 -16   3    0.01   22.76   0
  -4  16  -3    0.01   15.51   0
  -4  16  -3    6.54   11.33   0
  -4  16  -3    0.01   14.04   0
   5 -16   3   26.08   16.91   0
  -5  16  -3   23.60   15.32   0
  -5  16  -3   16.89   17.75   0
  -5  16  -3   33.57   18.55   0
   3  15  -3    5.49   13.72   0
  -3 -15   3    0.01   10.10   0
  -3 -15   3   10.16   20.33   0
  -2 -15   3   29.89   12.52   0
   2  15  -3    0.01   21.60   0
  -2 -15   3    0.01   16.63   0
  -2 -15   3   13.30    5.23   0
   2  15  -3    0.01    9.63   0
   2  15  -3    0.01   12.45   0
   2  15  -3    3.52   17.61   0
   1  15  -3  262.72   25.88   0
   1  15  -3  296.82   27.16   0
   1  15  -3  227.76   27.51   0
   1  15  -3  262.58   24.07   0
   1  15  -3  210.21   30.21   0
  -1 -15   3  265.86   26.78   0
  -1 -15   3  269.19   16.55   0
  -1 -15   3  254.45   18.76   0
   0 -15   3  581.82   29.05   0
   0 -15   3  593.10   29.53   0
   0  15  -3  545.90   32.52   0
   0  15  -3  664.68   44.12   0
   0  15  -3  570.99   36.08   0
   0 -15   3  587.68   38.27   0
   0  15  -3  605.78   43.19   0
   1 -15   3  378.35   30.23   0
   1 -15   3  376.21   18.72   0
   1 -15   3  392.78   28.31   0
   1 -15   3  390.91   19.67   0
  -1  15  -3  359.11   21.40   0
  -1  15  -3  386.73   25.02   0
  -1  15  -3  391.39   33.73   0
  -1  15  -3  343.50   26.78   0
   2 -15   3  413.20   30.20   0
   2 -15   3  405.18   22.58   0
  -2  15  -3  385.38   28.40   0
  -2  15  -3  410.76   27.81   0
  -2  15  -3  380.34   26.07   0
  -2  15  -3  410.84   33.00   0
  -2  15  -3  379.17   29.72   0
  -3  15  -3   12.30   11.86   0
   3 -15   3    0.01   11.63   0
   3 -15   3   11.66   14.99   0
   3 -15   3    0.01    5.53   0
  -3  15  -3    0.01   15.50   0
  -3  15  -3    8.45   11.43   0
  -3  15  -3   25.45    9.82   0
  -3  15  -3    0.00    8.74   0
  -4  15  -3    0.01   11.66   0
  -4  15  -3   38.98   11.14   0
   4 -15   3   23.70   14.43   0
   4 -15   3    5.36   13.01   0
  -4  15  -3   12.48   12.48   0
  -4  15  -3   78.46   21.85   0
  -4  15  -3   44.60   15.46   0
   5 -15   3  330.39   36.08   0
  -5  15  -3  199.12   36.61   0
  -5  15  -3  375.55   36.88   0
  -5  15  -3  372.87   36.47   0
  -5  15  -3  454.82   31.67   0
  -5  15  -3  435.69   31.67   0
  -6  15  -3  255.66   26.54   0
   6 -15   3  265.82   35.31   0
  -6  15  -3  237.29   30.25   0
  -6  15  -3  233.16   32.41   0
   4  14  -3    9.17   13.48   0
  -4 -14   3    0.01   15.20   0
  -4 -14   3   18.22   15.26   0
   3  14  -3  204.03   22.61   0
  -3 -14   3  177.46   26.27   0
   3  14  -3  181.06   27.86   0
   3  14  -3  233.79   33.01   0
   3  14  -3  212.02   28.79   0
  -3 -14   3  233.56   19.56   0
   3  14  -3  196.20   24.78   0
   2  14  -3   64.72   19.03   0
   2  14  -3   49.30   23.35   0
   2  14  -3   57.43   18.98   0
  -2 -14   3   43.75   14.42   0
   2  14  -3   50.01   15.68   0
   2  14  -3   65.90   15.86   0
  -2 -14   3   37.93   13.98   0
  -2 -14   3   65.72   12.35   0
   1  14  -3   16.30    8.15   0
   1  14  -3   34.01   12.24   0
   1  14  -3   28.84   12.71   0
  -1 -14   3   14.02    6.01   0
  -1 -14   3   14.13   14.13   0
  -1 -14   3    8.87    3.94   0
   1  14  -3    0.01   18.37   0
   1  14  -3   24.70   20.38   0
   0  14  -3  730.24   35.23   0
   0  14  -3  667.07   29.11   0
   0  14  -3  659.80   33.00   0
   0  14  -3  751.59   28.96   0
   0  14  -3  763.49   36.17   0
   0  14  -3  678.29   32.50   0
   0 -14   3  681.83   31.29   0
   0 -14   3  744.17   34.36   0
   0 -14   3  696.14   30.73   0
   1 -14   3    8.57    4.06   0
   1 -14   3   16.32   10.20   0
   1 -14   3    2.21    5.29   0
  -1  14  -3    0.78    4.28   0
  -1  14  -3    9.97    9.97   0
  -1  14  -3    8.02    8.02   0
  -1  14  -3   13.93   14.46   0
  -1  14  -3    4.65    8.38   0
   2 -14   3   38.11   16.77   0
  -2  14  -3   73.76   10.15   0
  -2  14  -3   86.86   15.84   0
  -2  14  -3  100.29   13.16   0
  -2  14  -3  112.08   16.38   0
  -2  14  -3   68.63   12.73   0
   2 -14   3   93.58   10.73   0
   3 -14   3    0.01   11.82   0
   3 -14   3    0.01    7.22   0
  -3  14  -3    0.01    7.50   0
  -3  14  -3    1.02   13.29   0
  -3  14  -3    0.01    9.91   0
  -3  14  -3    0.50    8.42   0
  -3  14  -3    0.01    7.57   0
   3 -14   3    0.01   13.77   0
  -4  14  -3  429.82   44.11   0
  -4  14  -3  582.26   37.87   0
   4 -14   3  500.91   26.36   0
   4 -14   3  525.58   36.43   0
   4 -14   3  561.26   38.39   0
  -4  14  -3  615.73   32.50   0
  -4  14  -3  449.67   35.97   0
  -4  14  -3  557.73   29.49   0
   5 -14   3  294.62   33.52   0
   5 -14   3  322.50   33.95   0
  -5  14  -3  233.57   32.37   0
  -5  14  -3  303.84   28.37   0
  -5  14  -3  320.37   25.75   0
  -5  14  -3  286.21   28.91   0
  -5  14  -3  314.03   23.68   0
  -6  14  -3   49.41   15.00   0
  -6  14  -3   49.98   16.66   0
  -6  14  -3   41.61   15.13   0
  -6  14  -3   36.54   13.94   0
  -6  14  -3   29.01   14.72   0
   4  13  -3   57.88   19.90   0
   4  13  -3   90.29   27.90   0
   4  13  -3  113.17   18.77   0
   4  13  -3  105.63   20.48   0
  -4 -13   3   95.70   15.42   0
  -4 -13   3   98.31   17.32   0
   4  13  -3   87.42   16.26   0
   3  13  -3    6.83   13.03   0
   3  13  -3    0.01   21.50   0
  -3 -13   3    8.27   13.13   0
   3  13  -3    2.33   15.15   0
   3  13  -3   10.31   18.04   0
   3  13  -3    0.01    9.88   0
  -3 -13   3    7.49    7.88   0
  -3 -13   3    0.01   13.79   0
   2  13  -3  434.62   33.23   0
   2  13  -3  466.29   34.52   0
   2  13  -3  426.41   29.06   0
  -2 -13   3  442.37   24.36   0
  -2 -13   3  353.70   29.18   0
  -2 -13   3  381.31   28.83   0
   2  13  -3  474.35   28.58   0
   2  13  -3  378.49   28.77   0
   1  13  -3  419.64   28.89   0
  -1 -13   3  372.66   18.53   0
   1  13  -3  357.81   23.25   0
   1  13  -3  443.13   28.54   0
  -1 -13   3  355.94   26.79   0
  -1 -13   3  388.73   22.18   0
  -1 -13   3  385.51   28.27   0
   1  13  -3  376.45   31.42   0
   1  13  -3  410.40   32.29   0
   0  13  -3   63.71    8.85   0
   0  13  -3   27.67   15.46   0
   0  13  -3   74.63   12.83   0
   0 -13   3   51.32    6.47   0
   0 -13   3   65.01   12.90   0
   0 -13   3   56.33    7.84   0
   0  13  -3   56.35   13.09   0
   0  13  -3    0.01    2.86   0
   1 -13   3  310.24   14.06   0
   1 -13   3  311.69   24.61   0
   1 -13   3  296.21   16.28   0
  -1  13  -3  314.24   24.88   0
  -1  13  -3  283.34   17.89   0
  -1  13  -3  289.79   25.08   0
  -1  13  -3  273.67   20.77   0
  -2  13  -3   16.68    9.15   0
   2 -13   3    4.10    8.72   0
   2 -13   3   17.83    6.52   0
  -2  13  -3   17.27    8.85   0
  -2  13  -3    3.57   11.73   0
  -2  13  -3   22.20    8.15   0
  -2  13  -3   17.49    5.05   0
   3 -13   3    2.06    8.24   0
   3 -13   3   11.91   14.46   0
   3 -13   3    5.97    4.69   0
  -3  13  -3    8.66    7.09   0
  -3  13  -3   21.25   13.66   0
  -3  13  -3   10.99    8.88   0
  -3  13  -3   24.76    9.91   0
  -3  13  -3    9.77    7.55   0
  -4  13  -3   86.93   17.09   0
  -4  13  -3   90.70   14.98   0
   4 -13   3   79.75   19.94   0
   4 -13   3  119.45   17.37   0
   4 -13   3   82.05    9.78   0
  -4  13  -3   75.78   16.04   0
  -4  13  -3   80.81   17.04   0
  -4  13  -3   83.89   10.10   0
  -5  13  -3   74.95   10.96   0
   5 -13   3   60.99   20.88   0
   5 -13   3   78.24   18.86   0
  -5  13  -3   58.19   13.52   0
  -5  13  -3   68.11   14.77   0
  -5  13  -3   93.39   13.28   0
  -6  13  -3   34.80   12.01   0
   6 -13   3   23.57   15.32   0
  -6  13  -3   41.53   14.68   0
  -6  13  -3   40.15   17.48   0
  -6  13  -3   33.97    9.26   0
  -7  13  -3  639.30   41.62   0
  -7  13  -3  516.56   50.20   0
  -7  13  -3  565.52   40.93   0
  -7  13  -3  613.00   47.34   0
   5  12  -3    9.45   13.90   0
  -5 -12   3    0.01   18.37   0
  -5 -12   3   21.79   15.85   0
   5  12  -3   11.23   21.67   0
  -5 -12   3   31.78    8.36   0
   5  12  -3   26.76   14.74   0
   4  12  -3  133.47   27.19   0
   4  12  -3  119.99   26.83   0
   4  12  -3  166.88   24.89   0
   4  12  -3   92.57   16.83   0
   4  12  -3  104.87   18.57   0
  -4 -12   3  136.82   17.25   0
  -4 -12   3  108.86   20.18   0
  -4 -12   3  130.45   22.06   0
   3  12  -3  950.61   47.66   0
  -3 -12   3 1025.67   54.07   0
  -3 -12   3 1056.53   52.19   0
   3  12  -3 1007.69   44.13   0
   3  12  -3  961.00   48.11   0
   3  12  -3  913.78   53.18   0
   3  12  -3 1009.61   69.72   0
  -3 -12   3  979.46   40.60   0
   2  12  -3  622.76   39.29   0
   2  12  -3  627.33   36.40   0
   2  12  -3  508.88   35.68   0
   2  12  -3  613.84   33.74   0
  -2 -12   3  557.43   25.66   0
  -2 -12   3  583.89   38.01   0
  -2 -12   3  534.57   33.85   0
   2  12  -3  586.13   39.43   0
  -1 -12   3 1025.50   38.18   0
   1  12  -3  933.17   46.98   0
   1  12  -3 1209.58   53.36   0
   1  12  -3  965.37   55.16   0
   1  12  -3 1149.79   53.48   0
  -1 -12   3 1127.73   55.31   0
   1  12  -3 1093.83   42.67   0
  -1 -12   3 1097.47   53.36   0
   0 -12   3   28.97    6.85   0
   0  12  -3   25.58   10.89   0
   0  12  -3   24.36    6.23   0
   0  12  -3   37.65   10.84   0
   0 -12   3   33.94    9.40   0
   0 -12   3   26.44    8.99   0
   0 -12   3   66.20    7.18   0
   1 -12   3  234.88   11.68   0
   1 -12   3  215.20   19.61   0
   1 -12   3  241.70   14.52   0
  -1  12  -3  203.11   20.48   0
  -1  12  -3  243.72   16.40   0
  -1  12  -3  212.59   17.58   0
  -1  12  -3  252.69   18.31   0
   2 -12   3    0.01    6.73   0
   2 -12   3    0.44    3.54   0
  -2  12  -3    0.00    6.90   0
  -2  12  -3   11.69    6.93   0
  -2  12  -3    0.00    7.12   0
  -2  12  -3    4.50    5.85   0
   3 -12   3   66.55   14.56   0
   3 -12   3   65.30    7.73   0
  -3  12  -3   65.42    9.06   0
  -3  12  -3   57.59   13.02   0
  -3  12  -3   71.07    9.97   0
  -3  12  -3   64.14   12.93   0
  -3  12  -3   72.26    9.31   0
   3 -12   3   67.27   13.62   0
   4 -12   3 1609.57   69.80   0
   4 -12   3 1707.68   88.80   0
   4 -12   3 1670.64   58.37   0
  -4  12  -3 1692.95   73.21   0
  -4  12  -3 1676.95   65.35   0
  -4  12  -3 1767.22   65.86   0
  -4  12  -3 1542.64  101.18   0
   5 -12   3   81.84   19.06   0
   5 -12   3   84.77   16.41   0
  -5  12  -3   54.39   12.27   0
  -5  12  -3   86.41   16.05   0
  -5  12  -3   82.57   14.31   0
  -5  12  -3  100.12   12.30   0
   6 -12   3   14.03   13.42   0
   6 -12   3   16.58   16.58   0
  -6  12  -3   27.68   13.60   0
  -6  12  -3   15.95   10.22   0
  -6  12  -3    0.01    8.40   0
  -6  12  -3    0.84   10.49   0
  -7  12  -3   13.67   11.79   0
  -7  12  -3    2.07   15.30   0
  -7  12  -3   12.44    7.11   0
  -7  12  -3    1.72   18.90   0
   7 -12   3    0.01   18.56   0
   6  11  -3   59.43   20.77   0
  -6 -11   3   30.51   21.79   0
   6  11  -3   59.18   36.76   0
  -6 -11   3   65.61   13.04   0
   5  11  -3  100.08   23.14   0
   5  11  -3  140.36   26.93   0
   5  11  -3  135.47   23.41   0
  -5 -11   3  110.31   22.73   0
  -5 -11   3  129.36   19.52   0
  -5 -11   3  106.56   15.67   0
   5  11  -3  138.63   22.16   0
   5  11  -3  145.78    9.29   0
   4  11  -3  173.87   27.33   0
   4  11  -3  162.97   18.11   0
  -4 -11   3  156.77   15.95   0
  -4 -11   3  133.04   19.09   0
  -4 -11   3  171.05   17.88   0
   4  11  -3  155.95   19.71   0
   4  11  -3  138.09   19.41   0
   4  11  -3  144.38   20.26   0
   3  11  -3   18.40   16.98   0
   3  11  -3    1.86    8.07   0
   3  11  -3    0.01    9.10   0
  -3 -11   3    1.55    5.82   0
  -3 -11   3    3.44   12.27   0
   3  11  -3    3.19    7.98   0
  -3 -11   3    0.00   11.12   0
   3  11  -3    0.00    7.91   0
   2  11  -3  176.46   19.83   0
   2  11  -3  266.40   23.74   0
   2  11  -3  222.54   19.35   0
   2  11  -3  188.64   17.24   0
  -2 -11   3  202.48   13.11   0
  -2 -11   3  212.29   20.85   0
  -2 -11   3  182.26   18.97   0
   2  11  -3  239.56   22.78   0
   1  11  -3  192.30   15.74   0
   1  11  -3  177.99   18.36   0
  -1 -11   3  155.40   15.90   0
   1  11  -3  157.01   11.78   0
  -1 -11   3  155.46   16.25   0
   1  11  -3  199.11   18.59   0
  -1 -11   3  158.77   10.43   0
   1  11  -3  201.86   20.19   0
   0 -11   3   39.67    5.75   0
   0  11  -3   31.88    6.05   0
   0  11  -3   34.67   10.80   0
   0  11  -3   37.27    8.49   0
   0 -11   3   29.17   11.14   0
   0 -11   3   44.16    9.99   0
   0 -11   3   43.46    5.53   0
   1 -11   3   15.62    4.39   0
  -1  11  -3    0.01    8.40   0
  -1  11  -3   18.73    5.02   0
  -1  11  -3    8.48    6.89   0
   1 -11   3   17.69    6.76   0
   1 -11   3   20.65    3.44   0
  -1  11  -3    5.91    5.00   0
   2 -11   3  357.24   18.00   0
   2 -11   3  396.15   24.60   0
  -2  11  -3  372.98   19.50   0
  -2  11  -3  393.33   24.97   0
  -2  11  -3  377.15   20.11   0
  -2  11  -3  382.96   24.07   0
   3 -11   3 1249.88   45.69   0
   3 -11   3 1127.26   66.01   0
   3 -11   3 1197.01   40.78   0
  -3  11  -3 1078.96   62.84   0
  -3  11  -3 1121.03   52.98   0
  -3  11  -3 1162.32   45.04   0
  -3  11  -3 1213.00   48.13   0
   4 -11   3  220.46   21.07   0
  -4  11  -3  187.81   24.08   0
   4 -11   3  239.34   21.49   0
   4 -11   3  210.55   14.55   0
  -4  11  -3  229.32   17.16   0
  -4  11  -3  206.40   15.88   0
  -4  11  -3  189.56   14.51   0
   5 -11   3  439.21   31.66   0
   5 -11   3  494.61   31.95   0
   5 -11   3  433.77   24.88   0
  -5  11  -3  441.47   43.41   0
  -5  11  -3  474.90   27.03   0
  -5  11  -3  445.44   23.79   0
  -5  11  -3  488.22   29.99   0
  -6  11  -3    0.01    4.89   0
  -6  11  -3    0.01   10.09   0
   6 -11   3   32.60   15.04   0
   6 -11   3    0.01   10.18   0
  -6  11  -3    1.21   11.33   0
  -6  11  -3    9.79   12.13   0
  -7  11  -3   52.77   10.73   0
  -7  11  -3   83.66   18.33   0
   7 -11   3   67.14   20.71   0
  -7  11  -3   44.41   16.81   0
  -7  11  -3   59.86   13.94   0
  -8  11  -3   56.25   21.56   0
  -6 -10   3   52.75   12.44   0
   6  10  -3   49.65   25.29   0
   6  10  -3   33.48   16.74   0
  -6 -10   3   36.38   12.26   0
  -6 -10   3   40.06   20.32   0
  -6 -10   3   29.65   15.53   0
   5  10  -3   48.36   21.92   0
   5  10  -3   51.93   24.29   0
   5  10  -3   61.12    6.24   0
   5  10  -3   66.24   16.27   0
  -5 -10   3   68.55   12.07   0
  -5 -10   3   54.07   13.88   0
   5  10  -3   22.20   12.52   0
  -5 -10   3   63.23   17.14   0
   4  10  -3 1026.77   51.99   0
   4  10  -3 1078.02   62.87   0
   4  10  -3 1082.53   49.29   0
   4  10  -3  966.46   61.26   0
   4  10  -3 1079.03   51.41   0
  -4 -10   3  998.46   41.28   0
  -4 -10   3 1044.21   53.93   0
  -4 -10   3  982.69   47.35   0
   3  10  -3   10.76   10.05   0
   3  10  -3   11.52   12.80   0
   3  10  -3    0.00   12.63   0
   3  10  -3    0.01   11.00   0
   3  10  -3   10.83   10.29   0
  -3 -10   3   17.04   11.75   0
  -3 -10   3   10.40    6.16   0
  -3 -10   3   13.88   11.40   0
   2  10  -3  315.49   24.43   0
   2  10  -3  338.52   23.28   0
   2  10  -3  348.76   22.25   0
   2  10  -3  328.02   23.18   0
   2  10  -3  304.62   20.99   0
  -2 -10   3  302.03   17.27   0
  -2 -10   3  344.67   25.94   0
  -2 -10   3  331.77   21.62   0
  -1 -10   3    0.01    6.17   0
   1  10  -3   13.25    1.56   0
   1  10  -3   18.80    8.68   0
   1  10  -3   16.65    4.76   0
   1  10  -3   20.76    9.16   0
   1  10  -3    5.64    8.06   0
   1  10  -3   11.36    6.92   0
  -1 -10   3   21.53    5.77   0
  -1 -10   3   13.46    7.29   0
   0  10  -3   24.77    5.92   0
   0  10  -3   31.22    7.38   0
   0  10  -3   28.23    6.59   0
   0 -10   3   25.98    4.72   0
   0 -10   3   23.25    9.19   0
   0 -10   3   21.98    8.90   0
  -1  10  -3   92.28    8.51   0
   1 -10   3  101.64    6.08   0
   1 -10   3   83.48   10.50   0
   1 -10   3   99.64    8.18   0
  -1  10  -3  125.84   13.25   0
  -1  10  -3  125.74   10.57   0
  -1  10  -3   85.04   10.40   0
  -2  10  -3   23.66    7.71   0
   2 -10   3   23.17    6.85   0
   2 -10   3   27.57    6.43   0
  -2  10  -3   20.85    6.66   0
  -2  10  -3   28.75    5.83   0
   3 -10   3  221.91   15.93   0
   3 -10   3  180.29   17.53   0
   3 -10   3  200.90   12.72   0
  -3  10  -3  178.14   15.83   0
  -3  10  -3  179.56   15.66   0
  -3  10  -3  181.57   13.78   0
  -3  10  -3  192.29   13.23   0
   4 -10   3    2.20    7.15   0
  -4  10  -3    0.01    5.23   0
   4 -10   3    3.58    6.45   0
   4 -10   3    0.01    6.03   0
  -4  10  -3    4.25    8.50   0
  -4  10  -3   10.05    5.23   0
  -4  10  -3    6.18    4.41   0
   5 -10   3   90.98   17.84   0
  -5  10  -3   73.59    9.75   0
  -5  10  -3   88.26   11.98   0
   5 -10   3   98.51   13.61   0
   5 -10   3   70.22    9.91   0
  -5  10  -3   91.89   16.89   0
  -5  10  -3   91.68   12.10   0
  -6  10  -3   38.52    9.75   0
   6 -10   3   55.67   18.56   0
  -6  10  -3   56.27   15.65   0
  -6  10  -3   34.15   10.04   0
  -6  10  -3   39.26   10.80   0
  -6  10  -3   45.29    7.17   0
   7 -10   3  981.79   60.00   0
  -7  10  -3  962.51   65.32   0
  -7  10  -3  898.96   43.59   0
  -7  10  -3  827.41   48.33   0
  -7  10  -3  942.72   36.21   0
  -7  10  -3  890.02   42.44   0
  -7  10  -3  839.88   57.09   0
  -8  10  -3  391.64   37.76   0
  -8  10  -3  437.60   32.99   0
   6   9  -3   69.12   20.48   0
   6   9  -3   99.31   31.78   0
  -6  -9   3   96.22   14.98   0
  -6  -9   3   93.18   13.50   0
   6   9  -3   70.79   23.18   0
  -6  -9   3   78.54   21.64   0
  -6  -9   3   49.19   14.33   0
   5   9  -3   44.05   15.35   0
   5   9  -3   41.82   15.53   0
  -5  -9   3   34.36   12.73   0
   5   9  -3   45.94   17.34   0
  -5  -9   3   32.09   10.70   0
  -5  -9   3   26.01    8.93   0
   5   9  -3   25.56   11.62   0
   5   9  -3   26.73    5.09   0
   4   9  -3   10.02   10.69   0
   4   9  -3    0.01   10.23   0
   4   9  -3   15.80   12.76   0
   4   9  -3    7.19    8.22   0
   4   9  -3    0.01    7.51   0
  -4  -9   3   19.61    8.85   0
  -4  -9   3    0.00   11.43   0
  -4  -9   3    1.98    7.93   0
   3   9  -3  580.80   32.64   0
   3   9  -3  556.71   30.64   0
   3   9  -3  621.46   31.60   0
   3   9  -3  461.28   41.40   0
   3   9  -3  588.45   25.51   0
  -3  -9   3  550.81   23.76   0
  -3  -9   3  599.47   34.93   0
  -3  -9   3  541.36   29.68   0
   2   9  -3   20.15    8.06   0
   2   9  -3    6.63    7.37   0
   2   9  -3    0.01    7.65   0
   2   9  -3   11.42    8.31   0
  -2  -9   3    0.01    3.44   0
  -2  -9   3    3.05    8.54   0
  -2  -9   3   12.19    6.60   0
   2   9  -3    4.26    9.95   0
   1   9  -3  151.52   14.04   0
   1   9  -3  108.67   10.70   0
   1   9  -3  139.19   13.43   0
   1   9  -3  130.65   15.07   0
   1   9  -3  134.17   11.43   0
  -1  -9   3  132.89    9.60   0
  -1  -9   3  153.62   14.07   0
   1   9  -3  129.37    5.01   0
  -1  -9   3  133.37   12.41   0
   0   9  -3    3.74    3.20   0
   0   9  -3    7.90    7.34   0
   0   9  -3   10.35    4.71   0
   0  -9   3    2.37    2.37   0
   0  -9   3   11.63    7.76   0
   0  -9   3    1.93    3.08   0
   0  -9   3    8.88    5.22   0
  -1   9  -3  304.45   15.76   0
   1  -9   3  291.89   17.71   0
   1  -9   3  316.62   12.02   0
   1  -9   3  298.74   19.10   0
   1  -9   3  316.51   18.27   0
  -1   9  -3  288.63   18.52   0
  -1   9  -3  297.60   18.50   0
   1  -9   3  300.58   13.68   0
  -1   9  -3  296.79   16.34   0
  -2   9  -3 1318.98   60.01   0
   2  -9   3 1413.66   56.72   0
   2  -9   3 1296.94   48.33   0
  -2   9  -3 1298.31   54.16   0
  -2   9  -3 1260.96   51.03   0
  -2   9  -3 1311.88   48.51   0
  -3   9  -3   18.38    5.80   0
   3  -9   3   12.02    9.62   0
   3  -9   3   17.74    6.21   0
  -3   9  -3   12.06    4.82   0
  -3   9  -3   19.01    5.75   0
  -3   9  -3   17.91    5.97   0
   3  -9   3   11.27    6.44   0
   4  -9   3   58.01    8.23   0
  -4   9  -3   48.34    7.54   0
  -4   9  -3   28.39   10.55   0
   4  -9   3   84.88   12.32   0
   4  -9   3   70.35   11.82   0
  -4   9  -3   45.42    9.83   0
  -4   9  -3   67.36    9.96   0
   5  -9   3   35.30   11.35   0
  -5   9  -3   27.92    9.59   0
  -5   9  -3   34.54    9.93   0
  -5   9  -3   15.61    7.80   0
  -5   9  -3   24.65    6.72   0
  -5   9  -3   39.33    9.72   0
   5  -9   3   31.61    9.09   0
   5  -9   3   12.42    8.70   0
  -6   9  -3   38.74   10.64   0
  -6   9  -3   18.81    7.60   0
  -6   9  -3   37.35    5.92   0
  -6   9  -3   14.35   10.18   0
  -6   9  -3   44.84   12.88   0
  -6   9  -3   23.82    5.50   0
   6  -9   3   84.17   18.63   0
  -7   9  -3  156.48   14.67   0
  -7   9  -3  154.59   27.00   0
  -7   9  -3  223.60   18.74   0
  -7   9  -3  164.16   20.05   0
  -7   9  -3  158.76   18.65   0
  -7   9  -3  188.63   13.37   0
  -8   9  -3   26.39   18.79   0
  -8   9  -3   58.55   19.73   0
  -8   9  -3   68.32   14.58   0
  -8   9  -3   59.89   18.57   0
  -8   9  -3   57.20    9.61   0
   7   8  -3   28.05   26.88   0
  -7  -8   3    0.01   12.46   0
  -7  -8   3    7.42   14.84   0
  -7  -8   3    0.01   14.91   0
  -7  -8   3    6.84    8.67   0
  -7  -8   3    0.01   20.01   0
  -6  -8   3  179.59   21.36   0
   6   8  -3  160.45   24.53   0
   6   8  -3  185.11   35.51   0
   6   8  -3  234.70   30.85   0
  -6  -8   3  186.52   18.14   0
  -6  -8   3  215.11   18.54   0
  -6  -8   3  225.29   22.48   0
   5   8  -3   51.52    6.36   0
  -5  -8   3   48.87   10.70   0
  -5  -8   3   37.65    9.32   0
   5   8  -3   41.01   11.81   0
   5   8  -3   24.52   18.16   0
   5   8  -3   55.76   12.46   0
  -5  -8   3   69.29   14.41   0
  -5  -8   3   54.88   11.97   0
   5   8  -3   47.34   15.09   0
  -4  -8   3   87.03   12.72   0
   4   8  -3   80.51   13.12   0
   4   8  -3   99.47   14.51   0
   4   8  -3  102.35   17.73   0
   4   8  -3   76.97   16.14   0
   4   8  -3   56.80    8.81   0
  -4  -8   3   79.17   10.76   0
  -4  -8   3   58.91   11.78   0
  -4  -8   3  101.19   10.31   0
   3   8  -3    0.01    7.67   0
  -3  -8   3    0.01    9.46   0
   3   8  -3    0.01    5.96   0
   3   8  -3   10.10    6.73   0
  -3  -8   3   13.43    8.78   0
   3   8  -3    0.01    5.74   0
  -3  -8   3    5.75    4.60   0
   3   8  -3   16.67   11.67   0
   2   8  -3   60.31   10.84   0
   2   8  -3   62.72    9.82   0
   2   8  -3   64.08   11.37   0
   2   8  -3   65.70    8.48   0
  -2  -8   3   62.52    6.48   0
  -2  -8   3   60.41   11.04   0
  -2  -8   3   55.36    3.46   0
  -2  -8   3   52.73    8.27   0
   2   8  -3   56.99   10.10   0
   1   8  -3  451.25   26.41   0
   1   8  -3  456.22   22.41   0
   1   8  -3  431.69   28.72   0
   1   8  -3  472.02   20.57   0
  -1  -8   3  417.10   19.20   0
  -1  -8   3  525.71   28.00   0
  -1  -8   3  476.29   16.06   0
  -1  -8   3  491.35   25.56   0
   1   8  -3  570.50   25.54   0
   0   8  -3 4551.61  167.19   0
   0  -8   3 4074.44  126.23   0
   0   8  -3 4472.40  152.91   0
   0   8  -3 4348.24  141.43   0
   0  -8   3 4691.82  179.95   0
   0  -8   3 4382.54  159.37   0
   0  -8   3 4285.69  125.27   0
   1  -8   3  379.64   19.76   0
   1  -8   3  337.20   12.73   0
   1  -8   3  349.15   14.80   0
   1  -8   3  341.64   17.51   0
  -1   8  -3  346.58   18.84   0
  -1   8  -3  358.87   15.77   0
  -1   8  -3  298.00   16.16   0
   1  -8   3  354.04   20.42   0
  -2   8  -3 1881.52   61.62   0
  -2   8  -3 1864.74   74.21   0
  -2   8  -3 1741.80   79.48   0
  -2   8  -3 1866.30   64.52   0
   2  -8   3 1948.46   69.93   0
   2  -8   3 1952.12   55.08   0
   2  -8   3 1878.77  109.79   0
   2  -8   3 1828.17   62.69   0
   3  -8   3  202.87   13.05   0
   3  -8   3  174.18   10.75   0
  -3   8  -3  181.09   15.19   0
  -3   8  -3  176.62   13.88   0
  -3   8  -3  173.18   11.07   0
   3  -8   3  206.38   17.39   0
  -3   8  -3  191.60   11.98   0
  -4   8  -3  331.47   33.43   0
  -4   8  -3  351.74   18.66   0
  -4   8  -3  335.51   20.45   0
  -4   8  -3  341.07   21.26   0
   4  -8   3  345.34   17.42   0
   4  -8   3  356.12   22.87   0
   4  -8   3  379.20   22.61   0
  -4   8  -3  346.06   17.01   0
  -5   8  -3   23.77    4.32   0
  -5   8  -3   17.94    7.09   0
  -5   8  -3   14.29    7.84   0
  -5   8  -3   28.36    8.03   0
  -5   8  -3   22.82    5.48   0
  -5   8  -3    9.89    5.93   0
   5  -8   3   21.33    8.27   0
   5  -8   3   24.34    8.33   0
   6  -8   3   46.72   13.14   0
  -6   8  -3   42.17   13.63   0
  -6   8  -3   42.55   11.10   0
  -6   8  -3   38.35    9.19   0
  -6   8  -3   19.11   11.65   0
  -6   8  -3   33.43    6.43   0
  -7   8  -3 1775.52   63.83   0
  -7   8  -3 1701.66   73.66   0
  -7   8  -3 1137.65   96.63   0
  -7   8  -3 1755.85   69.25   0
  -7   8  -3 1497.97   95.08   0
  -7   8  -3 1617.11   67.59   0
  -8   8  -3   31.70   12.10   0
  -8   8  -3   10.18   12.96   0
  -8   8  -3   22.33   10.54   0
  -8   8  -3   12.11   12.11   0
  -8   8  -3   30.66   26.82   0
  -8   8  -3   18.96   17.16   0
  -8   8  -3    0.01   13.36   0
  -8   8  -3   24.75    8.45   0
  -7  -7   3   13.28   10.62   0
  -7  -7   3    5.66   14.56   0
  -7  -7   3    0.01    6.91   0
  -7  -7   3    0.98   11.82   0
  -6  -7   3  164.80   17.64   0
  -6  -7   3   28.49   14.59   0
   6   7  -3  191.31   28.70   0
  -6  -7   3  220.59   17.39   0
   6   7  -3  232.24   25.96   0
  -6  -7   3  223.14   15.94   0
  -5  -7   3  455.70   20.62   0
  -5  -7   3   15.01   11.44   0
   5   7  -3  569.23   22.42   0
  -5  -7   3  459.14   19.76   0
   5   7  -3  505.15   36.84   0
   5   7  -3  481.33   30.12   0
   5   7  -3  458.85   30.37   0
  -5  -7   3  492.75   24.77   0
   5   7  -3  444.60   36.73   0
   4   7  -3  157.00   16.26   0
   4   7  -3  120.37   16.58   0
   4   7  -3  154.98   16.66   0
   4   7  -3  139.08   16.99   0
   4   7  -3  127.33   11.99   0
  -4  -7   3  126.15   11.57   0
  -4  -7   3  132.31   15.81   0
  -4  -7   3  127.14   12.29   0
   3   7  -3  672.29   31.57   0
   3   7  -3  721.61   32.49   0
   3   7  -3  532.01   44.75   0
   3   7  -3  693.07   29.08   0
  -3  -7   3  617.70   26.49   0
  -3  -7   3  679.71   22.04   0
  -3  -7   3  669.14   32.00   0
  -3  -7   3  747.08   36.50   0
   3   7  -3  654.43   30.87   0
  -2  -7   3  370.59   16.06   0
   2   7  -3  409.75   24.15   0
   2   7  -3  414.93   22.59   0
   2   7  -3  363.63   23.21   0
   2   7  -3  405.83   25.09   0
   2   7  -3  380.83   19.15   0
  -2  -7   3  392.92   14.66   0
  -2  -7   3  454.20   26.18   0
  -2  -7   3  419.53   24.02   0
  -1  -7   3  274.30   12.38   0
   1   7  -3  317.06   19.24   0
   1   7  -3  307.78   18.55   0
   1   7  -3  316.14   20.59   0
   1   7  -3  276.10   23.38   0
   1   7  -3  323.52   15.79   0
  -1  -7   3  356.38   22.56   0
  -1  -7   3  307.42   12.67   0
  -1  -7   3  316.60   18.03   0
   0  -7   3    0.00    3.68   0
   0   7  -3    4.95    3.30   0
   0   7  -3    1.19    0.79   0
   0   7  -3    0.01    3.91   0
   0   7  -3    1.44    3.35   0
   0  -7   3    7.33    2.44   0
   0  -7   3    7.74    5.95   0
   0  -7   3    0.01    2.07   0
   1  -7   3    7.08    4.36   0
   1  -7   3    7.05    1.63   0
   1  -7   3   13.66    4.16   0
   1  -7   3    2.65    3.19   0
  -1   7  -3    6.31    1.97   0
  -1   7  -3    2.66    3.20   0
  -1   7  -3    4.48    3.14   0
   1  -7   3    8.57    2.86   0
  -1   7  -3    4.39    3.51   0
   2  -7   3    6.05    3.63   0
   2  -7   3    0.88    4.42   0
  -2   7  -3    5.69    3.25   0
  -2   7  -3    7.16    2.39   0
  -2   7  -3    0.01    3.43   0
   2  -7   3    0.01    2.92   0
   2  -7   3    2.69    3.77   0
  -2   7  -3    3.94    3.06   0
   3  -7   3    0.01    4.43   0
   3  -7   3    8.68    4.73   0
   3  -7   3   11.84    6.97   0
   3  -7   3    9.03    4.06   0
  -3   7  -3    6.86    5.25   0
  -3   7  -3    8.52    5.20   0
  -3   7  -3   11.93    5.57   0
  -3   7  -3    6.22    3.55   0
  -4   7  -3   52.67   10.70   0
  -4   7  -3   51.42    9.05   0
  -4   7  -3   54.61    5.92   0
  -4   7  -3   60.50    8.77   0
   4  -7   3   63.13   11.42   0
   4  -7   3   49.02    8.80   0
   4  -7   3   57.37    7.44   0
  -4   7  -3   61.66    4.69   0
  -4   7  -3   43.81    7.10   0
  -5   7  -3   54.27    7.36   0
   5  -7   3   73.79   12.08   0
   5  -7   3   74.04   10.51   0
  -5   7  -3   81.30   12.15   0
  -5   7  -3   54.73    9.20   0
  -5   7  -3   57.90   13.05   0
  -5   7  -3   83.57    8.71   0
  -5   7  -3   71.23    6.48   0
   6  -7   3  509.53   33.71   0
  -6   7  -3  500.20   39.40   0
  -6   7  -3  453.21   24.04   0
  -6   7  -3  503.65   27.47   0
  -6   7  -3  474.27   23.51   0
  -6   7  -3  474.96   25.97   0
  -6   7  -3  463.90   36.89   0
  -7   7  -3    0.01   12.76   0
  -7   7  -3   11.63   13.96   0
  -7   7  -3    1.15    6.92   0
  -7   7  -3   25.07    8.36   0
  -7   7  -3    0.01   13.58   0
  -7   7  -3   10.19    7.75   0
  -7   7  -3   31.93   10.95   0
  -7   7  -3    3.85    7.06   0
  -8   7  -3  281.35   34.69   0
  -8   7  -3  236.38   23.59   0
  -8   7  -3  250.30   26.08   0
  -8   7  -3  241.86   17.36   0
  -8   7  -3  250.61   27.19   0
  -8   7  -3  235.15   30.20   0
  -8   7  -3  198.77   21.05   0
  -8   7  -3   14.10   25.47   0
  -8   7  -3  228.82   22.25   0
  -8   7  -3  192.35   20.41   0
  -7  -6   3  158.81    9.99   0
  -7  -6   3  149.85   19.80   0
  -7  -6   3  147.77   18.32   0
  -7  -6   3   20.88   17.62   0
  -7  -6   3  138.63   35.04   0
  -7  -6   3  121.55   16.21   0
  -7  -6   3  162.68   15.85   0
  -7  -6   3  148.35   26.22   0
  -7  -6   3  153.19   19.85   0
  -7  -6   3   80.39   20.73   0
   6   6  -3 1167.45   78.75   0
   6   6  -3 1335.86   56.68   0
  -6  -6   3 1401.60   44.61   0
  -6  -6   3   12.31   30.45   0
  -6  -6   3 1539.65   47.49   0
  -6  -6   3 1519.59   64.51   0
  -6  -6   3 1495.97   52.98   0
  -6  -6   3 1334.10   67.15   0
  -6  -6   3 1480.24   46.10   0
  -6  -6   3 1338.15   64.76   0
  -5  -6   3   74.56   15.13   0
  -5  -6   3  132.27   26.02   0
   5   6  -3  128.39   20.57   0
   5   6  -3   84.46   17.95   0
   5   6  -3  145.88   15.07   0
  -5  -6   3  123.62   14.91   0
  -5  -6   3   77.19   10.69   0
  -5  -6   3  139.69   17.64   0
  -5  -6   3  107.81    6.06   0
   5   6  -3  111.94   22.27   0
   5   6  -3   95.33   16.24   0
  -5  -6   3   92.98   18.60   0
  -4  -6   3   60.78    8.14   0
   4   6  -3   57.60   15.16   0
   4   6  -3   56.39   11.28   0
   4   6  -3   41.01   10.09   0
   4   6  -3   37.62    6.84   0
   4   6  -3   34.41   11.91   0
  -4  -6   3   41.64    7.39   0
  -4  -6   3   29.49   10.95   0
  -4  -6   3   46.45    5.93   0
  -4  -6   3   40.26    3.10   0
  -4  -6   3   40.46    8.87   0
  -4  -6   3    6.04    8.72   0
  -3  -6   3  159.75   10.80   0
  -3  -6   3  245.52   15.24   0
   3   6  -3  203.55   16.46   0
   3   6  -3  218.54   14.62   0
   3   6  -3  173.81   15.23   0
   3   6  -3  162.93   21.84   0
   3   6  -3  205.93   14.27   0
  -3  -6   3    0.01    6.45   0
  -3  -6   3  208.47   10.59   0
  -3  -6   3  190.62   11.52   0
   2   6  -3   72.43    9.71   0
   2   6  -3   68.54    8.31   0
   2   6  -3   68.77   11.86   0
   2   6  -3   65.82   10.77   0
   2   6  -3   59.96    9.22   0
  -2  -6   3   60.98    5.79   0
  -2  -6   3   68.77    4.91   0
  -2  -6   3   61.62    9.52   0
   1   6  -3  413.15   22.78   0
   1   6  -3  392.96   24.79   0
   1   6  -3  394.58   18.10   0
   1   6  -3  362.41   16.78   0
  -1  -6   3  345.42   14.13   0
  -1  -6   3  407.01   19.20   0
  -1  -6   3  411.32   15.69   0
  -1  -6   3  420.01   23.77   0
   0  -6   3  189.11    8.84   0
   0   6  -3  177.33   10.43   0
   0   6  -3  189.25   10.24   0
   0  -6   3  191.15   13.88   0
   0  -6   3  197.23    9.75   0
   0  -6   3  202.08   11.76   0
   0   6  -3  107.71    6.76   0
   1  -6   3 1142.89   46.49   0
   1  -6   3 1188.22   35.05   0
   1  -6   3 1136.29   45.41   0
  -1   6  -3 1072.31   54.66   0
  -1   6  -3 1142.23   40.07   0
  -1   6  -3 1103.51   47.61   0
  -1   6  -3 1198.28   41.30   0
   1  -6   3 1294.05   54.42   0
   2  -6   3   35.91    6.38   0
  -2   6  -3   29.44    5.79   0
  -2   6  -3   29.65    5.28   0
   2  -6   3   36.90    5.97   0
   2  -6   3   28.12    4.44   0
   2  -6   3   30.08    4.88   0
  -2   6  -3   26.90    4.89   0
  -2   6  -3   29.66    4.36   0
  -3   6  -3  866.56   59.55   0
  -3   6  -3  960.04   37.43   0
  -3   6  -3  952.27   33.04   0
  -3   6  -3  937.88   38.73   0
  -3   6  -3  911.64   34.06   0
   3  -6   3  913.61   36.76   0
  -3   6  -3  952.23   37.74   0
   3  -6   3  972.76   41.33   0
   3  -6   3  996.23   33.47   0
   3  -6   3  986.43   45.37   0
  -4   6  -3   42.99    6.31   0
   4  -6   3   37.28    7.46   0
   4  -6   3   19.83    4.85   0
  -4   6  -3   35.08    3.84   0
  -4   6  -3   35.78    7.07   0
  -4   6  -3   33.57    5.52   0
  -4   6  -3   44.48   10.71   0
  -4   6  -3   34.59    6.92   0
  -5   6  -3   38.04    7.93   0
  -5   6  -3   24.28    6.74   0
  -5   6  -3   28.66   11.94   0
   5  -6   3   35.62    9.97   0
   5  -6   3   29.58    6.62   0
  -5   6  -3   28.78    8.04   0
  -5   6  -3   27.17    7.37   0
  -5   6  -3   25.78    4.86   0
  -6   6  -3   24.29    6.07   0
  -6   6  -3   19.47    9.95   0
  -6   6  -3   10.35    5.52   0
  -6   6  -3   21.46    7.93   0
  -6   6  -3   14.46    6.43   0
  -6   6  -3    0.01   13.49   0
  -6   6  -3   31.01    7.64   0
  -7   6  -3   16.88    6.33   0
  -7   6  -3    1.64    6.99   0
  -7   6  -3    0.01   12.96   0
  -7   6  -3   26.09   19.77   0
  -7   6  -3   20.59   10.74   0
  -7   6  -3    3.61    4.21   0
  -7   6  -3    0.01   13.35   0
  -7   6  -3    0.00    8.36   0
  -8   6  -3    0.01   25.77   0
  -8   6  -3    7.07   12.86   0
  -8   6  -3   12.50    8.80   0
  -8   6  -3   31.70   12.79   0
  -8   6  -3   19.86   13.94   0
  -8   6  -3   12.53   31.34   0
  -8   6  -3   67.55   23.84   0
  -8   6  -3    0.01    6.46   0
  -8   6  -3    0.01   11.85   0
  -8   6  -3    6.32   14.22   0
  -8   6  -3    0.01   10.36   0
  -9   6  -3  134.08   20.86   0
  -9   6  -3   77.39   24.74   0
  -9   6  -3  114.09   39.18   0
  -9   6  -3  140.10   18.96   0
  -9   6  -3  126.87   21.91   0
  -9   6  -3  111.47   18.36   0
  -8  -5   3   41.99   17.81   0
  -8  -5   3   35.84   15.36   0
  -8  -5   3    0.01   11.35   0
  -8  -5   3   26.16   21.67   0
  -7  -5   3    0.01   15.97   0
  -7  -5   3  109.40   21.88   0
  -7  -5   3   79.02    7.90   0
  -7  -5   3  107.43   11.83   0
  -7  -5   3   76.06   14.36   0
  -7  -5   3   50.33   12.38   0
  -7  -5   3   63.62   28.78   0
  -7  -5   3   73.35   14.67   0
  -6  -5   3    0.00    3.25   0
  -6  -5   3   16.49   13.85   0
  -6  -5   3    0.01    8.32   0
  -6  -5   3    0.01    9.57   0
  -6  -5   3    5.25    7.27   0
  -6  -5   3    2.32   12.35   0
  -6  -5   3    1.94    4.35   0
  -6  -5   3    0.01    6.22   0
  -5  -5   3   73.89    7.29   0
   5   5  -3   55.34   13.53   0
   5   5  -3   89.58   12.54   0
   5   5  -3   90.43    8.12   0
   5   5  -3  104.32   17.39   0
  -5  -5   3    0.01   11.10   0
  -5  -5   3   53.97   17.46   0
  -5  -5   3   70.91    5.88   0
  -5  -5   3   95.84   16.87   0
  -5  -5   3   57.78    9.77   0
  -5  -5   3   88.79   12.03   0
  -5  -5   3   77.93   11.53   0
   4   5  -3  169.42   17.17   0
   4   5  -3  120.57   13.91   0
   4   5  -3  149.86   14.36   0
   4   5  -3  130.81   11.03   0
   4   5  -3  138.28   16.74   0
  -4  -5   3  123.91    9.47   0
  -4  -5   3    0.00    5.22   0
  -4  -5   3  126.33    9.23   0
  -4  -5   3  149.81   17.75   0
  -4  -5   3  122.10    9.14   0
  -4  -5   3  139.05   16.55   0
  -4  -5   3  132.15   12.39   0
   3   5  -3  128.67   11.39   0
  -3  -5   3  149.33    8.22   0
   3   5  -3  112.81   13.43   0
  -3  -5   3  126.70    8.99   0
   3   5  -3  128.78   13.08   0
  -3  -5   3  115.42   13.78   0
  -3  -5   3  136.32   12.27   0
  -3  -5   3  144.31   12.08   0
  -3  -5   3   11.26    5.33   0
   3   5  -3  137.25   11.83   0
   3   5  -3  128.94   13.20   0
   2   5  -3   96.44    8.45   0
   2   5  -3   79.31   10.31   0
   2   5  -3   88.12   12.59   0
   2   5  -3   94.87    9.36   0
  -2  -5   3   81.86    6.66   0
  -2  -5   3    0.01    2.60   0
  -2  -5   3   92.70    6.49   0
  -2  -5   3   81.17    7.87   0
   2   5  -3   80.09   10.11   0
  -1  -5   3  211.02   10.58   0
   1   5  -3  170.34   14.81   0
   1   5  -3  174.97    9.55   0
   1   5  -3  202.88   14.09   0
   1   5  -3  193.31   11.67   0
  -1  -5   3  147.73    8.05   0
  -1  -5   3  201.74   11.66   0
   1   5  -3  194.69   13.56   0
   0   5  -3  368.98   17.30   0
   0   5  -3  365.54   15.72   0
   0  -5   3  330.94   13.68   0
   0  -5   3  402.64   15.56   0
   0  -5   3  372.06   21.28   0
   0  -5   3  437.18   18.24   0
  -1   5  -3    1.73    2.17   0
  -1   5  -3    5.93    2.28   0
   1  -5   3    0.00    3.38   0
   1  -5   3    3.98    3.10   0
  -1   5  -3    0.00    3.70   0
  -1   5  -3    0.01    3.20   0
   1  -5   3    0.00    2.43   0
   1  -5   3    2.10    2.10   0
   2  -5   3   13.17    3.84   0
   2  -5   3   17.77    4.13   0
   2  -5   3   19.22    4.12   0
   2  -5   3   10.44    3.48   0
  -2   5  -3   12.51    2.27   0
  -2   5  -3   20.25    4.22   0
  -2   5  -3   17.13    4.28   0
  -2   5  -3   17.33    3.71   0
  -2   5  -3   18.26    2.61   0
  -3   5  -3   21.77    5.86   0
  -3   5  -3   17.16    4.29   0
   3  -5   3   22.78    5.26   0
   3  -5   3   18.43    4.01   0
   3  -5   3   19.71    4.93   0
   3  -5   3   26.44    5.47   0
  -3   5  -3   25.20    4.62   0
  -3   5  -3   10.65    4.63   0
  -3   5  -3   15.24    3.61   0
  -3   5  -3   18.75    2.74   0
   4  -5   3  228.10   15.69   0
   4  -5   3  235.95   13.33   0
   4  -5   3  192.90   12.86   0
  -4   5  -3  210.41   16.51   0
  -4   5  -3  190.29   11.95   0
  -4   5  -3  187.98   11.90   0
  -4   5  -3  198.21   18.16   0
  -4   5  -3  199.02   13.93   0
  -5   5  -3  729.13   51.16   0
  -5   5  -3  894.63   33.06   0
   5  -5   3  999.22   49.77   0
   5  -5   3  848.65   34.25   0
  -5   5  -3  966.12   33.97   0
  -5   5  -3  884.83   34.71   0
  -5   5  -3  862.94   54.08   0
  -5   5  -3  839.22   37.56   0
  -6   5  -3   20.21    9.67   0
  -6   5  -3   21.56    5.62   0
  -6   5  -3   17.13    9.22   0
  -6   5  -3   30.84   15.42   0
  -6   5  -3   12.78    7.05   0
  -6   5  -3   11.11    4.32   0
  -6   5  -3   20.70    5.17   0
  -6   5  -3   23.01    6.46   0
  -7   5  -3    0.01   14.71   0
  -7   5  -3    0.01   13.76   0
  -7   5  -3   12.50   14.06   0
  -7   5  -3    2.65   10.58   0
  -7   5  -3    3.45    4.92   0
  -7   5  -3    3.62   11.75   0
  -7   5  -3   12.59    6.06   0
  -7   5  -3    7.84    6.60   0
  -7   5  -3   12.94    5.06   0
  -8   5  -3    0.01   11.61   0
  -8   5  -3    6.49    5.99   0
  -8   5  -3    9.32    8.90   0
  -8   5  -3   32.74   19.49   0
  -8   5  -3    5.34   11.13   0
  -8   5  -3   26.87   14.26   0
  -8   5  -3   15.77   10.67   0
  -8   5  -3  144.67   42.93   0
  -8   5  -3    2.60    7.79   0
  -8   5  -3   10.18   19.23   0
  -8   5  -3    0.01   13.89   0
  -9   5  -3   28.71   13.89   0
  -9   5  -3   31.33   26.21   0
  -9   5  -3   23.06   23.06   0
  -9   5  -3   18.28   12.19   0
  -9   5  -3   46.69   14.98   0
  -9   5  -3   36.40   18.83   0
  -8  -4   3    2.36    6.12   0
  -8  -4   3   19.68    8.50   0
  -8  -4   3    2.25   18.72   0
  -8  -4   3    0.01   12.32   0
  -8  -4   3   15.99   12.96   0
  -8  -4   3    0.01   27.99   0
  -8  -4   3    1.59   15.86   0
  -8  -4   3   16.18   12.95   0
  -7  -4   3 1061.72   46.24   0
  -7  -4   3  926.06   32.84   0
  -7  -4   3  936.65   43.24   0
  -7  -4   3  912.37   61.18   0
  -7  -4   3 1010.31   41.51   0
  -7  -4   3 1054.24   54.41   0
  -7  -4   3 1025.89   56.85   0
  -7  -4   3  826.69   55.17   0
  -7  -4   3 1035.61   51.00   0
  -6  -4   3  132.74   14.38   0
  -6  -4   3  108.05   19.16   0
  -6  -4   3  145.26   10.83   0
  -6  -4   3  166.55   17.50   0
  -6  -4   3  146.71   16.37   0
  -6  -4   3    0.01   10.43   0
  -6  -4   3  153.50    8.37   0
  -6  -4   3  145.48   18.73   0
  -6  -4   3  149.24   16.06   0
  -5  -4   3  273.77   19.47   0
   5   4  -3  299.76   27.11   0
   5   4  -3  342.71   21.94   0
  -5  -4   3  291.11   15.81   0
  -5  -4   3  265.84   24.24   0
  -5  -4   3  291.86   11.86   0
  -5  -4   3  299.93   14.85   0
  -5  -4   3  232.22   20.02   0
  -5  -4   3   18.01   11.13   0
  -5  -4   3  316.81   22.18   0
   4   4  -3    0.01    3.62   0
   4   4  -3    4.37    6.55   0
   4   4  -3    2.14    8.54   0
   4   4  -3   12.31    6.15   0
   4   4  -3    0.00    5.14   0
  -4  -4   3    4.81    5.61   0
  -4  -4   3    0.01    6.17   0
  -4  -4   3    2.48    2.48   0
  -4  -4   3    1.02    7.16   0
  -4  -4   3    5.64    9.66   0
  -4  -4   3   17.07    6.32   0
  -4  -4   3    0.01    8.59   0
   3   4  -3  167.29   15.45   0
  -3  -4   3  186.52   16.73   0
   3   4  -3  215.28   17.62   0
   3   4  -3  186.10   12.24   0
  -3  -4   3  184.83   10.36   0
  -3  -4   3  195.20   12.58   0
  -3  -4   3  188.32   11.22   0
  -3  -4   3  191.86   15.81   0
  -3  -4   3  198.67   15.97   0
  -3  -4   3  220.34   14.82   0
   3   4  -3  194.39   15.29   0
   3   4  -3  165.76   14.08   0
   2   4  -3    6.31    4.36   0
   2   4  -3    5.94    3.81   0
   2   4  -3    4.00    4.33   0
   2   4  -3    4.96    4.50   0
   2   4  -3    5.03    4.36   0
  -2  -4   3    6.23    3.81   0
  -2  -4   3    6.17    4.46   0
  -2  -4   3    6.08    4.33   0
  -2  -4   3    4.77    4.41   0
  -2  -4   3    5.19    3.92   0
  -2  -4   3    5.94    3.89   0
   1   4  -3  274.28   14.39   0
   1   4  -3  234.49   21.68   0
   1   4  -3  238.76   10.66   0
   1   4  -3  239.43   13.77   0
   1   4  -3  248.38   13.07   0
  -1  -4   3  204.01    8.82   0
  -1  -4   3  245.87   10.12   0
  -1  -4   3  245.92   13.48   0
  -1  -4   3  251.77   16.40   0
   0   4  -3    5.85    1.80   0
   0  -4   3    4.74    2.96   0
   0   4  -3    1.63    2.17   0
   0  -4   3    8.10    2.16   0
   0   4  -3    5.80    2.18   0
   0  -4   3    3.82    4.58   0
   0  -4   3    7.45    2.48   0
   1  -4   3   11.66    4.66   0
  -1   4  -3    0.00    1.41   0
   1  -4   3   10.92    2.73   0
   1  -4   3   17.26    4.03   0
   1  -4   3   11.88    2.85   0
   1  -4   3   14.84    3.30   0
   1  -4   3    6.32    2.63   0
  -1   4  -3   12.36    2.38   0
  -1   4  -3   12.46    2.34   0
  -1   4  -3    7.23    2.89   0
  -1   4  -3   11.20    2.67   0
   2  -4   3  484.20   22.35   0
  -2   4  -3  482.13   27.40   0
   2  -4   3  472.99   21.75   0
  -2   4  -3  480.75   18.18   0
  -2   4  -3  441.92   14.75   0
   2  -4   3  487.65   19.47   0
   2  -4   3  436.44   18.91   0
  -2   4  -3  476.90   25.24   0
  -2   4  -3  475.95   18.79   0
  -3   4  -3 5687.43  154.46   0
  -3   4  -3 5269.29  268.65   0
  -3   4  -3 5499.63  171.89   0
   3  -4   3 5709.65  228.56   0
   3  -4   3 5823.49  162.12   0
   3  -4   3 5011.07  177.14   0
  -3   4  -3 4842.87  202.20   0
  -3   4  -3 5570.22  175.62   0
  -4   4  -3   47.08    6.00   0
   4  -4   3   50.79    7.05   0
   4  -4   3   52.38    7.48   0
   4  -4   3   54.40    7.58   0
  -4   4  -3   66.05    9.99   0
  -4   4  -3   51.00    6.83   0
  -4   4  -3   46.70    9.79   0
  -4   4  -3   67.00    8.32   0
  -5   4  -3 1083.43   91.53   0
  -5   4  -3 1337.43   45.39   0
  -5   4  -3 1330.57   60.54   0
  -5   4  -3 1290.18   44.37   0
  -5   4  -3 1341.38   55.21   0
  -5   4  -3 1196.21   66.50   0
  -5   4  -3 1302.03   43.43   0
  -6   4  -3  470.50   31.47   0
  -6   4  -3  359.07   23.12   0
  -6   4  -3   34.60   16.62   0
  -6   4  -3  444.38   32.08   0
  -6   4  -3  322.20   25.29   0
  -6   4  -3  311.40   18.32   0
  -6   4  -3  324.80   25.42   0
  -6   4  -3  350.88   24.20   0
  -7   4  -3  204.73   22.38   0
  -7   4  -3  207.61   17.44   0
  -7   4  -3  211.50   15.61   0
  -7   4  -3    3.23   13.38   0
  -7   4  -3  230.63   15.47   0
  -7   4  -3  174.06   20.19   0
  -7   4  -3  194.20   28.59   0
  -7   4  -3  236.06   19.06   0
  -7   4  -3  207.74   16.74   0
  -7   4  -3  202.71   12.70   0
  -8   4  -3    1.00    8.47   0
  -8   4  -3    0.95    5.20   0
  -8   4  -3    1.31   14.46   0
  -8   4  -3    0.65   12.36   0
  -8   4  -3    0.01   25.21   0
  -8   4  -3    0.01    8.39   0
  -8   4  -3    0.01   21.77   0
  -8   4  -3   34.65   14.30   0
  -8   4  -3    0.01   25.35   0
  -8   4  -3    0.01   11.70   0
  -8   4  -3    9.42    7.71   0
  -9   4  -3   30.88   14.32   0
  -9   4  -3   55.92   19.28   0
  -9   4  -3   19.57   18.51   0
  -9   4  -3   13.46    9.28   0
  -9   4  -3    0.89   16.94   0
  -8  -3   3    6.23    9.80   0
  -8  -3   3    0.01   18.00   0
  -8  -3   3   17.81   16.26   0
  -8  -3   3    2.14    5.57   0
  -8  -3   3    0.01   13.71   0
  -8  -3   3   24.80   18.60   0
  -8  -3   3    2.25   17.28   0
  -8  -3   3    2.83   11.31   0
  -7  -3   3  573.90   40.33   0
  -7  -3   3  667.24   37.17   0
  -7  -3   3  594.61   41.33   0
  -7  -3   3  604.24   30.76   0
  -7  -3   3  535.67   22.47   0
  -7  -3   3   18.30   19.92   0
  -7  -3   3  555.42   28.39   0
  -7  -3   3  479.05   40.11   0
  -7  -3   3  608.87   23.98   0
  -7  -3   3  514.97   37.51   0
  -6  -3   3  130.90    9.61   0
  -6  -3   3  167.80   17.79   0
  -6  -3   3   78.12   18.38   0
  -6  -3   3   84.96   22.66   0
  -6  -3   3  111.22   17.56   0
  -6  -3   3  160.78   17.86   0
  -6  -3   3  118.55   13.50   0
  -6  -3   3  154.18   10.58   0
  -6  -3   3  147.45   18.35   0
  -5  -3   3  317.99   22.06   0
  -5  -3   3  271.75   16.70   0
  -5  -3   3  342.42   24.28   0
  -5  -3   3  317.68   13.70   0
  -5  -3   3  349.08   22.02   0
  -5  -3   3  264.55   25.13   0
  -5  -3   3  283.00   19.79   0
  -5  -3   3  278.55   23.34   0
   4   3  -3    9.84    8.43   0
   4   3  -3    1.82    5.46   0
  -4  -3   3    0.01    4.93   0
  -4  -3   3    1.91    3.83   0
  -4  -3   3    0.01    6.36   0
  -4  -3   3    8.04    6.18   0
  -4  -3   3    2.82    7.05   0
  -4  -3   3   14.65    6.66   0
  -4  -3   3    4.04    2.53   0
   4   3  -3    7.20    4.58   0
   3   3  -3   49.50    7.39   0
  -3  -3   3   45.33    7.33   0
  -3  -3   3   44.67    3.97   0
  -3  -3   3   33.54    7.36   0
   3   3  -3   46.11    6.33   0
   3   3  -3   59.94    8.47   0
   3   3  -3   49.16    5.46   0
  -3  -3   3   51.38    6.52   0
  -3  -3   3   62.42    7.97   0
  -3  -3   3   52.04    9.59   0
  -3  -3   3   43.18    6.85   0
   2   3  -3  497.69   22.79   0
   2   3  -3  459.42   17.73   0
   2   3  -3  441.10   23.22   0
   2   3  -3  388.83   31.48   0
   2   3  -3  460.36   20.53   0
  -2  -3   3  395.07   14.12   0
  -2  -3   3  476.91   20.40   0
  -2  -3   3  408.98   26.80   0
  -2  -3   3  458.04   23.37   0
  -2  -3   3  418.87   23.65   0
   1   3  -3   46.88    4.06   0
   1   3  -3   63.81    5.51   0
   1   3  -3   40.87    8.67   0
   1   3  -3   57.09    5.44   0
  -1  -3   3   44.78    3.66   0
  -1  -3   3   40.80    5.44   0
  -1  -3   3   38.50    5.92   0
  -1  -3   3   52.72    6.96   0
  -1  -3   3   53.36    5.69   0
   0   3  -3  622.48   25.13   0
   0   3  -3  607.29   23.21   0
   0   3  -3  636.53   24.82   0
   0   3  -3  654.90   22.46   0
   0  -3   3  632.65   20.75   0
   0  -3   3  598.70   18.90   0
   0  -3   3  661.34   21.63   0
   0  -3   3  639.85   19.78   0
  -1   3  -3  946.86   26.04   0
   1  -3   3  974.99   30.57   0
  -1   3  -3  982.24   29.21   0
  -1   3  -3  869.71   23.36   0
   1  -3   3  948.20   32.85   0
   1  -3   3  874.93   31.04   0
  -1   3  -3  895.49   29.00   0
  -1   3  -3  963.14   23.03   0
   1  -3   3  904.63   33.43   0
  -1   3  -3  881.68   25.32   0
   2  -3   3   32.52    6.31   0
   2  -3   3   33.19    3.43   0
   2  -3   3   22.33    3.94   0
   2  -3   3   26.24    3.96   0
  -2   3  -3    0.01    2.85   0
  -2   3  -3   21.81    3.25   0
  -2   3  -3   31.39    3.54   0
  -2   3  -3   34.22    4.46   0
  -2   3  -3   26.48    1.74   0
  -2   3  -3   24.67    3.95   0
   3  -3   3   17.30    3.84   0
   3  -3   3   21.97    4.48   0
   3  -3   3   23.62    4.63   0
  -3   3  -3   20.05    5.94   0
  -3   3  -3   23.58    4.89   0
  -3   3  -3   23.23    5.47   0
   3  -3   3   15.05    4.56   0
  -3   3  -3   17.90    3.21   0
  -3   3  -3   17.18    3.35   0
   4  -3   3  177.88   11.49   0
   4  -3   3  159.26   13.50   0
  -4   3  -3   24.38    9.03   0
  -4   3  -3  187.62   10.71   0
  -4   3  -3  203.09   15.25   0
  -4   3  -3  209.30   11.08   0
  -4   3  -3  194.40   18.01   0
  -4   3  -3  195.97   10.44   0
  -4   3  -3  174.82   12.00   0
  -5   3  -3  260.12   18.53   0
  -5   3  -3  218.04   12.71   0
  -5   3  -3  207.59   19.01   0
  -5   3  -3    0.01    7.28   0
  -5   3  -3  243.11   14.07   0
  -5   3  -3  242.41   11.12   0
  -5   3  -3  212.93   11.94   0
  -6   3  -3   96.48   19.04   0
  -6   3  -3   76.75    8.10   0
  -6   3  -3   76.87   12.14   0
  -6   3  -3    0.01    8.79   0
  -6   3  -3   82.55   10.32   0
  -6   3  -3  101.04   10.61   0
  -6   3  -3   96.26    7.60   0
  -6   3  -3   76.68   15.94   0
  -7   3  -3   12.79    5.21   0
  -7   3  -3   14.08    8.11   0
  -7   3  -3    7.46   19.18   0
  -7   3  -3    7.11   12.58   0
  -7   3  -3   21.52    9.28   0
  -7   3  -3   19.74    7.34   0
  -7   3  -3    9.31   10.64   0
  -7   3  -3   19.76   15.20   0
  -7   3  -3   23.35    5.72   0
  -7   3  -3   25.29    8.80   0
  -7   3  -3  104.12   23.66   0
  -8   3  -3  118.21   24.99   0
  -8   3  -3    0.01   25.35   0
  -8   3  -3   76.69   12.04   0
  -8   3  -3  110.49   15.85   0
  -8   3  -3  111.43   30.53   0
  -8   3  -3  103.79   15.14   0
  -8   3  -3   93.13   12.64   0
  -8   3  -3   80.02   17.71   0
  -8   3  -3   90.51   12.24   0
  -8   3  -3  105.74   19.93   0
  -8   3  -3   97.86    9.43   0
  -9   3  -3   15.54   18.78   0
  -9   3  -3   21.81   14.20   0
  -9   3  -3   44.55   12.86   0
  -9   3  -3   13.74   25.87   0
  -8  -2   3    0.01   24.27   0
  -8  -2   3    8.44    7.17   0
  -8  -2   3    4.01   14.33   0
  -8  -2   3   12.10   18.91   0
  -8  -2   3   13.65   22.00   0
  -8  -2   3    1.46    6.32   0
  -8  -2   3   14.16   15.07   0
  -8  -2   3    1.91   11.44   0
  -8  -2   3    0.01   11.22   0
  -8  -2   3    6.81   17.02   0
  -8  -2   3    2.14   12.86   0
  -7  -2   3   17.58   11.34   0
  -7  -2   3    1.24    8.68   0
  -7  -2   3    1.20   15.55   0
  -7  -2   3   16.46    8.90   0
  -7  -2   3   16.50   11.55   0
  -7  -2   3    4.49    4.49   0
  -7  -2   3   10.48   11.91   0
  -7  -2   3    7.48    5.48   0
  -7  -2   3    0.01   12.09   0
  -7  -2   3    0.00   11.82   0
  -7  -2   3    0.01   17.58   0
  -6  -2   3  237.18   26.90   0
  -6  -2   3  258.34   19.77   0
  -6  -2   3  260.25   17.93   0
  -6  -2   3  284.91   28.10   0
  -6  -2   3  246.88   24.77   0
  -6  -2   3  246.55   14.12   0
  -6  -2   3  265.14   13.77   0
  -6  -2   3  268.42   25.25   0
  -6  -2   3  262.41   23.24   0
  -5  -2   3  370.67   15.51   0
  -5  -2   3  377.44   33.75   0
  -5  -2   3  340.07   16.66   0
  -5  -2   3  361.15   25.69   0
  -5  -2   3  345.56   22.85   0
  -5  -2   3  339.19   25.08   0
  -5  -2   3  355.76   29.24   0
  -5  -2   3  341.93   22.06   0
  -4  -2   3  454.09   37.84   0
  -4  -2   3  493.24   24.49   0
  -4  -2   3  473.41   31.40   0
  -4  -2   3  442.07   19.35   0
   4   2  -3  464.35   24.57   0
   4   2  -3  453.66   20.97   0
  -4  -2   3  486.21   33.20   0
  -4  -2   3  467.26   18.09   0
  -4  -2   3  567.22   27.54   0
  -4  -2   3  502.24   26.28   0
  -3  -2   3 7576.41  256.22   0
   3   2  -3 7382.90  355.25   0
   3   2  -3 7803.36  204.59   0
   3   2  -3 7365.61  237.18   0
  -3  -2   3 7293.28  187.88   0
  -3  -2   3 7955.80  318.20   0
  -3  -2   3 8020.59  206.66   0
  -3  -2   3 8946.71  262.06   0
  -3  -2   3 7082.45  514.04   0
  -3  -2   3 8813.00  292.79   0
   2   2  -3   41.64    4.43   0
   2   2  -3   45.99    3.77   0
   2   2  -3   50.96    5.82   0
   2   2  -3   55.80    8.31   0
   2   2  -3   41.58    6.93   0
  -2  -2   3   44.23    4.87   0
  -2  -2   3   55.98    6.49   0
  -2  -2   3   59.11    6.41   0
  -2  -2   3   49.53    5.71   0
  -2  -2   3   33.34   10.00   0
  -2  -2   3   46.33    6.08   0
   1   2  -3   45.30    4.26   0
   1   2  -3   41.06    5.73   0
   1   2  -3   41.45    7.97   0
   1   2  -3   52.80    5.36   0
  -1  -2   3   42.89    4.29   0
  -1  -2   3   68.24    5.90   0
  -1  -2   3   46.65    3.78   0
  -1  -2   3   34.69    6.67   0
  -1  -2   3   38.92    5.45   0
   0  -2   3   57.81    6.09   0
   0   2  -3   68.93    5.91   0
   0   2  -3   57.66    6.27   0
   0   2  -3   63.56    6.15   0
   0   2  -3   61.30    4.49   0
   0  -2   3   55.18    6.62   0
   0  -2   3   66.80    4.05   0
   0  -2   3   74.18    4.73   0
   0  -2   3   59.68    7.02   0
  -1   2  -3   54.56    2.99   0
  -1   2  -3   52.72    3.68   0
   1  -2   3    0.01    2.67   0
   1  -2   3   45.46    3.69   0
   1  -2   3   52.47    4.43   0
   1  -2   3   55.83    2.72   0
  -1   2  -3   66.63    6.55   0
  -1   2  -3    0.01    2.55   0
  -1   2  -3   50.21    3.00   0
  -1   2  -3   51.60    5.10   0
  -2   2  -3   44.36    5.26   0
  -2   2  -3   38.06    3.21   0
   2  -2   3   46.33    6.46   0
  -2   2  -3    0.01    6.23   0
   2  -2   3   37.10    3.91   0
   2  -2   3   36.98    3.52   0
   2  -2   3   38.45    4.12   0
  -2   2  -3   35.86    5.26   0
  -2   2  -3   35.00    4.73   0
  -3   2  -3   26.44    3.25   0
   3  -2   3   35.85    6.87   0
   3  -2   3   28.47    4.62   0
   3  -2   3   32.50    4.53   0
  -3   2  -3   30.28    2.09   0
  -3   2  -3   29.06    5.20   0
   3  -2   3   28.28    4.56   0
  -3   2  -3    0.01    5.35   0
  -3   2  -3   24.89    5.12   0
  -3   2  -3   18.90    3.96   0
   4  -2   3  944.86   55.50   0
   4  -2   3  988.70   35.85   0
  -4   2  -3    8.07   20.88   0
  -4   2  -3  963.95   28.89   0
  -4   2  -3 1078.42   44.85   0
  -4   2  -3  917.61   29.51   0
  -4   2  -3 1020.43   30.22   0
   4  -2   3  943.33   40.52   0
  -4   2  -3 1005.53   29.77   0
  -5   2  -3    8.52    9.00   0
  -5   2  -3  288.93   12.02   0
  -5   2  -3  298.15   20.20   0
  -5   2  -3  313.75   31.88   0
  -5   2  -3  253.90   15.50   0
  -5   2  -3  264.83   13.43   0
  -5   2  -3  268.71   20.49   0
  -5   2  -3  274.10   10.35   0
  -6   2  -3 1709.87   57.95   0
  -6   2  -3 1763.44   86.19   0
  -6   2  -3 1632.45  108.19   0
  -6   2  -3 1658.75   56.88   0
  -6   2  -3 1667.37   49.94   0
  -6   2  -3 1692.55   55.49   0
  -6   2  -3 1609.99   65.51   0
  -6   2  -3 1631.91   53.39   0
  -6   2  -3  505.36   79.52   0
  -6   2  -3 1708.71   78.10   0
  -7   2  -3  483.45   26.55   0
  -7   2  -3  559.81   23.78   0
  -7   2  -3  456.51   30.93   0
  -7   2  -3  520.68   24.73   0
  -7   2  -3   41.08   22.98   0
  -7   2  -3  553.55   45.46   0
  -7   2  -3  445.26   32.47   0
  -7   2  -3  492.70   25.84   0
  -7   2  -3  527.20   20.71   0
  -7   2  -3  462.06   25.28   0
  -7   2  -3  444.42   40.40   0
  -8   2  -3    2.99    8.98   0
  -8   2  -3    6.15    5.68   0
  -8   2  -3    9.36   20.42   0
  -8   2  -3    0.01   10.84   0
  -8   2  -3    2.29   18.35   0
  -8   2  -3   35.23   18.62   0
  -8   2  -3    0.01    5.65   0
  -8   2  -3   19.02   14.55   0
  -8   2  -3    4.16    9.71   0
  -8   2  -3    9.27   15.22   0
  -8   2  -3   10.84    8.67   0
  -9   2  -3  170.09   27.60   0
  -9   2  -3  162.94   30.10   0
  -9   2  -3  148.78   22.85   0
  -9   2  -3  113.74   17.68   0
  -8  -1   3    6.41    5.92   0
  -8  -1   3    0.01   16.00   0
  -8  -1   3    0.01   10.57   0
  -8  -1   3    0.01   16.96   0
  -8  -1   3    0.01    9.25   0
  -8  -1   3    0.01   12.29   0
  -8  -1   3    0.01   14.30   0
  -8  -1   3    0.00   23.42   0
  -8  -1   3    0.01   14.66   0
  -8  -1   3   16.07   12.36   0
  -8  -1   3    0.01   13.31   0
  -7  -1   3   41.73   16.54   0
  -7  -1   3   33.36   13.94   0
  -7  -1   3    2.86    4.90   0
  -7  -1   3    0.01   12.56   0
  -7  -1   3   28.68   15.93   0
  -7  -1   3    0.01   11.67   0
  -7  -1   3    0.01    7.67   0
  -7  -1   3    9.85    9.85   0
  -7  -1   3   40.33   22.49   0
  -7  -1   3   14.69    5.57   0
  -7  -1   3    9.70    7.85   0
  -6  -1   3  314.02   28.29   0
  -6  -1   3  280.53   21.20   0
  -6  -1   3  258.70   25.48   0
  -6  -1   3  343.25   25.83   0
  -6  -1   3  323.23   23.44   0
  -6  -1   3  258.44   18.49   0
  -6  -1   3  284.75   13.61   0
  -6  -1   3  301.70   28.70   0
  -6  -1   3  261.29   15.01   0
  -5  -1   3  488.65   59.32   0
  -5  -1   3  468.64   22.42   0
  -5  -1   3  468.53   41.80   0
  -5  -1   3  542.23   58.43   0
  -5  -1   3  498.21   26.22   0
  -5  -1   3  542.01   31.33   0
  -5  -1   3  516.63   29.04   0
  -5  -1   3  513.65   29.52   0
   4   1  -3  116.48   11.12   0
   4   1  -3  114.16    8.35   0
  -4  -1   3  124.96   13.36   0
  -4  -1   3  116.86    6.46   0
  -4  -1   3  113.68   11.04   0
  -4  -1   3  121.06   13.86   0
  -4  -1   3  137.61   12.57   0
  -4  -1   3  110.89    9.60   0
  -4  -1   3  105.28   11.28   0
  -3  -1   3    1.54    4.61   0
  -3  -1   3    2.87    4.78   0
  -3  -1   3    2.88    3.46   0
  -3  -1   3    4.69    7.03   0
  -3  -1   3    0.52    1.57   0
  -3  -1   3    3.58    2.69   0
   3   1  -3    8.54    3.28   0
   3   1  -3    6.69    3.65   0
  -3  -1   3    3.93    5.24   0
   2   1  -3   67.84    5.86   0
   2   1  -3   88.64    4.79   0
   2   1  -3   94.77    8.18   0
   2   1  -3   76.58    6.96   0
  -2  -1   3   96.33    5.93   0
  -2  -1   3   83.37    7.11   0
  -2  -1   3   87.41    6.62   0
  -2  -1   3   75.21    9.67   0
  -2  -1   3   62.22    7.98   0
   1   1  -3    0.01    2.12   0
   1   1  -3    6.43    2.76   0
   1   1  -3    1.56    1.56   0
   1   1  -3    0.00    4.20   0
  -1  -1   3    2.11    2.81   0
  -1  -1   3    0.76    1.51   0
  -1  -1   3    0.01    4.67   0
   0  -1   3   47.91    6.61   0
   0  -1   3   68.05    8.95   0
   0   1  -3   56.58    6.43   0
   0  -1   3   54.09    5.41   0
   0   1  -3   58.65    7.72   0
   0   1  -3   69.21    8.87   0
  -1   1  -3   87.21    6.23   0
  -1   1  -3   83.69    6.56   0
   1  -1   3   70.34    4.02   0
  -1   1  -3   75.81    5.29   0
   1  -1   3   74.59    7.22   0
   1  -1   3   75.61    4.45   0
   1  -1   3    0.82    4.08   0
   2  -1   3  229.50   32.45   0
   2  -1   3  259.09   11.30   0
   2  -1   3  275.19   14.79   0
   2  -1   3  248.49   10.17   0
   2  -1   3  218.04   10.54   0
   2  -1   3  290.11   12.22   0
  -2   1  -3   92.15   30.91   0
  -2   1  -3  247.48    9.07   0
  -2   1  -3  292.18   15.67   0
  -2   1  -3  267.16   12.67   0
  -2   1  -3  225.67   11.44   0
   3  -1   3  190.87   16.51   0
   3  -1   3  148.84    9.59   0
  -3   1  -3    4.75    6.33   0
  -3   1  -3  179.81    7.08   0
  -3   1  -3  217.87   13.00   0
  -3   1  -3  219.60   10.91   0
  -3   1  -3  175.24    9.76   0
  -3   1  -3  173.53    6.36   0
  -3   1  -3  207.03   18.82   0
   3  -1   3  151.47    8.32   0
   4  -1   3   79.80   12.75   0
   4  -1   3   52.38    5.60   0
  -4   1  -3  128.47   16.15   0
  -4   1  -3  110.42   33.98   0
  -4   1  -3   49.21    4.18   0
  -4   1  -3   46.50    5.81   0
  -4   1  -3   52.54    6.32   0
  -4   1  -3   47.08    6.25   0
   5  -1   3   37.56    8.05   0
  -5   1  -3    0.01   10.96   0
  -5   1  -3   38.58    4.88   0
  -5   1  -3   37.69    5.70   0
  -5   1  -3   71.30   13.83   0
  -5   1  -3   53.07    9.30   0
  -5   1  -3   39.81    4.58   0
  -5   1  -3   34.30    7.44   0
  -5   1  -3   37.74    9.26   0
   6  -1   3   54.76    8.39   0
   6  -1   3   48.82    7.86   0
  -6   1  -3   60.14    9.14   0
  -6   1  -3   44.81    7.80   0
  -6   1  -3   46.52    8.32   0
  -6   1  -3   51.69    9.00   0
  -6   1  -3   50.22    7.93   0
  -6   1  -3   58.26    8.10   0
  -6   1  -3   56.31    7.51   0
  -6   1  -3   45.92    7.80   0
  -7   1  -3  127.40   21.40   0
  -7   1  -3   25.40   17.51   0
  -7   1  -3   13.63   15.68   0
  -7   1  -3   13.37   15.04   0
  -7   1  -3   15.30    6.21   0
  -7   1  -3    7.72    8.62   0
  -7   1  -3    8.25    5.21   0
  -7   1  -3    3.51    8.42   0
  -7   1  -3    0.01   14.67   0
  -7   1  -3    4.18    9.61   0
  -8   1  -3  132.19   21.25   0
  -8   1  -3   99.86   28.23   0
  -8   1  -3   72.59   27.03   0
  -8   1  -3  116.83   18.69   0
  -8   1  -3   83.91   20.81   0
  -8   1  -3  112.60   14.73   0
  -8   1  -3  125.12   20.85   0
  -8   1  -3  100.43   14.41   0
  -8   1  -3  127.35   13.31   0
  -8   1  -3  102.21   19.87   0
  -8   1  -3  100.52   10.65   0
  -9   0   3  164.65   26.93   0
  -9   0   3  184.33   30.72   0
  -9   0   3  207.58   25.75   0
  -9   0   3  188.11   22.26   0
  -8   0   3  209.87   25.83   0
  -8   0   3  257.68   32.94   0
  -8   0   3  309.42   34.93   0
  -8   0   3  291.86   29.60   0
  -8   0   3  291.47   20.07   0
  -8   0   3  305.16   17.48   0
  -8   0   3  280.14   27.97   0
  -8   0   3  304.80   27.66   0
  -8   0   3  239.07   41.11   0
  -8   0   3  314.70   30.81   0
  -8   0   3  328.23   36.91   0
  -7   0   3    0.01   13.96   0
  -7   0   3    6.24   14.25   0
  -7   0   3   17.67   13.43   0
  -7   0   3   25.91   13.68   0
  -7   0   3    0.01   13.32   0
  -7   0   3   22.40    5.21   0
  -7   0   3    0.01    7.94   0
  -7   0   3    0.01   10.06   0
  -7   0   3    0.98   16.09   0
  -7   0   3    0.41    4.92   0
  -7   0   3    0.01    7.65   0
  -6   0   3  425.47   23.96   0
  -6   0   3  415.79   29.59   0
  -6   0   3  420.24   18.58   0
  -6   0   3  424.69   25.17   0
  -6   0   3  491.06   33.67   0
  -6   0   3  411.00   17.60   0
  -6   0   3  439.02   28.37   0
  -6   0   3  447.09   23.26   0
  -6   0   3  415.68   42.55   0
  -6   0   3  410.34   31.44   0
  -6   0   3  431.06   31.02   0
  -5   0   3   98.05   15.69   0
  -5   0   3   99.13   11.01   0
  -5   0   3  103.20    9.63   0
  -5   0   3  107.34   14.04   0
  -5   0   3   95.04    6.34   0
  -5   0   3   79.48   12.63   0
  -5   0   3   77.89   12.22   0
  -5   0   3   88.77   14.45   0
  -4   0   3  923.08   33.38   0
  -4   0   3  898.28   71.58   0
  -4   0   3  952.90   35.65   0
  -4   0   3  959.55   35.83   0
  -4   0   3  993.55   44.35   0
  -4   0   3  947.29   67.89   0
  -4   0   3  991.40   54.74   0
  -3   0   3  687.60   30.59   0
  -3   0   3  564.05   20.74   0
  -3   0   3  569.74   22.61   0
   3   0  -3  574.18   26.34   0
   3   0  -3  592.89   23.48   0
   3   0  -3  546.55   26.05   0
  -3   0   3  586.06   29.37   0
  -3   0   3  579.22   24.88   0
   2   0  -3  165.54    9.37   0
   2   0  -3  151.99    9.04   0
   2   0  -3  192.33   12.02   0
   2   0  -3  175.05   11.72   0
  -2   0   3  172.86   10.10   0
  -2   0   3  163.43    9.47   0
  -2   0   3  179.54   11.27   0
  -2   0   3  172.23   11.28   0
   1   0  -3    7.25    1.81   0
  -1   0   3    0.00    2.95   0
   1   0  -3    4.56    2.74   0
   1   0  -3    3.82    3.82   0
  -1   0   3    3.69    2.77   0
   1   0  -3    6.83    2.93   0
   1   0  -3    5.75    2.46   0
   0   0  -3    7.98    3.99   0
   0   0   3   23.25    4.65   0
   0   0  -3   12.22    4.07   0
   0   0  -3   35.59    7.74   0
   0   0   3   26.95    6.34   0
   1   0   3   23.13    3.04   0
   1   0   3   26.81    4.47   0
   1   0   3   22.68    4.12   0
   1   0   3   25.76    4.68   0
  -1   0  -3   38.80    5.71   0
  -1   0  -3   20.48    5.46   0
  -1   0  -3   16.29    3.49   0
   2   0   3   23.35    9.08   0
   2   0   3   41.86    6.37   0
   2   0   3   42.10    4.68   0
   2   0   3   35.81    3.77   0
   2   0   3   42.69    3.82   0
  -2   0  -3    3.37    7.42   0
  -2   0  -3   36.52    1.80   0
  -2   0  -3   43.34    5.83   0
  -2   0  -3   48.87    4.96   0
  -2   0  -3   38.37   11.14   0
  -2   0  -3   32.61    4.02   0
  -2   0  -3   47.75    4.19   0
  -2   0  -3   34.76    3.12   0
   3   0   3   62.53    8.57   0
   3   0   3   56.76    4.20   0
  -3   0  -3   54.91   10.09   0
   3   0   3   57.88    9.11   0
   3   0   3   54.42    5.77   0
  -3   0  -3    0.01    5.80   0
  -3   0  -3   51.76    3.01   0
  -3   0  -3   73.40    8.68   0
  -3   0  -3   55.37    5.91   0
  -3   0  -3   51.34    5.43   0
  -3   0  -3   53.11    3.48   0
   3   0   3   45.41    4.99   0
   4   0   3   10.67    6.79   0
   4   0   3    3.21    3.21   0
   4   0   3    4.85    4.04   0
  -4   0  -3    2.74    6.57   0
  -4   0  -3   10.68    6.87   0
  -4   0  -3    5.81    2.23   0
  -4   0  -3    3.31    4.54   0
  -4   0  -3    0.01    1.54   0
  -4   0  -3    4.40    3.91   0
  -4   0  -3   16.86    8.43   0
  -5   0  -3   86.58    6.84   0
  -5   0  -3   73.46   10.49   0
   5   0   3   91.15   12.18   0
  -5   0  -3    0.01   12.23   0
  -5   0  -3   94.57    6.57   0
  -5   0  -3   88.53   13.17   0
  -5   0  -3   88.61   16.74   0
  -5   0  -3   91.28    9.00   0
  -5   0  -3   85.79    6.60   0
  -5   0  -3   94.85    8.49   0
  -6   0  -3    5.83   43.96   0
  -6   0  -3 2069.38   82.49   0
  -6   0  -3 1947.26   57.24   0
  -6   0  -3 1824.98   92.25   0
  -6   0  -3 1888.65   55.45   0
  -6   0  -3 1925.23   70.27   0
  -6   0  -3 1903.96   54.94   0
  -6   0  -3 1844.44   68.06   0
  -6   0  -3 1873.65   59.74   0
  -7   0  -3   11.59    4.83   0
  -7   0  -3   15.73   11.80   0
  -7   0  -3   26.79    8.77   0
  -7   0  -3   16.00   12.52   0
  -7   0  -3    9.64   10.21   0
  -7   0  -3   28.63   22.44   0
  -7   0  -3    3.32    9.55   0
  -7   0  -3   17.84    8.92   0
  -7   0  -3   25.11    6.38   0
  -7   0  -3   30.49   16.58   0
  -8   0  -3  494.64   33.34   0
  -8   0  -3  517.52   31.83   0
  -8   0  -3  527.40   27.13   0
  -8   0  -3  510.48   55.17   0
  -8   0  -3  492.11   34.05   0
  -8   0  -3    0.01   24.59   0
  -8   0  -3  585.21   45.80   0
  -8   0  -3  468.14   44.38   0
  -8   0  -3  541.16   42.30   0
  -8   0  -3  457.02   25.30   0
  -9   1   3   29.33   16.82   0
  -9   1   3   50.23   22.54   0
  -9   1   3    0.01   25.13   0
  -9   1   3   17.12   17.75   0
  -8   1   3  187.24   25.05   0
  -8   1   3  134.24   11.78   0
  -8   1   3  176.50   21.47   0
  -8   1   3  161.45   17.57   0
  -8   1   3  170.18   25.27   0
  -8   1   3  187.19   24.02   0
  -8   1   3  182.39   21.70   0
  -8   1   3   40.95   29.96   0
  -8   1   3  122.82   25.49   0
  -8   1   3  174.63   33.78   0
  -8   1   3  124.36   18.32   0
  -7   1   3  134.74   19.54   0
  -7   1   3  153.32   24.71   0
  -7   1   3  157.83   19.82   0
  -7   1   3  186.95   16.54   0
  -7   1   3  183.99   23.54   0
  -7   1   3  167.52   23.54   0
  -7   1   3  138.07   23.40   0
  -7   1   3  169.88   10.92   0
  -7   1   3  165.56   21.53   0
  -7   1   3  149.92   14.87   0
  -7   1   3  158.05   16.24   0
  -6   1   3   50.99    9.53   0
  -6   1   3   39.85    8.72   0
  -6   1   3   57.26    9.30   0
  -6   1   3   43.97   10.65   0
  -6   1   3   35.86   10.25   0
  -6   1   3   43.73   11.19   0
  -6   1   3   46.15   12.98   0
  -6   1   3   50.68   13.25   0
  -6   1   3   35.25    5.38   0
  -6   1   3   48.05   11.51   0
  -6   1   3   54.55   14.81   0
  -5   1   3  205.39   18.74   0
  -5   1   3  247.43   15.16   0
  -5   1   3  251.23   20.22   0
  -5   1   3  228.53   10.88   0
  -5   1   3  232.76   18.68   0
  -5   1   3  212.65   15.19   0
  -5   1   3  193.90   16.47   0
  -4   1   3  701.84   27.91   0
  -4   1   3  717.67   38.90   0
  -4   1   3  703.56   27.88   0
  -4   1   3  812.99   37.25   0
  -4   1   3  737.56   31.01   0
  -4   1   3  753.28   32.68   0
  -3   1   3  328.37   16.81   0
  -3   1   3  358.13   19.94   0
  -3   1   3  328.75   22.73   0
  -3   1   3  338.42   15.38   0
   3  -1  -3  341.22   15.44   0
  -3   1   3  309.39   15.98   0
   3  -1  -3  354.79   22.84   0
  -2   1   3   79.94    5.98   0
  -2   1   3   68.47    7.52   0
   2  -1  -3   76.88    5.82   0
  -2   1   3   78.97    3.79   0
  -2   1   3   80.91    6.74   0
   2  -1  -3   72.64    6.39   0
   2  -1  -3   87.21    9.18   0
  -2   1   3   60.67    6.07   0
   2  -1  -3   83.42    6.95   0
  -1   1   3   12.63    3.99   0
   1  -1  -3   10.12    6.32   0
  -1   1   3    9.92    1.98   0
  -1   1   3   11.64    4.99   0
   1  -1  -3   10.56    2.11   0
   1  -1  -3    9.97    1.99   0
   1  -1  -3    9.37    2.68   0
  -1   1   3   13.26    5.30   0
  -1   1   3   14.66    2.31   0
   0   1   3    1.79    2.69   0
   0   1   3    1.37    2.06   0
   0   1   3    2.39    3.98   0
   0  -1  -3    4.24    5.93   0
   0  -1  -3    5.66    6.47   0
   0  -1  -3    1.24    3.73   0
   1   1   3   32.58    2.29   0
   1   1   3   34.79    5.80   0
   1   1   3   28.67    2.76   0
   1   1   3   25.09    5.02   0
   1   1   3   32.11    3.38   0
  -1  -1  -3   29.25    1.79   0
  -1  -1  -3   24.02    8.01   0
  -1  -1  -3   31.44    6.88   0
  -1  -1  -3   35.17    5.02   0
   1   1   3   32.96    5.49   0
   2   1   3  542.17   62.99   0
   2   1   3  586.54   32.53   0
   2   1   3  594.39   20.97   0
   2   1   3  559.29   39.10   0
  -2  -1  -3  527.68   14.21   0
  -2  -1  -3  539.20   32.74   0
  -2  -1  -3  522.16   16.26   0
  -2  -1  -3  536.12   34.59   0
  -2  -1  -3  544.68   17.31   0
   2   1   3  528.48   21.16   0
   2   1   3  513.83   19.18   0
  -2  -1  -3  592.97   29.09   0
  -3  -1  -3    0.01    6.53   0
  -3  -1  -3   67.19    5.77   0
   3   1   3   67.25   12.33   0
   3   1   3   74.55    5.51   0
   3   1   3   81.00    7.36   0
  -3  -1  -3   68.05    6.19   0
   3   1   3   73.35   11.00   0
  -3  -1  -3  101.53   10.64   0
  -3  -1  -3   64.44    4.32   0
  -3  -1  -3   75.29    4.59   0
  -3  -1  -3   79.14   12.70   0
  -3  -1  -3   75.17    5.18   0
  -3  -1  -3   73.62    7.25   0
   4   1   3  829.27   24.46   0
   4   1   3  720.14   44.04   0
   4   1   3  900.46   49.79   0
   4   1   3  846.02   41.97   0
  -4  -1  -3  819.02   27.86   0
  -4  -1  -3  930.97   43.54   0
  -4  -1  -3  877.62   29.81   0
  -4  -1  -3  836.08   33.00   0
  -4  -1  -3  806.55   25.77   0
  -4  -1  -3  813.32   25.92   0
  -4  -1  -3  839.35   25.05   0
  -4  -1  -3    0.60   23.39   0
  -4  -1  -3  797.17   44.54   0
  -5  -1  -3  180.99   11.39   0
  -5  -1  -3  185.09   12.30   0
  -5  -1  -3  164.02    8.63   0
   5   1   3  186.72   17.39   0
  -5  -1  -3    1.15   10.89   0
  -5  -1  -3  181.99   18.27   0
  -5  -1  -3  210.54   19.29   0
  -5  -1  -3  175.85   15.22   0
  -5  -1  -3  175.06    9.08   0
   5   1   3  160.97   12.94   0
  -5  -1  -3  181.73   11.25   0
  -6  -1  -3    0.01   11.85   0
  -6  -1  -3  133.27    9.19   0
  -6  -1  -3  128.17   17.87   0
  -6  -1  -3  132.71   13.48   0
  -6  -1  -3  147.32   10.64   0
  -6  -1  -3  128.80   10.56   0
  -6  -1  -3  124.46   15.41   0
  -6  -1  -3  136.90   17.57   0
  -6  -1  -3  166.86   12.71   0
  -7  -1  -3   53.75    6.40   0
  -7  -1  -3   56.71    7.40   0
  -7  -1  -3   61.62    8.13   0
  -7  -1  -3   57.48    6.45   0
  -7  -1  -3   60.19    7.47   0
  -7  -1  -3   55.32    7.53   0
  -7  -1  -3   62.21    7.91   0
  -7  -1  -3   57.76    7.95   0
  -7  -1  -3   63.24    7.79   0
  -7  -1  -3   59.40    6.87   0
  -8  -1  -3  267.27   23.82   0
  -8  -1  -3  224.18   27.95   0
  -8  -1  -3  281.35   17.14   0
  -8  -1  -3  250.62   33.42   0
  -8  -1  -3   94.56   49.01   0
  -8  -1  -3  245.80   23.14   0
  -8  -1  -3  215.92   16.80   0
  -8  -1  -3  250.85   29.67   0
  -8  -1  -3  250.78   23.94   0
  -8  -1  -3  224.90   33.23   0
  -9   2   3  229.72   23.66   0
  -9   2   3  219.61   29.61   0
  -9   2   3  238.32   30.64   0
  -9   2   3  148.66   26.73   0
  -9   2   3  219.91   28.09   0
  -8   2   3  128.92   25.78   0
  -8   2   3  162.04   23.16   0
  -8   2   3  137.31   24.16   0
  -8   2   3  109.19   13.86   0
  -8   2   3  151.91   21.48   0
  -8   2   3  140.57   26.88   0
  -8   2   3  113.87   25.14   0
  -8   2   3  144.10   21.92   0
  -8   2   3  130.63   28.20   0
  -8   2   3  150.67   10.68   0
  -7   2   3  828.06   40.00   0
  -7   2   3  876.62   42.65   0
  -7   2   3  969.03   35.94   0
  -7   2   3  935.69   42.29   0
  -7   2   3 1018.20   46.69   0
  -7   2   3  949.17   71.73   0
  -7   2   3  883.45   56.90   0
  -7   2   3  893.98   56.66   0
  -7   2   3  956.83   51.36   0
  -7   2   3  935.85   51.95   0
  -7   2   3  909.44   46.49   0
  -6   2   3    2.48    5.45   0
  -6   2   3    2.84    5.68   0
  -6   2   3    1.58    6.30   0
  -6   2   3    8.47   10.78   0
  -6   2   3    0.01   12.70   0
  -6   2   3    0.01   12.00   0
  -6   2   3    6.84    8.21   0
  -6   2   3    7.86    6.65   0
  -6   2   3    0.77   10.01   0
  -6   2   3   10.60    4.24   0
  -6   2   3    2.10    6.72   0
  -5   2   3   47.28    9.13   0
  -5   2   3   55.81    6.85   0
  -5   2   3   61.38    8.35   0
  -5   2   3   51.19    9.24   0
  -5   2   3   47.85    8.54   0
  -5   2   3   48.24   11.49   0
   4  -2  -3  121.29   13.01   0
   4  -2  -3  150.53   19.42   0
  -4   2   3  140.25   15.13   0
  -4   2   3  137.44    9.82   0
  -4   2   3  114.80   16.29   0
  -4   2   3  131.77   11.48   0
  -4   2   3  108.70   12.49   0
  -3   2   3  775.47   23.89   0
  -3   2   3  772.00   30.00   0
  -3   2   3  841.80   42.01   0
  -3   2   3  802.10   28.47   0
   3  -2  -3  786.93   28.20   0
   3  -2  -3  799.76   40.95   0
  -3   2   3  757.62   37.51   0
  -3   2   3  807.81   37.13   0
  -2   2   3  632.11   22.27   0
   2  -2  -3  697.98   27.92   0
   2  -2  -3  646.65   34.31   0
  -2   2   3  701.93   41.17   0
  -2   2   3  659.15   22.18   0
  -2   2   3  650.70   30.45   0
  -2   2   3  659.51   26.68   0
   1  -2  -3   64.85    6.10   0
  -1   2   3   71.43    5.23   0
  -1   2   3   67.16    6.11   0
  -1   2   3   72.82   11.59   0
   1  -2  -3   56.50    6.14   0
  -1   2   3   63.73    3.35   0
   1  -2  -3   69.52    5.35   0
   1  -2  -3   98.87   13.41   0
  -1   2   3   72.12    6.50   0
   0   2   3 9999.00  289.66   0
   0   2   3 9176.10  328.88   0
   0   2   3 9217.51  318.93   0
   0  -2  -3 9586.81  405.64   0
   0  -2  -3 8739.80  250.21   0
   0  -2  -3 9511.66  334.15   0
   0  -2  -3 8820.68  260.71   0
   1   2   3    7.18    1.79   0
   1   2   3    3.10    6.20   0
   1   2   3    4.70    3.53   0
   1   2   3    3.84    3.29   0
  -1  -2  -3    5.24    1.43   0
  -1  -2  -3    6.25    3.90   0
  -1  -2  -3    5.84    1.75   0
  -1  -2  -3    7.77    1.79   0
   1   2   3    7.78    1.46   0
   1   2   3    7.69    3.84   0
   2   2   3    3.05    8.39   0
   2   2   3    5.35    5.35   0
   2   2   3   24.66    9.13   0
   2   2   3    3.33    3.33   0
  -2  -2  -3   12.51    1.79   0
  -2  -2  -3    6.43    3.86   0
  -2  -2  -3    6.54    4.90   0
  -2  -2  -3   21.40    3.47   0
  -2  -2  -3    3.50    2.19   0
  -2  -2  -3   11.11    3.11   0
   2   2   3    7.54    2.51   0
   2   2   3    9.08    1.82   0
  -3  -2  -3   79.77    6.14   0
  -3  -2  -3   92.28    9.23   0
   3   2   3    0.01    6.45   0
   3   2   3  109.60   12.28   0
   3   2   3   93.83    5.09   0
   3   2   3   90.77    8.19   0
  -3  -2  -3  109.26    6.23   0
  -3  -2  -3  116.04    9.00   0
   3   2   3   95.50   14.61   0
  -3  -2  -3  100.58   12.27   0
  -3  -2  -3   97.77    6.06   0
   4   2   3  285.41   24.97   0
   4   2   3  293.22   24.43   0
   4   2   3  284.57   18.87   0
  -4  -2  -3  278.97   25.14   0
  -4  -2  -3  279.63   15.25   0
  -4  -2  -3  263.07   17.35   0
  -4  -2  -3  250.42   11.75   0
  -4  -2  -3  270.20   12.20   0
   4   2   3  279.07   11.21   0
  -4  -2  -3  272.92   22.09   0
   5   2   3    1.39    7.89   0
   5   2   3    2.49    7.47   0
  -5  -2  -3    4.20    3.00   0
  -5  -2  -3    7.07   10.21   0
  -5  -2  -3    6.04    5.37   0
  -5  -2  -3    6.45    4.73   0
  -5  -2  -3   11.29    8.28   0
  -5  -2  -3    3.49    8.73   0
  -5  -2  -3    5.26    4.05   0
   5   2   3    0.01   11.84   0
  -5  -2  -3    6.91   12.57   0
  -6  -2  -3    0.01   14.37   0
  -6  -2  -3    0.01   12.17   0
  -6  -2  -3    5.72    7.35   0
  -6  -2  -3    9.03    7.09   0
  -6  -2  -3   17.68   10.61   0
  -6  -2  -3    6.35    5.93   0
  -6  -2  -3   17.09   15.26   0
  -6  -2  -3    0.54    4.30   0
   6   2   3   16.56    8.28   0
  -7  -2  -3  251.07   18.72   0
  -7  -2  -3  238.03   20.21   0
  -7  -2  -3  290.64   29.94   0
  -7  -2  -3    0.01   20.04   0
  -7  -2  -3  224.93   23.10   0
  -7  -2  -3  220.77   25.80   0
  -7  -2  -3  199.44   14.28   0
  -7  -2  -3  203.42   14.57   0
  -8  -2  -3  452.50   30.19   0
  -8  -2  -3  505.62   41.22   0
  -8  -2  -3  612.08   37.72   0
  -8  -2  -3  504.56   31.93   0
  -8  -2  -3  380.95   46.28   0
  -9   3   3  122.86   22.42   0
  -9   3   3   99.83   21.95   0
  -9   3   3   83.10   23.53   0
  -9   3   3   92.83   22.30   0
  -8   3   3  757.21   59.25   0
  -8   3   3  797.29   34.39   0
  -8   3   3  681.55   44.41   0
  -8   3   3  791.42   49.79   0
  -8   3   3  815.45   57.20   0
  -8   3   3  807.37   49.79   0
  -8   3   3  816.89   42.65   0
  -8   3   3  777.31   38.14   0
  -8   3   3  789.33   46.43   0
  -8   3   3  857.18   49.91   0
  -8   3   3  665.59   62.48   0
  -7   3   3    6.64   10.90   0
  -7   3   3   16.70    9.22   0
  -7   3   3   11.38   13.91   0
  -7   3   3   19.89    6.17   0
  -7   3   3    9.98   14.59   0
  -7   3   3   13.14    7.63   0
  -7   3   3    7.79    8.38   0
  -7   3   3    0.00   12.61   0
  -7   3   3    4.28   10.94   0
  -7   3   3   31.97   12.79   0
  -7   3   3    0.01   16.88   0
  -6   3   3    0.01    5.58   0
  -6   3   3    0.01    6.60   0
  -6   3   3    0.01    5.67   0
  -6   3   3    9.68    6.78   0
  -6   3   3    0.01    9.75   0
  -6   3   3    8.72    8.14   0
  -6   3   3   10.54    8.01   0
  -6   3   3    0.01   10.38   0
  -5   3   3   42.65    6.71   0
   5  -3  -3   40.34   11.87   0
  -5   3   3   40.01    9.23   0
  -5   3   3   25.26    7.98   0
  -5   3   3   31.67   10.04   0
  -5   3   3   38.14    7.06   0
  -5   3   3   21.69    6.88   0
  -4   3   3   14.32    5.25   0
  -4   3   3    0.00    6.42   0
  -4   3   3    0.01    5.60   0
  -4   3   3    0.01    7.38   0
[truncated: 1,060,963 more chars]
