# Supplementary material for: C-type Yb2Te3O9
Source: IUCrdata. 2024 Sep 17;9(Pt 9):x240888. doi: 10.1107/S2414314624008885 (PMC11451026; doi:10.1107/S2414314624008885)
Supplement: Supplementary file 2 [file x-09-x240888-Isup2.hkl]

data_I                                                                          
_shelx_title '   YB2 TE3 O9  (ALS CCDPH05 IN P-1)'                              
_shelx_refln_list_code          4                                               
_shelx_F_calc_maximum     1354.45                                               
_exptl_crystal_F_000      2208.00                                               
_reflns_d_resolution_high  0.7495                                               
                                                                                
loop_                                                                           
 _space_group_symop_operation_xyz                                               
 'x, y, z'                                                                      
 '-x, -y, -z'                                                                   
                                                                                
_cell_length_a     6.9208                                                       
_cell_length_b    13.2576                                                       
_cell_length_c    14.5513                                                       
_cell_angle_alpha 110.068                                                       
_cell_angle_beta   90.497                                                       
_cell_angle_gamma 100.082                                                       
                                                                                
_shelx_F_squared_multiplier     1.000                                           
                                                                                
loop_                                                                           
 _refln_index_h                                                                 
 _refln_index_k                                                                 
 _refln_index_l                                                                 
 _refln_F_squared_calc                                                          
 _refln_F_squared_meas                                                          
 _refln_F_squared_sigma                                                         
 _refln_observed_status                                                         
   1   0   0       5670.45       5040.38       254.12 o                         
   2   0   0      41862.87      42311.54       883.68 o                         
   3   0   0      68415.29      67728.05      1528.31 o                         
   4   0   0      14689.21      15037.33       586.23 o                         
   5   0   0        690.16        683.87       141.74 o                         
   6   0   0        709.53        775.74       249.44 o                         
   7   0   0      98842.61      97339.44      3771.79 o                         
   8   0   0      26226.08      26147.73      1600.95 o                         
   9   0   0      47632.28      47508.16      2225.00 o                         
  -9   1   0      13091.43      13359.59      1454.97 o                         
  -8   1   0      64367.45      68908.60      2899.58 o                         
  -7   1   0       6403.19       6635.09       507.88 o                         
  -6   1   0       9011.14       8685.43       334.15 o                         
  -5   1   0       5352.82       5438.81       250.30 o                         
  -4   1   0      18068.27      17722.18       366.43 o                         
  -3   1   0       1492.65       1857.80       167.72 o                         
  -2   1   0      79511.31      76695.00      1627.36 o                         
  -1   1   0       2493.72       2860.57       140.78 o                         
   0   1   0       1429.22       1487.01       108.36 o                         
   1   1   0       1270.85       1417.34       125.76 o                         
   2   1   0       2246.84       2620.51       156.74 o                         
   3   1   0        656.51        656.30       118.26 o                         
   4   1   0      82452.45      82459.14      1268.99 o                         
   5   1   0      11363.69       9625.87       715.90 o                         
   6   1   0       1458.44       1162.49       210.35 o                         
   7   1   0      19575.62      19251.59       799.72 o                         
   8   1   0      16371.97      17345.65      1174.28 o                         
  -9   2   0       1960.52       2476.86       849.60 o                         
  -8   2   0      81865.94      83214.23      2930.74 o                         
  -7   2   0       5854.00       5824.62       470.77 o                         
  -6   2   0     172944.70     173380.44      2121.94 o                         
  -5   2   0      21455.94      21847.35       476.07 o                         
  -4   2   0      22588.25      22473.92       480.63 o                         
  -3   2   0       6054.67       6107.17       420.58 o                         
  -2   2   0        178.34        329.92       102.45 o                         
  -1   2   0       9640.37       9878.35       194.23 o                         
   0   2   0      23949.21      22418.59       540.88 o                         
   1   2   0       1293.98       1754.32       173.26 o                         
   2   2   0      17515.73      17491.57       700.22 o                         
   3   2   0      54005.24      52855.98      2363.55 o                         
   4   2   0      69327.67      68193.28      3073.27 o                         
   5   2   0       3433.26       2975.36       354.94 o                         
   6   2   0      31207.94      29955.85      1730.27 o                         
   7   2   0       1147.98       1023.51       264.46 o                         
   8   2   0       7311.52       7009.31       510.99 o                         
  -9   3   0      24721.87      25264.82      1336.25 o                         
  -8   3   0       3590.20       3137.86       385.09 o                         
  -7   3   0        353.67        545.85       258.05 o                         
  -6   3   0       3065.35       3096.92       265.71 o                         
  -5   3   0      16879.48      16530.53       452.35 o                         
  -4   3   0       9726.94       9310.29       362.42 o                         
  -3   3   0       2038.46       2213.19       309.81 o                         
  -2   3   0      87283.33      83837.38      1054.89 o                         
  -1   3   0      31241.62      30000.27       498.38 o                         
   0   3   0       1693.26       1847.11        95.28 o                         
   1   3   0       8004.96       8297.70       523.11 o                         
   2   3   0       1026.31       1386.68       134.22 o                         
   3   3   0        756.73        948.13       124.63 o                         
   4   3   0       5621.89       5708.74       382.70 o                         
   5   3   0      32296.92      32251.39      1876.78 o                         
   6   3   0      10943.20      10501.72       972.15 o                         
   7   3   0      12184.54      12460.54       849.46 o                         
   8   3   0      14767.00      14394.29       903.23 o                         
  -9   4   0      21887.51      21601.46      1285.19 o                         
  -8   4   0       2897.89       3234.13       412.84 o                         
  -7   4   0      22147.55      22229.40       606.04 o                         
  -6   4   0      94045.80      91971.85      1428.88 o                         
  -5   4   0      42671.35      41492.87       940.31 o                         
  -4   4   0     222140.72     216797.50      3005.94 o                         
  -3   4   0       4419.30       4139.63       247.47 o                         
  -2   4   0        723.53       1118.42       194.04 o                         
  -1   4   0       4165.60       3449.00       238.56 o                         
   0   4   0      49409.24      46044.60       733.06 o                         
   1   4   0      58051.71      56822.57       883.65 o                         
   2   4   0      18758.32      19171.81       530.98 o                         
   3   4   0    1141472.88    1166954.75     48225.35 o                         
   4   4   0       8967.37       9728.53       629.09 o                         
   5   4   0       9536.91       9489.90       562.41 o                         
   6   4   0      15483.11      15917.18      1406.35 o                         
   7   4   0       3609.25       4384.62       409.79 o                         
   8   4   0         92.40        310.89       577.59 o                         
  -9   5   0        764.24        513.25       664.38 o                         
  -8   5   0         33.76        302.76       380.89 o                         
  -7   5   0       1750.63       1703.12       339.62 o                         
  -6   5   0        905.97        986.75       244.92 o                         
  -5   5   0      36260.91      36796.76       910.64 o                         
  -4   5   0      11344.79      10950.80       397.18 o                         
  -3   5   0        548.78        936.37       205.38 o                         
  -2   5   0       2950.07       2947.00       140.52 o                         
  -1   5   0      22127.31      20997.46       394.26 o                         
   0   5   0      26072.16      25374.03       433.54 o                         
   1   5   0        981.70       1048.53       191.81 o                         
   2   5   0      60579.71      59954.08       762.03 o                         
   3   5   0      24135.66      24515.32       502.85 o                         
   4   5   0       2412.01       2465.18       264.12 o                         
   5   5   0       5091.96       4609.52       326.23 o                         
   6   5   0       9707.20       8696.48       477.51 o                         
   7   5   0      45286.26      45253.94      1174.68 o                         
   8   5   0        968.36        524.83       833.56 o                         
  -9   6   0       1083.20        308.56       683.37 o                         
  -8   6   0       9402.45      10552.88       586.25 o                         
  -7   6   0      26362.71      26722.36       809.80 o                         
  -6   6   0      18319.70      18337.92       832.86 o                         
  -5   6   0     167939.62     170139.14      3617.43 o                         
  -4   6   0      15830.50      15036.40       559.62 o                         
  -3   6   0     335858.31     323715.88      4320.95 o                         
  -2   6   0      25832.99      23841.98       498.90 o                         
  -1   6   0      98206.66      95256.23      1477.75 o                         
   0   6   0       9681.89       9508.31       363.81 o                         
   1   6   0      19101.27      18966.47       418.07 o                         
   2   6   0       7146.90       7281.46       638.39 o                         
   3   6   0       5491.54       5722.00       275.57 o                         
   4   6   0       2112.62       2328.13       289.80 o                         
   5   6   0      43078.14      44250.02      1008.42 o                         
   6   6   0      41075.44      41717.57      1655.73 o                         
   7   6   0      74683.71      75719.27      3028.77 o                         
  -8   7   0      12738.39      12991.66       859.74 o                         
  -7   7   0       6805.00       6372.53       489.47 o                         
  -6   7   0      34507.51      33684.47      1593.39 o                         
  -5   7   0      59190.12      59297.09      1578.97 o                         
  -4   7   0      11923.77      11634.62       490.48 o                         
  -3   7   0        821.05       1032.34       154.41 o                         
  -2   7   0       7927.07       7610.68       254.74 o                         
  -1   7   0       4342.35       4375.12       222.29 o                         
   0   7   0      67113.19      64313.79      1081.39 o                         
   1   7   0      34502.69      34689.34       682.79 o                         
   2   7   0         68.77        203.33       181.27 o                         
   3   7   0       3691.49       3756.79       331.18 o                         
   4   7   0      32549.93      33822.11       716.30 o                         
   5   7   0        617.37        724.33       314.59 o                         
   6   7   0        717.75        605.91       399.33 o                         
   7   7   0       7200.00       6337.26       657.62 o                         
  -8   8   0         75.70        656.10       509.94 o                         
  -7   8   0        296.84        535.84       375.77 o                         
  -6   8   0       8576.83       8933.22       542.00 o                         
  -5   8   0       5308.16       5427.38       467.32 o                         
  -4   8   0       6849.74       6508.62       370.09 o                         
  -3   8   0      45801.64      46114.43      1153.00 o                         
  -2   8   0      17652.77      17192.03       440.75 o                         
  -1   8   0     140978.12     135909.16      2059.73 o                         
   0   8   0       4058.15       3974.25       210.45 o                         
   1   8   0      11997.72      12033.27       392.65 o                         
   2   8   0       2783.00       2527.81       353.29 o                         
   3   8   0       4045.50       4082.95       319.25 o                         
   4   8   0      32569.61      34010.49       972.10 o                         
   5   8   0      38855.06      38273.95      1021.44 o                         
   6   8   0     129631.12     131916.50      3470.96 o                         
   7   8   0       4591.63       3342.69       783.33 o                         
  -8   9   0      18263.99      19006.53      1311.91 o                         
  -7   9   0        462.23        920.56       479.63 o                         
  -6   9   0      26451.77      27206.45       925.55 o                         
  -5   9   0       9970.39       9489.33       511.95 o                         
  -4   9   0       4749.22       4734.89       416.89 o                         
  -3   9   0      15059.28      14086.28       407.08 o                         
  -2   9   0       1277.47       1189.43       201.96 o                         
  -1   9   0        257.64        391.84       157.34 o                         
   0   9   0         99.06        373.23       218.24 o                         
   1   9   0       4851.05       5289.67       246.53 o                         
   2   9   0      22322.44      20296.53      1531.11 o                         
   3   9   0      11308.36      11674.93       599.33 o                         
   4   9   0      15766.14      15853.52       590.77 o                         
   5   9   0      43623.28      44178.87      1137.36 o                         
   6   9   0      12753.91      12202.49       785.50 o                         
  -8  10   0       1910.74       2331.94       868.96 o                         
  -7  10   0     124943.84     128629.16      3225.50 o                         
  -6  10   0        129.06        307.96       405.75 o                         
  -5  10   0      15351.23      14260.81       666.21 o                         
  -4  10   0      33898.33      32224.03       871.47 o                         
  -3  10   0      33507.78      33278.29       916.85 o                         
  -2  10   0     178919.38     169011.30      7086.07 o                         
  -1  10   0      74343.21      72742.35      1186.18 o                         
   0  10   0     191544.09     196622.88      2732.09 o                         
   1  10   0       1268.27       1391.06       257.83 o                         
   2  10   0      39494.31      38412.76       832.45 o                         
   3  10   0       8835.72       8594.27       656.70 o                         
   4  10   0      13961.06      13419.34       536.20 o                         
   5  10   0      11771.46      10734.13       689.56 o                         
   6  10   0      14710.31      12180.53      1069.44 o                         
  -7  11   0       5296.99       5313.89       539.07 o                         
  -6  11   0       1575.95       1936.92       402.98 o                         
  -5  11   0      15708.56      15012.10       711.01 o                         
  -4  11   0        112.40        467.30       316.41 o                         
  -3  11   0       7930.68       8477.65       504.93 o                         
  -2  11   0      93398.05      89719.87      4572.27 o                         
  -1  11   0      50159.60      48371.00      1072.60 o                         
   0  11   0        624.14        669.69       231.37 o                         
   1  11   0       1380.86       1274.88       279.72 o                         
   2  11   0       2881.14       2651.97       355.15 o                         
   3  11   0      45528.87      45235.75      1518.52 o                         
   4  11   0       1338.88       1267.74       345.71 o                         
   5  11   0       1102.99       1586.31       472.72 o                         
  -7  12   0      75297.20      68341.35      3340.17 o                         
  -6  12   0       2398.30       2313.86       685.32 o                         
  -5  12   0        183.43       1557.62       646.17 o                         
  -4  12   0       3336.43       3232.21       444.58 o                         
  -3  12   0       9334.30      10091.86       771.88 o                         
  -2  12   0        371.06        822.12       324.45 o                         
  -1  12   0        474.66        998.68       334.36 o                         
   0  12   0        261.05       1147.30       318.23 o                         
   1  12   0       1705.05       2155.99       384.42 o                         
   2  12   0      22896.28      21197.99      2575.62 o                         
   3  12   0        195.88        389.30       296.57 o                         
   4  12   0      45407.96      44555.67      1852.63 o                         
   5  12   0        718.47        627.73      1694.14 o                         
  -7  13   0       1591.84       1997.81      1137.69 o                         
  -6  13   0        610.53        667.16       602.20 o                         
  -5  13   0      64736.93      66183.13      1675.86 o                         
  -4  13   0      14718.26      13999.18       792.98 o                         
  -3  13   0      36563.51      37615.87      1665.82 o                         
  -2  13   0      20060.38      18561.76       962.87 o                         
  -1  13   0        622.79        400.97       313.39 o                         
   0  13   0       9229.89       9178.94       552.75 o                         
   1  13   0      25700.39      24066.56      2853.77 o                         
   2  13   0      19698.49      18593.85      2494.19 o                         
   3  13   0        586.72       1109.57       459.54 o                         
   4  13   0       1068.47        731.29      1053.60 o                         
  -6  14   0       3720.47       2115.48       899.54 o                         
  -5  14   0      16346.29      15370.30      1024.96 o                         
  -4  14   0     117453.89     114029.28      2453.98 o                         
  -3  14   0        470.94        760.62       469.52 o                         
  -2  14   0       1796.41       1319.78       476.93 o                         
  -1  14   0      29450.72      30734.31       912.48 o                         
   0  14   0       1360.22        396.65       449.12 o                         
   1  14   0      68347.31      68922.65      1638.65 o                         
   2  14   0      61501.39      57419.93      1717.04 o                         
   3  14   0      52253.57      44888.31      2132.25 o                         
  -5  15   0       2653.76       2883.67       988.11 o                         
  -4  15   0        121.65          1.04       623.38 o                         
  -3  15   0       4511.36       4424.27       720.80 o                         
  -2  15   0       4242.49       4798.10       527.16 o                         
  -1  15   0      14888.07      13933.31       734.36 o                         
   0  15   0        104.92        596.10       506.95 o                         
   1  15   0      52210.72      49221.57      2139.39 o                         
   2  15   0      31174.80      27669.68      2376.39 o                         
  -4  16   0      56256.71      54060.84      2733.55 o                         
  -3  16   0        447.15        634.78       722.61 o                         
  -2  16   0        239.86          1.04       598.91 o                         
  -1  16   0       2231.32       1576.84       615.14 o                         
   0  16   0      44684.36      45876.96      3406.21 o                         
  -1 -16   1       4617.09       4736.87      2333.28 o                         
   0 -16   1          8.97        286.66       443.97 o                         
   1 -16   1        416.53        701.76       535.47 o                         
   2 -16   1      33874.71      34647.87      1806.16 o                         
   3 -16   1         39.16        155.24       817.08 o                         
   4 -16   1        525.22        529.55       905.60 o                         
  -2 -15   1          2.15        439.56       597.72 o                         
  -1 -15   1        173.82        450.24       496.06 o                         
   0 -15   1      19719.74      21144.78      1211.94 o                         
   1 -15   1      79875.47      80644.51      1507.87 o                         
   2 -15   1       4118.88       4127.95       596.10 o                         
   3 -15   1        612.54        444.85       461.00 o                         
   4 -15   1       9814.92       9196.03       791.46 o                         
   5 -15   1       5245.71       4399.67       814.37 o                         
  -3 -14   1       7341.88       7252.53      1025.24 o                         
  -2 -14   1       1298.01       1284.94       382.12 o                         
  -1 -14   1      28349.96      24910.43      2430.21 o                         
   0 -14   1      55187.41      58859.15      1582.48 o                         
   1 -14   1      77696.86      79193.03      1773.32 o                         
   2 -14   1       1679.45       2058.48       424.67 o                         
   3 -14   1      20212.19      21978.78      1099.25 o                         
   4 -14   1       6570.68       7184.40       684.59 o                         
   5 -14   1        794.38        781.30       472.66 o                         
   6 -14   1      72867.84      68453.52      2101.42 o                         
  -4 -13   1       6020.38       7241.82       872.31 o                         
  -3 -13   1      46962.82      46536.16      1323.53 o                         
  -2 -13   1        451.67        568.65       382.20 o                         
  -1 -13   1         51.74        346.29       255.48 o                         
   0 -13   1      14535.50      15134.61       573.75 o                         
   1 -13   1      28121.24      28357.80       727.21 o                         
   2 -13   1       7162.91       6156.05       655.65 o                         
   3 -13   1      19212.93      18257.22       774.45 o                         
   4 -13   1       1969.05       1599.25       597.48 o                         
   5 -13   1      23484.18      22687.61       922.14 o                         
   6 -13   1       8877.31       8597.53       670.05 o                         
   7 -13   1      32619.47      25611.09      2360.21 o                         
  -5 -12   1      22404.04      20977.96      1401.04 o                         
  -4 -12   1         32.68        217.10       336.21 o                         
  -3 -12   1       3324.73       2942.10       341.56 o                         
  -2 -12   1      24433.06      23796.91      1054.37 o                         
  -1 -12   1       1135.44        877.61       214.69 o                         
   0 -12   1      80096.13      80964.41      1408.13 o                         
   1 -12   1      27057.01      27436.16       801.57 o                         
   2 -12   1         26.44        408.66       248.07 o                         
   3 -12   1        103.47        248.95       329.33 o                         
   4 -12   1       5100.59       4909.70       500.46 o                         
   5 -12   1       2681.06       2545.16       414.47 o                         
   6 -12   1       1816.02       2242.41       542.84 o                         
   7 -12   1       5797.13       5261.95       656.34 o                         
  -5 -11   1      24381.91      23308.75      1114.53 o                         
  -4 -11   1       6760.09       6588.20       528.51 o                         
  -3 -11   1       1683.65       1084.18       385.28 o                         
  -2 -11   1      30884.35      30942.76       977.41 o                         
  -1 -11   1      62610.94      65288.30       973.21 o                         
   0 -11   1       7284.98       7837.01       434.40 o                         
   1 -11   1       6846.83       7017.75       365.03 o                         
   2 -11   1        194.39        272.29       216.00 o                         
   3 -11   1      32261.86      32376.43       999.89 o                         
   4 -11   1      80714.73      76931.34      1654.18 o                         
   5 -11   1      28793.85      27837.25      1024.84 o                         
   6 -11   1       1931.45       2071.34       442.88 o                         
   7 -11   1      13071.16      12816.15       829.03 o                         
   8 -11   1        494.70        167.86       665.88 o                         
  -6 -10   1      24160.08      21981.62       975.39 o                         
  -5 -10   1       3181.12       3493.36       509.04 o                         
  -4 -10   1      18384.05      19440.91       642.86 o                         
  -3 -10   1      15700.10      16140.68       635.07 o                         
  -2 -10   1       5399.86       4450.15       392.02 o                         
  -1 -10   1      45919.14      47115.99       906.62 o                         
   0 -10   1      22302.31      22214.00       557.48 o                         
   1 -10   1      19210.72      19518.58       551.55 o                         
   2 -10   1      96851.78      92554.72      2229.80 o                         
   3 -10   1      86714.67      83848.34      1464.74 o                         
   4 -10   1     149087.67     147096.88      2690.42 o                         
   5 -10   1      10802.81      10689.25       543.04 o                         
   6 -10   1      25309.22      24418.30       801.21 o                         
   7 -10   1       6758.89       6181.73      1041.11 o                         
   8 -10   1        864.96        452.94       754.30 o                         
  -6  -9   1         63.02        616.51       469.94 o                         
  -5  -9   1       9229.80       9807.64       598.65 o                         
  -4  -9   1      12986.37      13132.64       798.85 o                         
  -3  -9   1      65337.29      65838.62      1909.72 o                         
  -2  -9   1       8550.78       7531.47       560.08 o                         
  -1  -9   1      22306.95      22701.81       650.87 o                         
   0  -9   1      49289.11      46851.27      1001.98 o                         
   1  -9   1       4609.51       4462.66       418.57 o                         
   2  -9   1        155.82        280.31       161.34 o                         
   3  -9   1       2124.02       2166.42       283.44 o                         
   4  -9   1       1955.54       1220.27       280.60 o                         
   5  -9   1        100.43         48.63       316.18 o                         
   6  -9   1      21536.76      21750.11       782.26 o                         
   7  -9   1        397.09        651.28       636.49 o                         
   8  -9   1       8941.50       7386.53       934.58 o                         
  -7  -8   1       3766.40       3005.44      1475.41 o                         
  -6  -8   1        580.75       1093.52       453.84 o                         
  -5  -8   1      22241.02      21251.93       775.25 o                         
  -4  -8   1     357335.22     368178.97      4792.82 o                         
  -3  -8   1      86559.16      86164.02      2245.14 o                         
  -2  -8   1     126019.78     124387.59      1789.97 o                         
  -1  -8   1      20360.78      19711.81      1834.36 o                         
   0  -8   1      13899.36      13473.21       450.75 o                         
   1  -8   1       3514.93       3246.71       233.33 o                         
   2  -8   1       5845.38       5908.96       260.48 o                         
   3  -8   1     278190.09     267039.19      3557.66 o                         
   4  -8   1      25079.02      24200.57       776.27 o                         
   5  -8   1      33084.62      32262.89      1124.36 o                         
   6  -8   1       4712.89       3889.12       524.65 o                         
   7  -8   1       8904.58       6768.17       613.32 o                         
   8  -8   1      13900.62      12366.02       865.10 o                         
  -7  -7   1       8230.08       7432.44       673.58 o                         
  -6  -7   1       7962.27       8149.84       939.20 o                         
  -5  -7   1      12815.88      13498.56       580.47 o                         
  -4  -7   1        946.00       1435.48       200.45 o                         
  -3  -7   1      12171.69      11915.27       464.78 o                         
  -2  -7   1      24357.45      24654.35       793.57 o                         
  -1  -7   1        182.67        420.82       149.86 o                         
   0  -7   1         31.51        385.13       132.97 o                         
   1  -7   1      91341.28      88219.91      1422.22 o                         
   2  -7   1     105438.57     102302.76      2603.10 o                         
   3  -7   1       1474.36       1843.11       294.49 o                         
   4  -7   1      31852.06      30060.06       744.78 o                         
   5  -7   1       1308.03        981.01       239.02 o                         
   6  -7   1       6683.31       6552.73       534.06 o                         
   7  -7   1      13012.34      13105.62       740.56 o                         
   8  -7   1      33031.75      33966.13      1060.59 o                         
  -7  -6   1      28182.68      28140.38      1462.16 o                         
  -6  -6   1       4282.18       3682.77       521.15 o                         
  -5  -6   1     113371.59     116112.88      2881.04 o                         
  -4  -6   1      20709.22      20700.27       541.99 o                         
  -3  -6   1      21440.71      21921.91       869.78 o                         
  -2  -6   1      10586.23      11558.53       365.27 o                         
  -1  -6   1         50.36        247.94       119.05 o                         
   0  -6   1       7415.62       7492.23       273.96 o                         
   1  -6   1        407.76        566.32       129.81 o                         
   2  -6   1      11309.78      10218.75       396.00 o                         
   3  -6   1      36093.64      35170.93       654.73 o                         
   4  -6   1      44653.05      43761.23       860.33 o                         
   5  -6   1      93578.03      93036.32      1678.13 o                         
   6  -6   1      52899.82      52350.15      1248.28 o                         
   7  -6   1      98002.12      98342.00      1719.93 o                         
   8  -6   1       1476.56       1813.57       417.23 o                         
   9  -6   1      26958.56      28349.93      1725.01 o                         
  -8  -5   1      19152.78      14674.84      2120.48 o                         
  -7  -5   1      11840.55      12080.02      1297.45 o                         
  -6  -5   1       3129.08       3189.52       313.50 o                         
  -5  -5   1      55951.14      55081.52      2698.29 o                         
  -4  -5   1      32119.33      32467.97      1301.21 o                         
  -3  -5   1        420.62        517.31       179.04 o                         
  -2  -5   1      10226.24      10635.02       343.72 o                         
  -1  -5   1      16837.50      16407.67      1221.02 o                         
   0  -5   1      25879.28      24396.75       509.05 o                         
   1  -5   1      72461.94      71608.56      1139.41 o                         
   2  -5   1      12638.09      11752.38       316.85 o                         
   3  -5   1      25236.38      24022.28       767.71 o                         
   4  -5   1          6.33        118.57       117.76 o                         
   5  -5   1       2054.18       1911.02       261.22 o                         
   6  -5   1      22267.58      22907.65       765.26 o                         
   7  -5   1      46286.89      45254.61       938.32 o                         
   8  -5   1      12572.62      13561.04       692.95 o                         
   9  -5   1      12271.80      11954.64       965.20 o                         
  -8  -4   1      10336.21       9921.80       709.10 o                         
  -7  -4   1        143.39        297.46       312.58 o                         
  -6  -4   1       1876.37       1911.94       296.18 o                         
  -5  -4   1      14759.67      14252.32       820.61 o                         
  -4  -4   1       7695.37       7344.16       549.81 o                         
  -3  -4   1         69.83        467.69       132.55 o                         
  -2  -4   1      42192.38      42451.67      1816.30 o                         
  -1  -4   1    1370877.25    1385052.12     13635.56 o                         
   0  -4   1      21551.84      21015.72       372.88 o                         
   1  -4   1     161415.42     153555.95      1994.55 o                         
   2  -4   1      58501.74      54440.02      1259.69 o                         
   3  -4   1      46675.22      43980.87       690.67 o                         
   4  -4   1       3410.40       3331.72       219.92 o                         
   5  -4   1       1012.54        587.51       216.40 o                         
   6  -4   1     206457.08     208741.67      2649.66 o                         
   7  -4   1      18529.47      18428.53       590.05 o                         
   8  -4   1      48535.96      49415.43      1453.45 o                         
   9  -4   1      13852.82      14254.32       963.24 o                         
  -8  -3   1        601.44        438.97       344.33 o                         
  -7  -3   1      10359.57      10546.97       691.24 o                         
  -6  -3   1      14452.22      14072.62       933.16 o                         
  -5  -3   1      40231.82      37133.95      1834.68 o                         
  -4  -3   1      13222.60      12868.13       815.90 o                         
  -3  -3   1      18205.79      17528.32       765.36 o                         
  -2  -3   1       5862.71       5410.14       296.91 o                         
  -1  -3   1        115.07        283.08        97.56 o                         
   0  -3   1         27.97        197.46        52.13 o                         
   1  -3   1       4254.17       4377.96       150.05 o                         
   2  -3   1       4179.15       4200.91       156.68 o                         
   3  -3   1      30817.94      29750.47       544.67 o                         
   4  -3   1      23675.86      22316.94       601.31 o                         
   5  -3   1      26921.49      27218.85       714.30 o                         
   6  -3   1       3574.75       3868.72       268.36 o                         
   7  -3   1      21508.93      22025.15       988.11 o                         
   8  -3   1       2286.40       2268.50       378.55 o                         
   9  -3   1        363.95       1241.13       771.43 o                         
  -8  -2   1       1034.92       1155.85       455.98 o                         
  -7  -2   1      94707.19      95258.54      4578.28 o                         
  -6  -2   1       3805.86       3547.66       461.80 o                         
  -5  -2   1       5334.91       5175.66       312.24 o                         
  -4  -2   1      24612.14      23727.86       586.81 o                         
  -3  -2   1        261.57        840.94       232.48 o                         
  -2  -2   1      40319.18      39826.97       816.05 o                         
  -1  -2   1       2306.79       2856.01       144.79 o                         
   0  -2   1      29670.05      26404.21       904.36 o                         
   1  -2   1        624.24        990.04        84.88 o                         
   2  -2   1     127530.87     119096.84      1574.08 o                         
   3  -2   1      23886.13      22339.39       574.82 o                         
   4  -2   1       2500.51       3183.51       225.27 o                         
   5  -2   1       4509.44       4698.80       300.90 o                         
   6  -2   1        148.78        633.75       244.38 o                         
   7  -2   1      20833.99      20825.82       835.37 o                         
   8  -2   1      33209.61      33770.95      1248.91 o                         
   9  -2   1      25158.22      24465.26      1228.51 o                         
  -8  -1   1       3587.69       3079.63       568.81 o                         
  -7  -1   1       3896.02       3613.04       363.83 o                         
  -6  -1   1      14183.17      13989.28       481.64 o                         
  -5  -1   1      24893.82      24678.48       526.40 o                         
  -4  -1   1        470.37       1052.96       192.07 o                         
  -3  -1   1      20059.55      19010.60       498.69 o                         
  -2  -1   1      56245.68      57053.77       743.94 o                         
  -1  -1   1      16180.34      16914.87       426.38 o                         
   0  -1   1       3889.61       3248.96       161.41 o                         
   1  -1   1       6373.39       5204.78       423.44 o                         
   2  -1   1         29.86        321.81        80.53 o                         
   3  -1   1       6031.43       6657.96       245.53 o                         
   4  -1   1     112144.34     111597.09      2342.47 o                         
   5  -1   1       1936.21       1902.74       198.29 o                         
   6  -1   1       3954.94       3925.37       273.01 o                         
   7  -1   1       2608.47       2255.05       324.85 o                         
   8  -1   1       3634.92       4246.85       507.10 o                         
   9  -1   1       2293.33       2260.92       599.08 o                         
  -9   0   1        314.75        289.86       785.88 o                         
  -8   0   1      53916.68      54194.32      2834.04 o                         
  -7   0   1      63486.38      62195.49      2064.53 o                         
  -6   0   1      36136.21      35784.62       865.57 o                         
  -5   0   1      78713.60      78216.59      1085.30 o                         
  -4   0   1      13091.65      13275.84       535.67 o                         
  -3   0   1       2415.56       2905.77       182.00 o                         
  -2   0   1      25777.82      25138.79       768.38 o                         
  -1   0   1      46185.89      45972.71       673.38 o                         
   0   0   1      15293.47      13576.99       426.16 o                         
   1   0   1       3950.38       3988.33       265.46 o                         
   2   0   1    1823016.75    1714555.38     32118.16 o                         
   3   0   1      24337.77      24392.50       647.32 o                         
   4   0   1      52505.50      51747.80      2079.28 o                         
   5   0   1      18205.17      17800.61      1014.96 o                         
   6   0   1      25374.61      24378.08      1301.84 o                         
   7   0   1        917.89        670.63       243.86 o                         
   8   0   1       7774.88       8277.39       491.85 o                         
   9   0   1      51260.20      53616.42      2343.50 o                         
  -9   1   1        179.91        428.53       679.66 o                         
  -8   1   1       9009.80       9009.34       674.21 o                         
  -7   1   1        264.71        488.92       287.16 o                         
  -6   1   1      97211.96      98811.69      1435.39 o                         
  -5   1   1       7102.90       8362.56       308.43 o                         
  -4   1   1       5981.09       5546.28       263.33 o                         
  -3   1   1       8763.27       8615.54       339.03 o                         
  -2   1   1      16640.53      15992.76       912.29 o                         
  -1   1   1        649.29        485.04       146.83 o                         
   0   1   1       1987.36       2405.05       105.35 o                         
   1   1   1       6276.35       6524.98       272.56 o                         
   2   1   1       3796.47       3469.58       183.53 o                         
   3   1   1       2837.65       3091.91       234.86 o                         
   4   1   1      22354.12      20888.17      1129.17 o                         
   5   1   1       3290.62       3280.69       268.42 o                         
   6   1   1      60592.25      61534.63      3014.63 o                         
   7   1   1        276.76        756.48       257.60 o                         
   8   1   1        274.69        781.18       358.50 o                         
  -9   2   1        468.83        474.31       541.60 o                         
  -8   2   1       4978.29       4945.90       610.49 o                         
  -7   2   1      18104.18      18702.58       672.38 o                         
  -6   2   1     115727.35     117713.56      1576.11 o                         
  -5   2   1        434.25       1098.34       177.12 o                         
  -4   2   1     564982.69     535561.38      6909.85 o                         
  -3   2   1      10008.66       9145.40       304.80 o                         
  -2   2   1      60654.08      60278.14      1043.13 o                         
  -1   2   1        675.82       1397.72       297.87 o                         
   0   2   1       7940.81       8040.86       173.38 o                         
   1   2   1         56.73        393.15        93.78 o                         
   2   2   1        315.16        531.17       100.23 o                         
   3   2   1       5161.72       5435.81       401.52 o                         
   4   2   1      47181.65      49201.93      2031.26 o                         
   5   2   1     106223.14     104542.71      5644.48 o                         
   6   2   1      56904.41      54787.75      3006.97 o                         
   7   2   1       1010.58       1001.97       258.74 o                         
   8   2   1      19385.20      19985.43      1109.27 o                         
  -9   3   1       1520.56       1184.67       671.38 o                         
  -8   3   1       1418.93       1069.23       383.86 o                         
  -7   3   1      26481.36      27817.18       841.20 o                         
  -6   3   1      39229.99      38083.30       742.46 o                         
  -5   3   1       5479.18       5032.59       296.02 o                         
  -4   3   1       1395.34       1544.94       192.83 o                         
  -3   3   1      14768.59      14552.72       384.17 o                         
  -2   3   1      10436.39      10576.95       297.71 o                         
  -1   3   1      15809.81      16407.67       399.16 o                         
   0   3   1      30717.55      29643.95       559.11 o                         
   1   3   1        457.34        831.81        94.74 o                         
   2   3   1       4942.98       5374.25       393.51 o                         
   3   3   1      24181.81      24570.88       500.51 o                         
   4   3   1          9.43        313.26       140.67 o                         
   5   3   1       1696.55       1746.72       247.20 o                         
   6   3   1       4602.43       4681.81       527.18 o                         
   7   3   1      29968.65      30429.67      1658.93 o                         
   8   3   1      11838.15      13419.97       805.03 o                         
  -9   4   1       5189.82       5025.89       876.79 o                         
  -8   4   1        126.42        614.35       401.60 o                         
  -7   4   1      22020.31      21519.59       652.87 o                         
  -6   4   1       2779.24       2747.09       307.60 o                         
  -5   4   1      38805.96      38349.40       814.54 o                         
  -4   4   1      86756.87      84200.26      1542.80 o                         
  -3   4   1      25510.74      24818.69       541.37 o                         
  -2   4   1      58032.66      53887.95       879.49 o                         
  -1   4   1      15235.67      15706.84       644.44 o                         
   0   4   1       2845.23       2766.41       118.06 o                         
   1   4   1       3205.35       3147.28       167.73 o                         
   2   4   1      38915.05      38140.61      1223.41 o                         
   3   4   1      16932.05      16745.54       415.43 o                         
   4   4   1      21864.75      21785.29       524.51 o                         
   5   4   1     406545.16     411141.91     16493.82 o                         
   6   4   1       7988.00       7620.62       885.09 o                         
   7   4   1      23637.76      24182.49       862.74 o                         
   8   4   1       7690.48       6657.16       916.68 o                         
  -9   5   1       9370.41       8831.06      1053.79 o                         
  -8   5   1       4850.58       5139.61       535.80 o                         
  -7   5   1       5106.56       5279.36       432.44 o                         
  -6   5   1      10347.13      10880.00       504.81 o                         
  -5   5   1       4646.32       4060.85       323.03 o                         
  -4   5   1       6938.90       7097.03       368.26 o                         
  -3   5   1      20753.32      20561.93       502.11 o                         
  -2   5   1        361.05        750.25       235.08 o                         
  -1   5   1         73.54        159.63       134.12 o                         
   0   5   1       1409.66       1402.30       186.55 o                         
   1   5   1       5445.44       5415.57       265.55 o                         
   2   5   1      20293.46      19086.10      1044.11 o                         
   3   5   1      28111.42      28728.62       776.55 o                         
   4   5   1      52547.51      53253.37       971.77 o                         
   5   5   1      30280.00      33078.86       998.48 o                         
   6   5   1       1348.54       1681.18       434.97 o                         
   7   5   1       8379.65       9734.63       787.27 o                         
   8   5   1       4408.22       3856.03       904.40 o                         
  -9   6   1       2640.26       2010.28      1191.33 o                         
  -8   6   1     133003.89     134756.44      3734.63 o                         
  -7   6   1       1174.60        993.53       379.45 o                         
  -6   6   1       7915.54       7567.31       466.79 o                         
  -5   6   1       8159.31       7261.90       475.06 o                         
  -4   6   1      66267.66      64341.17      1213.08 o                         
  -3   6   1     271446.44     265008.66      6751.56 o                         
  -2   6   1      25138.91      23480.71       536.15 o                         
  -1   6   1     943545.94     981588.50     15617.92 o                         
   0   6   1      11297.28      11150.65       270.59 o                         
   1   6   1      47926.75      47645.34       899.54 o                         
   2   6   1       2702.04       2961.29       289.60 o                         
   3   6   1      15974.12      15085.68       513.38 o                         
   4   6   1       1793.82       2077.83       334.72 o                         
   5   6   1       2360.83       2307.26       322.60 o                         
   6   6   1        655.91        660.27       409.20 o                         
   7   6   1      61824.47      60827.50      3168.70 o                         
  -8   7   1       1744.54       1648.30       501.68 o                         
  -7   7   1         53.35        422.38       380.41 o                         
  -6   7   1      12701.89      12592.87       576.82 o                         
  -5   7   1       1214.13       1308.45       303.83 o                         
  -4   7   1       1087.20       1131.32       203.08 o                         
  -3   7   1     130618.02     127318.79      2402.95 o                         
  -2   7   1      49393.55      47506.40      1472.62 o                         
  -1   7   1       1478.98       1600.03       206.46 o                         
   0   7   1        221.88        263.37        68.84 o                         
   1   7   1         71.12        359.50        76.87 o                         
   2   7   1      25340.54      23896.97      1298.35 o                         
   3   7   1        313.48        605.55       170.73 o                         
   4   7   1       2060.24       1789.23       308.97 o                         
   5   7   1      11716.21      12171.49       524.74 o                         
   6   7   1      23941.03      22485.08       823.35 o                         
   7   7   1        797.94        808.70       625.74 o                         
  -8   8   1      61485.14      59441.48      2847.98 o                         
  -7   8   1       8517.95       9545.53       923.71 o                         
  -6   8   1       6685.58       6386.18       558.67 o                         
  -5   8   1       5364.01       5387.43       477.69 o                         
  -4   8   1        140.36        410.51       176.04 o                         
  -3   8   1         93.50        171.89       169.43 o                         
  -2   8   1        514.55        665.37       185.99 o                         
  -1   8   1      23178.22      21433.49       553.72 o                         
   0   8   1       4767.57       4602.40       276.04 o                         
   1   8   1      48387.50      47416.61       889.18 o                         
   2   8   1       3147.19       3272.62       473.66 o                         
   3   8   1      34571.84      34106.78       994.61 o                         
   4   8   1       1122.90        975.52       261.79 o                         
   5   8   1       3157.52       3661.33       377.11 o                         
   6   8   1       6969.29       7986.64       608.42 o                         
  -8   9   1        405.06        932.57       951.79 o                         
  -7   9   1       1026.21        739.42       422.71 o                         
  -6   9   1      30187.40      29826.60       850.34 o                         
  -5   9   1        432.32        683.05       265.32 o                         
  -4   9   1      39138.59      40299.79       952.14 o                         
  -3   9   1      40067.29      38485.07      1098.95 o                         
  -2   9   1        511.26        567.64       264.24 o                         
  -1   9   1      23986.18      23257.32       731.70 o                         
   0   9   1      13356.66      13531.46       467.99 o                         
   1   9   1       8288.08       8507.48       390.92 o                         
   2   9   1        405.53        744.29       224.65 o                         
   3   9   1       2680.68       2867.87       271.30 o                         
   4   9   1       5100.79       5066.43       467.28 o                         
   5   9   1       6357.17       6599.79       486.77 o                         
   6   9   1      26220.24      28043.79      1609.85 o                         
  -8  10   1       1875.01       2077.70      1104.38 o                         
  -7  10   1       2107.65       2254.85       590.55 o                         
  -6  10   1      22120.62      20933.64       933.32 o                         
  -5  10   1     224167.94     219185.48      3673.47 o                         
  -4  10   1        112.31        501.60       202.44 o                         
  -3  10   1       7860.06       7309.02       398.62 o                         
  -2  10   1      17892.16      17329.99       975.02 o                         
  -1  10   1      23296.34      22703.62       655.79 o                         
   0  10   1     173159.44     174901.84      2739.60 o                         
   1  10   1      68253.27      70653.64      1332.12 o                         
   2  10   1     248145.41     254123.95      3126.49 o                         
   3  10   1        138.35        449.04       135.65 o                         
   4  10   1       8779.31       9084.59       626.50 o                         
   5  10   1         77.34        350.13       408.54 o                         
  -7  11   1       4149.29       4115.26       581.95 o                         
  -6  11   1       2303.23       2006.19       452.27 o                         
  -5  11   1         53.47        270.84       370.45 o                         
  -4  11   1       4811.84       5085.28       430.46 o                         
  -3  11   1       2665.21       2669.99       335.46 o                         
  -2  11   1       1563.01       1572.45       316.14 o                         
  -1  11   1       2677.93       2967.69       454.32 o                         
   0  11   1      65696.71      66502.59      1323.03 o                         
   1  11   1      63519.23      66027.57      1430.66 o                         
   2  11   1       3947.91       3411.42       859.12 o                         
   3  11   1      11101.28      10753.05       784.77 o                         
   4  11   1        370.77        938.99       432.45 o                         
   5  11   1      33839.51      31055.98      1521.99 o                         
  -7  12   1       2225.60       1702.73       529.39 o                         
  -6  12   1      64289.66      62193.47      1688.02 o                         
  -5  12   1      82489.80      83183.07      1926.59 o                         
  -4  12   1        473.93        620.09       437.46 o                         
  -3  12   1       1448.14       1361.47       511.39 o                         
  -2  12   1      28019.81      27247.82      1536.64 o                         
  -1  12   1      24487.27      24976.97      1020.23 o                         
   0  12   1       1351.89        921.72       322.68 o                         
   1  12   1       6963.44       6727.90       556.75 o                         
   2  12   1       1185.43        869.51       338.71 o                         
   3  12   1       1141.18       1190.98       302.69 o                         
   4  12   1      20594.04      16797.53      4495.53 o                         
  -6  13   1       6367.26       6677.06       819.04 o                         
  -5  13   1       7245.86       8479.02       706.81 o                         
  -4  13   1       5039.70       5473.75       651.93 o                         
  -3  13   1      50204.77      52063.46      1297.67 o                         
  -2  13   1      18816.80      18460.03       886.80 o                         
  -1  13   1      57795.05      58712.40      1465.15 o                         
   0  13   1      28916.52      29495.48       885.38 o                         
   1  13   1       2958.98       3416.69       667.46 o                         
   2  13   1        179.70        577.26       377.88 o                         
   3  13   1      31269.23      29944.60      2174.82 o                         
  -6  14   1       5419.62       3617.87      1115.77 o                         
  -5  14   1       1885.22       2593.22       828.17 o                         
  -4  14   1       2823.23       2783.86       746.42 o                         
  -3  14   1      28527.00      28153.93       930.76 o                         
  -2  14   1     121125.45     119627.87      3616.91 o                         
  -1  14   1        388.56       1141.13       406.07 o                         
   0  14   1        450.87        656.06       385.50 o                         
   1  14   1      19108.96      18441.35      1618.27 o                         
   2  14   1       1065.26        751.13       453.89 o                         
   3  14   1      38295.32      33604.41      3156.04 o                         
  -5  15   1      31801.64      29358.29      2486.30 o                         
  -4  15   1        162.73        958.34       824.55 o                         
  -3  15   1       7697.02       6868.68       859.48 o                         
  -2  15   1       1953.38       1302.88       504.47 o                         
  -1  15   1       4025.42       3708.64       574.56 o                         
   0  15   1         35.25        597.97       529.74 o                         
   1  15   1      21487.11      22209.07      1651.21 o                         
  -3  16   1      27830.57      25834.83      2889.51 o                         
  -2  16   1      50535.01      50920.07      5642.06 o                         
  -1  16   1        129.78        772.25       993.17 o                         
   1 -17   2       1640.80       2145.21       977.27 o                         
   2 -17   2       8541.89       6861.11      1132.23 o                         
  -1 -16   2      26938.57      22213.36      1500.32 o                         
   0 -16   2      11350.58      12062.48       871.31 o                         
   1 -16   2       4154.15       3800.23       654.16 o                         
   2 -16   2          4.30        290.93       625.35 o                         
   3 -16   2       3079.34       2210.00       620.07 o                         
   4 -16   2       8634.18       8178.24      1311.78 o                         
  -2 -15   2      51578.08      48651.15      1671.69 o                         
  -1 -15   2      23163.76      24607.74      1140.27 o                         
   0 -15   2       4285.17       3629.52       381.35 o                         
   1 -15   2       1494.16       1444.18       315.07 o                         
   2 -15   2       9017.57       9084.82       538.64 o                         
   3 -15   2      76204.96      73686.59      1835.15 o                         
   4 -15   2      16637.96      15539.92       822.04 o                         
   5 -15   2        284.75        611.90       599.15 o                         
  -3 -14   2       6719.61       6981.73       741.65 o                         
  -2 -14   2      42385.61      43522.53      1139.33 o                         
  -1 -14   2       6709.98       7287.58       384.71 o                         
   0 -14   2       6453.89       6683.88       384.01 o                         
   1 -14   2       3010.18       3210.19       373.58 o                         
   2 -14   2      49562.86      49948.29      1314.64 o                         
   3 -14   2      68565.85      65293.90      1621.62 o                         
   4 -14   2        279.07        182.21       412.03 o                         
   5 -14   2      15203.60      16125.93       853.39 o                         
   6 -14   2       5590.58       4560.68       713.36 o                         
  -4 -13   2      41820.46      39990.47      1400.78 o                         
  -3 -13   2       3438.57       3100.63       595.85 o                         
  -2 -13   2      23413.99      23807.78       838.08 o                         
  -1 -13   2      57049.23      57771.43      1040.86 o                         
   0 -13   2        209.39        351.93       265.33 o                         
   1 -13   2        235.39        488.91       222.41 o                         
   2 -13   2        220.53        306.95       158.37 o                         
   3 -13   2      11758.69      11669.26       655.82 o                         
   4 -13   2       1228.90       1342.49       393.79 o                         
   5 -13   2      65102.17      65442.38      1607.38 o                         
   6 -13   2         92.80        713.32       450.51 o                         
   7 -13   2       7614.91       6628.12       820.85 o                         
  -5 -12   2      61785.75      62152.49      1633.02 o                         
  -4 -12   2      59632.75      58544.30      1370.11 o                         
  -3 -12   2      63907.70      65855.79      2256.00 o                         
  -2 -12   2         60.62        226.86       224.59 o                         
  -1 -12   2      11239.51       9598.46      1010.38 o                         
   0 -12   2       2792.56       2173.35       266.15 o                         
   1 -12   2      10352.04      10245.82       400.14 o                         
   2 -12   2     158160.59     158196.39      2811.42 o                         
   3 -12   2      28578.57      28361.73       781.84 o                         
   4 -12   2         57.27        468.69       294.95 o                         
   5 -12   2       1413.67       1277.88       448.36 o                         
   6 -12   2       5437.39       5629.53       596.65 o                         
   7 -12   2       3449.26       2924.03       660.28 o                         
  -5 -11   2       2163.20       2230.73       487.43 o                         
  -4 -11   2       9422.34       9604.77       570.80 o                         
  -3 -11   2      23796.18      23490.66       865.34 o                         
  -2 -11   2         45.97        311.48       228.59 o                         
  -1 -11   2        245.78        369.70       210.02 o                         
   0 -11   2      71041.13      72679.78      1360.04 o                         
   1 -11   2     114947.60     115103.91      1892.29 o                         
   2 -11   2      19684.51      19363.19       609.52 o                         
   3 -11   2      30635.24      30315.28       769.49 o                         
   4 -11   2        465.53        452.87       278.09 o                         
   5 -11   2      14070.11      14078.13       671.40 o                         
   6 -11   2      21534.46      20718.25       819.32 o                         
   7 -11   2      28658.85      29968.76      1231.61 o                         
   8 -11   2        449.73        649.63      1848.61 o                         
  -6 -10   2      85104.01      80888.66      2956.10 o                         
  -5 -10   2        309.01        540.59       401.67 o                         
  -4 -10   2      17146.14      16190.27       737.58 o                         
  -3 -10   2       2677.16       2970.50       458.79 o                         
  -2 -10   2       8089.16       9144.23       490.61 o                         
  -1 -10   2      11328.10      10131.98      1107.81 o                         
   0 -10   2       1254.75        920.13       247.79 o                         
   1 -10   2      48927.51      48831.79       962.95 o                         
   2 -10   2       4911.20       5304.04       667.87 o                         
   3 -10   2      19023.58      17847.10       586.51 o                         
   4 -10   2      20962.95      20460.90       614.53 o                         
   5 -10   2      77591.34      73870.56      1578.89 o                         
   6 -10   2      85877.03      85781.02      2576.20 o                         
   7 -10   2        191.18        657.49       347.84 o                         
   8 -10   2      15436.09      15153.02      1016.31 o                         
  -6  -9   2      16915.83      15976.94       811.36 o                         
  -5  -9   2      43705.21      43553.10      1262.09 o                         
  -4  -9   2         29.65        418.61       283.08 o                         
  -3  -9   2      13866.78      13971.49       569.47 o                         
  -2  -9   2        188.01        480.21       207.76 o                         
  -1  -9   2      75033.45      75495.95      1119.33 o                         
   0  -9   2      67603.55      65901.31      1202.39 o                         
   1  -9   2      40409.44      38462.30       804.97 o                         
   2  -9   2      42736.50      40581.01      1466.20 o                         
   3  -9   2        838.06        472.66       188.98 o                         
   4  -9   2       2358.80       2563.04       250.55 o                         
   5  -9   2      16096.38      14911.51       575.37 o                         
   6  -9   2       7651.91       8223.36       533.11 o                         
   7  -9   2      11691.88      11559.15       867.62 o                         
   8  -9   2      48592.27      47050.54      2496.14 o                         
  -7  -8   2       2086.68       1513.72       689.97 o                         
  -6  -8   2         25.75        503.74       431.84 o                         
  -5  -8   2        203.61        432.05       347.37 o                         
  -4  -8   2       1447.39       1606.88       448.63 o                         
  -3  -8   2      37887.44      37402.09      1075.26 o                         
  -2  -8   2     562281.75     585536.06      7247.21 o                         
  -1  -8   2      70729.90      71968.06      1051.16 o                         
   0  -8   2     184082.47     178841.89      2733.50 o                         
   1  -8   2      29972.44      29120.44       701.15 o                         
   2  -8   2      16977.50      16670.46       503.50 o                         
   3  -8   2       9623.68      10309.75       402.55 o                         
   4  -8   2       5230.37       4908.67       296.70 o                         
   5  -8   2     277259.25     275973.12      4071.81 o                         
   6  -8   2      18117.87      17510.01       698.46 o                         
   7  -8   2      22852.30      21656.94       936.18 o                         
   8  -8   2       2573.35       2275.96       475.90 o                         
  -7  -7   2      29560.00      29476.09      1238.00 o                         
  -6  -7   2      21618.19      21686.25      1098.49 o                         
  -5  -7   2      19488.68      20125.64       773.81 o                         
  -4  -7   2         25.09        231.17       222.86 o                         
  -3  -7   2      25786.19      26720.32       734.12 o                         
  -2  -7   2        416.19        477.20       158.81 o                         
  -1  -7   2       8684.34       7428.84       688.50 o                         
   0  -7   2       9398.00       9176.56       296.78 o                         
   1  -7   2       1379.02       1556.74       147.63 o                         
   2  -7   2        740.75        945.65       199.66 o                         
   3  -7   2      65339.76      61832.51      1101.18 o                         
   4  -7   2     106337.20     101133.21      1593.24 o                         
   5  -7   2        559.02        799.35       217.44 o                         
   6  -7   2      28823.01      28319.76      1069.13 o                         
   7  -7   2        783.42        403.37       357.79 o                         
   8  -7   2       5275.19       4776.51       499.81 o                         
  -7  -6   2        800.77        607.06       473.74 o                         
  -6  -6   2       4921.72       5114.75       507.07 o                         
  -5  -6   2      20406.77      20709.62      1232.49 o                         
  -4  -6   2      17140.02      16254.69      1094.13 o                         
  -3  -6   2      73026.92      71373.03      2229.69 o                         
  -2  -6   2        196.85        346.33        73.39 o                         
  -1  -6   2      47538.86      46053.88      1845.32 o                         
   0  -6   2        237.94        218.13       115.21 o                         
   1  -6   2      17651.53      17394.15       326.64 o                         
   2  -6   2        880.43       1071.34       130.48 o                         
   3  -6   2       1834.57       2242.32       164.94 o                         
   4  -6   2       3062.22       3793.29       225.63 o                         
   5  -6   2        416.99        600.49       213.86 o                         
   6  -6   2      11614.26      11736.26       683.19 o                         
   7  -6   2      23957.34      22851.40      1083.33 o                         
   8  -6   2      53092.13      54931.61      1454.21 o                         
   9  -6   2      49066.03      53449.61      2674.86 o                         
  -8  -5   2       2836.13       3669.81       662.57 o                         
  -7  -5   2       7751.57       7649.67       869.89 o                         
  -6  -5   2      23915.82      22341.97      1460.31 o                         
  -5  -5   2      17450.50      16852.18      1228.11 o                         
  -4  -5   2      15405.76      14801.08       686.06 o                         
  -3  -5   2       6387.28       6152.80       271.70 o                         
  -2  -5   2      39837.39      41417.25      1397.30 o                         
  -1  -5   2          1.30        147.30        88.55 o                         
   0  -5   2      23368.49      22877.67       442.31 o                         
   1  -5   2        793.67        828.04       105.99 o                         
   2  -5   2      86969.77      86136.63      1192.20 o                         
   3  -5   2     172307.70     162548.53      2190.69 o                         
   4  -5   2       3543.79       3753.51       326.06 o                         
   5  -5   2       6990.13       6750.02       359.00 o                         
   6  -5   2         15.17        221.53       214.21 o                         
   7  -5   2       3659.20       3361.17       334.28 o                         
   8  -5   2      13778.63      13974.60       806.28 o                         
   9  -5   2      31660.93      33276.07      2294.54 o                         
  -8  -4   2      18177.55      15757.59      1915.60 o                         
  -7  -4   2      57724.23      59111.91      2811.38 o                         
  -6  -4   2       8165.98       8184.60       675.30 o                         
  -5  -4   2      11999.17      11596.85       717.68 o                         
  -4  -4   2       5372.47       5006.69       306.42 o                         
  -3  -4   2      25701.67      24507.28      1142.46 o                         
  -2  -4   2        234.67        392.03       144.92 o                         
  -1  -4   2       3906.70       4456.10       248.51 o                         
   0  -4   2      51487.09      50156.34       788.41 o                         
   1  -4   2    1404947.25    1292952.00     27997.87 o                         
   2  -4   2       5864.82       5674.58       172.68 o                         
   3  -4   2     220732.47     208869.25      2563.11 o                         
   4  -4   2      58024.32      55855.24       900.44 o                         
   5  -4   2      23318.71      22534.58       579.62 o                         
   6  -4   2       1118.11       1120.91       249.93 o                         
   7  -4   2       1087.03       1132.51       258.31 o                         
   8  -4   2     120914.34     125348.05      4932.12 o                         
   9  -4   2       6149.10       6423.39       758.03 o                         
  -8  -3   2        876.52       1241.53       434.10 o                         
  -7  -3   2      45830.55      46589.38      2429.26 o                         
  -6  -3   2         60.44        521.00       199.20 o                         
  -5  -3   2      14165.53      13347.90       778.97 o                         
  -4  -3   2      41168.70      43444.46       699.64 o                         
  -3  -3   2      14183.76      14650.98       382.67 o                         
  -2  -3   2      13729.25      14345.66       399.40 o                         
  -1  -3   2       6613.43       7497.88       225.27 o                         
   0  -3   2      26814.31      27981.06       668.18 o                         
   1  -3   2        173.65        171.36        56.42 o                         
   2  -3   2       6116.52       6615.58       218.51 o                         
   3  -3   2      10847.67      10455.73       274.60 o                         
   4  -3   2        149.72        456.44       222.76 o                         
   5  -3   2      30306.32      29656.70       685.40 o                         
   6  -3   2        321.54        400.58       184.03 o                         
   7  -3   2      20706.58      22171.49       923.08 o                         
   8  -3   2       2362.62       1721.91       349.67 o                         
   9  -3   2       9432.89       9079.31       947.68 o                         
  -8  -2   2       3846.99       2456.74       521.41 o                         
  -7  -2   2      42811.16      41166.24      2006.91 o                         
  -6  -2   2      14402.22      15447.77       663.27 o                         
  -5  -2   2     404440.81     417408.22     10759.22 o                         
  -4  -2   2        341.22        317.77       155.86 o                         
  -3  -2   2       2458.14       2702.66       164.83 o                         
  -2  -2   2       8994.65       8847.39       235.57 o                         
  -1  -2   2       6167.62       6621.60       190.58 o                         
   0  -2   2      26991.20      29324.81       999.78 o                         
   1  -2   2       3681.28       3731.74       230.81 o                         
   2  -2   2      67165.51      64321.82       880.65 o                         
   3  -2   2       7410.37       7128.80       232.94 o                         
   4  -2   2     198230.33     194174.61      6390.45 o                         
   5  -2   2      56939.85      56152.73      1502.95 o                         
   6  -2   2        663.66        978.54       231.26 o                         
   7  -2   2      16264.35      16205.66       758.47 o                         
   8  -2   2         17.63        146.64       268.16 o                         
   9  -2   2       4224.88       3958.35       879.66 o                         
  -8  -1   2      38145.73      39324.06      2088.20 o                         
  -7  -1   2      20014.11      19881.18       753.91 o                         
  -6  -1   2       6524.89       6639.55       426.40 o                         
  -5  -1   2        525.58        717.61       189.62 o                         
  -4  -1   2      18390.03      18114.19       523.44 o                         
  -3  -1   2      17001.01      16752.43       350.47 o                         
  -2  -1   2       3193.21       3068.17       124.15 o                         
  -1  -1   2      23360.95      23935.41       359.54 o                         
   0  -1   2       3616.20       3359.45       175.48 o                         
   1  -1   2      16655.57      15149.72       677.49 o                         
   2  -1   2       6300.90       6250.60       386.32 o                         
   3  -1   2         32.38        385.76        95.52 o                         
   4  -1   2        175.43        216.34       130.92 o                         
   5  -1   2        947.16       1065.94       169.80 o                         
   6  -1   2      67532.05      67123.28      3432.99 o                         
   7  -1   2       7991.99       7436.15       544.42 o                         
   8  -1   2        210.86        701.10       478.84 o                         
   9  -1   2        238.96         31.19       806.82 o                         
  -9   0   2        451.43        357.64       714.15 o                         
  -8   0   2      36681.73      35792.64      1502.96 o                         
  -7   0   2       3996.14       3800.68       384.20 o                         
  -6   0   2      82012.86      81847.62      1499.23 o                         
  -5   0   2      61938.14      61003.20      1212.54 o                         
  -4   0   2      36043.62      37058.33      1017.97 o                         
  -3   0   2      51874.52      51367.82       973.78 o                         
  -2   0   2      12043.94      11581.23       246.73 o                         
  -1   0   2       1406.18       1502.55       186.15 o                         
   0   0   2      27653.24      27244.67       653.42 o                         
   1   0   2       8997.33       9684.27       395.62 o                         
   2   0   2       4872.51       5240.13       222.08 o                         
   3   0   2       6657.27       6354.97       314.97 o                         
   4   0   2     669737.81     647674.56     10121.93 o                         
   5   0   2       3214.99       3013.67       301.31 o                         
   6   0   2      74747.81      76855.01      4056.21 o                         
   7   0   2      13412.65      14204.19       695.70 o                         
   8   0   2      12899.42      11814.91       747.55 o                         
  -9   1   2       6589.64       5777.13       939.53 o                         
  -8   1   2       1423.62       1183.90       367.83 o                         
  -7   1   2       3896.41       4635.94       352.95 o                         
  -6   1   2      46580.94      46808.07       827.20 o                         
  -5   1   2      17542.93      17002.96       421.91 o                         
  -4   1   2      58591.84      56949.08      1476.78 o                         
  -3   1   2       1225.47       1375.74       154.20 o                         
  -2   1   2       4445.44       4751.41       267.28 o                         
  -1   1   2       2842.52       3064.78        96.49 o                         
   0   1   2       7541.20       7754.27       194.20 o                         
   1   1   2       4549.33       4789.04       151.05 o                         
   2   1   2      64712.29      62555.82      1407.50 o                         
   3   1   2       6527.75       6205.34       341.10 o                         
   4   1   2      14190.00      13031.39       650.94 o                         
   5   1   2       3501.02       3689.08       226.86 o                         
   6   1   2      25619.55      25024.21      1575.36 o                         
   7   1   2        735.97        669.84       281.57 o                         
   8   1   2      14246.82      13643.21       886.11 o                         
  -9   2   2      54706.75      54312.82      2390.34 o                         
  -8   2   2       5021.55       4423.49       558.35 o                         
  -7   2   2       1831.69       1980.58       326.89 o                         
  -6   2   2      13779.27      13318.71       442.08 o                         
  -5   2   2      32979.80      33033.07       778.03 o                         
  -4   2   2     163931.61     163806.77      3102.73 o                         
  -3   2   2         20.06        422.07       141.49 o                         
  -2   2   2    1137266.75    1081837.00     16967.84 o                         
  -1   2   2       5250.30       5581.02       164.56 o                         
   0   2   2      59460.37      60427.71       951.67 o                         
   1   2   2       1106.06       1578.39       154.50 o                         
   2   2   2      18776.16      18064.12       450.70 o                         
   3   2   2       2903.00       3082.03       238.99 o                         
   4   2   2         25.84        332.90       151.94 o                         
   5   2   2      14603.37      14783.85       706.36 o                         
   6   2   2      61740.95      61508.40      3671.49 o                         
   7   2   2     110729.89     116665.46      2683.62 o                         
   8   2   2      55386.47      56548.38      3164.83 o                         
  -9   3   2       1393.26        843.39       647.63 o                         
  -8   3   2        450.20        685.10       367.21 o                         
  -7   3   2       2089.41       2433.76       368.43 o                         
  -6   3   2        862.95       1162.41       256.21 o                         
  -5   3   2      36987.54      35636.59       791.64 o                         
  -4   3   2      81432.74      81945.06      1357.39 o                         
  -3   3   2       4606.92       4480.56       236.46 o                         
  -2   3   2       1590.46       1583.72       143.65 o                         
  -1   3   2       3611.24       4134.09       211.27 o                         
   0   3   2         19.32        304.07       139.49 o                         
   1   3   2       5686.31       5814.39       173.37 o                         
   2   3   2         32.22        223.40        68.28 o                         
   3   3   2       6802.96       6639.38       321.11 o                         
   4   3   2       2830.12       2785.49       209.88 o                         
   5   3   2      21664.19      21585.90      1394.55 o                         
   6   3   2       1536.56       1671.19       286.30 o                         
   7   3   2       1758.18       2354.29       424.83 o                         
   8   3   2       4208.63       3592.18       642.71 o                         
  -9   4   2      24071.10      23014.62      1582.98 o                         
  -8   4   2      17586.31      16117.48       705.72 o                         
  -7   4   2      28253.54      29990.56       777.60 o                         
  -6   4   2      16339.30      16856.91       598.44 o                         
  -5   4   2      12448.22      13269.12       463.99 o                         
  -4   4   2       7095.01       7270.77       316.07 o                         
  -3   4   2      41618.89      40399.66       777.50 o                         
  -2   4   2      36553.30      34096.61       662.74 o                         
  -1   4   2        787.57        708.02       103.72 o                         
   0   4   2      40434.21      40500.21       745.21 o                         
   1   4   2      17137.36      18173.23       358.94 o                         
   2   4   2      30510.93      29927.44      1323.80 o                         
   3   4   2       8156.24       6965.50       505.29 o                         
   4   4   2       7289.91       7588.73       403.25 o                         
   5   4   2      16553.31      17291.90       731.94 o                         
   6   4   2       1589.24       1741.56       412.69 o                         
   7   4   2     102117.91     106859.50      2546.93 o                         
   8   4   2        327.03        698.19       694.96 o                         
  -9   5   2       2751.87       2172.94       863.47 o                         
  -8   5   2       7064.70       7263.32       655.63 o                         
  -7   5   2      21919.23      22739.16       781.61 o                         
  -6   5   2       8427.84       8145.08       479.69 o                         
  -5   5   2      17981.18      17931.40       557.30 o                         
  -4   5   2      39201.35      37948.39       788.95 o                         
  -3   5   2      61573.88      62274.38      1054.54 o                         
  -2   5   2      32243.93      32412.28       860.10 o                         
  -1   5   2       3110.10       3381.68       190.27 o                         
   0   5   2      36260.64      37711.13       776.52 o                         
   1   5   2       1388.91       1676.09       170.98 o                         
   2   5   2       5453.89       5631.91       335.58 o                         
   3   5   2      17413.15      17179.77       928.87 o                         
   4   5   2        324.54        594.53       194.13 o                         
   5   5   2      38674.19      39283.43       866.05 o                         
   6   5   2      29784.34      30077.48      1078.02 o                         
   7   5   2      22754.80      23313.13       901.52 o                         
  -8   6   2      12925.48      12308.56       836.35 o                         
  -7   6   2       5507.78       6793.84       640.11 o                         
  -6   6   2     228065.81     230447.44      3436.36 o                         
  -5   6   2        256.13        415.86       276.63 o                         
  -4   6   2       3099.06       3183.74       241.32 o                         
  -3   6   2      24939.63      25107.78       623.82 o                         
  -2   6   2     110873.89     103999.52      3015.04 o                         
  -1   6   2     293766.81     298996.66      4232.24 o                         
   0   6   2      45753.37      45816.81       867.11 o                         
   1   6   2     976906.56    1001780.00     13660.29 o                         
   2   6   2       5520.69       5655.17       347.91 o                         
   3   6   2      10601.40       9963.71       642.48 o                         
   4   6   2        187.13        387.84       221.11 o                         
   5   6   2       9717.38      10005.00       459.98 o                         
   6   6   2       2947.27       2693.12       391.94 o                         
   7   6   2        297.52        632.09       660.44 o                         
  -8   7   2       9719.40      10283.34      1002.56 o                         
  -7   7   2      49818.98      51030.33      1932.59 o                         
  -6   7   2       1097.43       1215.50       319.68 o                         
  -5   7   2       1094.91       1095.71       298.85 o                         
  -4   7   2       6543.77       7327.87       335.98 o                         
  -3   7   2        105.01        446.37       199.82 o                         
  -2   7   2         85.84        433.52       215.96 o                         
  -1   7   2      54557.78      52363.75      1238.43 o                         
   0   7   2      42893.11      43062.82       885.86 o                         
   1   7   2      17398.31      16702.05       408.08 o                         
   2   7   2       6998.68       7099.57       489.95 o                         
   3   7   2        295.44        374.59       177.86 o                         
   4   7   2      14971.45      15607.96       792.70 o                         
   5   7   2      18118.59      18375.32       638.65 o                         
   6   7   2        585.27        477.93       365.61 o                         
   7   7   2       8181.13       7571.66       901.94 o                         
  -8   8   2        438.28        388.22       434.58 o                         
  -7   8   2     112697.66     114452.40      1919.25 o                         
  -6   8   2      62117.74      64728.69      1643.23 o                         
  -5   8   2      31403.63      32081.18       790.70 o                         
  -4   8   2      15072.03      14698.50       769.02 o                         
  -3   8   2      39056.38      38644.64      1093.98 o                         
  -2   8   2       6390.67       5537.95       306.88 o                         
  -1   8   2        346.63        654.00       231.95 o                         
   0   8   2       1155.24       1050.20       162.13 o                         
   1   8   2        950.93       1147.45       176.88 o                         
   2   8   2       2664.32       2850.93       363.34 o                         
   3   8   2      23659.50      22972.15      1703.49 o                         
   4   8   2      11441.40      11158.53       815.38 o                         
   5   8   2      35967.27      38611.66       944.15 o                         
   6   8   2        980.74       1317.74       502.03 o                         
  -8   9   2      36400.94      37056.81      2285.64 o                         
  -7   9   2        396.48       1047.15       436.63 o                         
  -6   9   2       2070.36       2718.23       389.44 o                         
  -5   9   2       3014.84       2026.70       322.94 o                         
  -4   9   2      36858.54      36806.95      1324.27 o                         
  -3   9   2        102.49        131.44       208.52 o                         
  -2   9   2      38176.87      34946.04      1336.45 o                         
  -1   9   2      52393.86      50410.67       978.03 o                         
   0   9   2      10548.44      10333.95       400.56 o                         
   1   9   2       7450.09       7710.47       377.06 o                         
   2   9   2      42486.40      41515.85      2446.75 o                         
   3   9   2      15651.10      14559.76      1549.93 o                         
   4   9   2         47.68        473.13       265.76 o                         
   5   9   2       2112.78       2397.28       521.39 o                         
   6   9   2        537.65       1303.25       978.27 o                         
  -8  10   2       9871.86      10138.00      1567.65 o                         
  -7  10   2       7072.42       7163.15       639.92 o                         
  -6  10   2        811.69        472.68       362.74 o                         
  -5  10   2       3048.12       2725.32       580.20 o                         
  -4  10   2      27358.33      26997.59       864.64 o                         
  -3  10   2     171502.31     169508.78      2959.12 o                         
  -2  10   2        220.66        241.64       253.87 o                         
  -1  10   2         76.26        448.03       194.45 o                         
   0  10   2      20664.46      21683.87       623.77 o                         
   1  10   2      22431.20      22056.79       581.86 o                         
   2  10   2      90986.62      89964.90      5228.00 o                         
   3  10   2      64467.91      64208.96      1197.02 o                         
   4  10   2     204774.67     211704.47      4490.00 o                         
   5  10   2        186.58        294.58       387.96 o                         
  -7  11   2       4525.98       3869.00       764.70 o                         
  -6  11   2      33160.68      34052.23      1043.45 o                         
  -5  11   2       1319.90       1421.82       388.75 o                         
  -4  11   2       1698.71       1106.09       276.88 o                         
  -3  11   2       4172.79       3581.43       410.75 o                         
  -2  11   2       8363.24       8091.86       532.38 o                         
  -1  11   2         38.42        297.90       236.35 o                         
   0  11   2      20185.05      19580.05       801.72 o                         
   1  11   2       4795.06       5282.59       320.42 o                         
   2  11   2       7777.33       7234.56       725.18 o                         
   3  11   2      43869.61      43046.59      1030.13 o                         
   4  11   2      18590.56      19451.86      1059.57 o                         
   5  11   2       8320.78       6296.22      1072.01 o                         
  -7  12   2      17218.77      16522.50      1249.06 o                         
  -6  12   2      23631.89      22810.16       929.56 o                         
  -5  12   2       1375.53       2082.55       535.51 o                         
  -4  12   2     104314.62     104775.96      3284.45 o                         
  -3  12   2      76546.36      74237.83      1803.39 o                         
  -2  12   2      13029.52      12678.41       631.59 o                         
  -1  12   2        370.30        602.87       263.96 o                         
   0  12   2      48592.69      48896.62      1123.90 o                         
   1  12   2      17607.41      17673.19      1082.02 o                         
   2  12   2       2173.98       1820.86       542.45 o                         
   3  12   2       7545.61       7964.12       796.47 o                         
   4  12   2       5915.73       5017.49       776.35 o                         
  -6  13   2       4791.23       3684.46       693.84 o                         
  -5  13   2      40084.27      38186.64      1357.27 o                         
  -4  13   2      30149.53      31653.84      1444.60 o                         
  -3  13   2      20747.38      20106.08      1014.95 o                         
  -2  13   2        434.97        782.35       354.28 o                         
  -1  13   2      20627.66      20979.59       821.93 o                         
   0  13   2      10937.84      10962.74       526.80 o                         
   1  13   2      38569.05      39474.06      1311.24 o                         
   2  13   2      17375.63      16463.13      1824.06 o                         
   3  13   2       2699.08       1171.10       608.27 o                         
  -5  14   2        720.14        468.33       599.20 o                         
  -4  14   2        252.08        589.10       301.77 o                         
  -3  14   2        983.54       1168.42       406.37 o                         
  -2  14   2       1027.09       1174.18       393.41 o                         
  -1  14   2      27998.46      29483.58       899.02 o                         
   0  14   2      58922.45      62851.04      1763.15 o                         
   1  14   2        787.18       1776.54       379.38 o                         
   2  14   2       7187.80       5537.51      1432.57 o                         
  -4  15   2         24.77       1419.20       683.85 o                         
  -3  15   2       7925.80       8425.80       874.94 o                         
  -2  15   2       9268.93       6678.75       819.25 o                         
  -1  15   2       8063.12       7236.22       528.02 o                         
   0  15   2       8798.82       8537.38       725.37 o                         
   1  15   2       1793.00       3039.84      2583.08 o                         
   0 -17   3        265.89          1.04      1219.83 o                         
   1 -17   3        590.12       1015.38       734.66 o                         
   2 -17   3      33775.45      31890.91      1950.88 o                         
   3 -17   3        209.20          1.04       800.63 o                         
  -1 -16   3       6558.51       6832.99       780.52 o                         
   0 -16   3        646.69       1210.94       439.87 o                         
   1 -16   3      50318.85      52996.27      1325.45 o                         
   2 -16   3      15700.55      15189.85       842.07 o                         
   3 -16   3       6547.93       6029.80      1134.30 o                         
   4 -16   3         26.86        203.77       662.12 o                         
   5 -16   3       3622.84       2602.87       888.46 o                         
  -3 -15   3        564.91        425.60       788.74 o                         
  -2 -15   3        987.84        866.98       397.20 o                         
  -1 -15   3      26953.23      27408.49       861.60 o                         
   0 -15   3      61135.19      62366.33      1394.05 o                         
   1 -15   3      38075.04      39784.92       896.12 o                         
   2 -15   3      42334.89      41999.32      1105.29 o                         
   3 -15   3         30.36        684.06       354.20 o                         
   4 -15   3       3110.81       2790.82       897.15 o                         
   5 -15   3      42166.23      40945.39      3059.23 o                         
   6 -15   3      27943.28      26108.17      1608.58 o                         
  -4 -14   3        374.78        952.84       878.74 o                         
  -3 -14   3      21880.66      21953.40       998.00 o                         
  -2 -14   3       6234.84       5858.90       585.61 o                         
  -1 -14   3       1354.94       1648.06       329.80 o                         
   0 -14   3      74636.94      75338.42      1314.03 o                         
   1 -14   3        376.48        692.65       230.54 o                         
   2 -14   3       8350.84       9028.89       769.31 o                         
   3 -14   3         97.29         17.41       335.68 o                         
   4 -14   3      56303.18      56919.97      2055.91 o                         
   5 -14   3      32228.68      31756.16      1145.26 o                         
   6 -14   3       5242.70       4305.43       702.10 o                         
  -4 -13   3      10157.24      10011.83       733.69 o                         
  -3 -13   3         29.80        475.88       454.09 o                         
  -2 -13   3      46094.03      44668.59      1422.21 o                         
  -1 -13   3      40102.78      40892.25       897.17 o                         
   0 -13   3       6414.08       4859.14       760.55 o                         
   1 -13   3      31263.65      31395.07       761.56 o                         
   2 -13   3       1849.44       1578.81       298.01 o                         
   3 -13   3        506.00       1100.17       288.98 o                         
   4 -13   3       9907.99       9139.46       515.21 o                         
   5 -13   3       7273.78       7890.52       612.71 o                         
   6 -13   3       3669.14       3617.22       595.87 o                         
   7 -13   3      64194.69      62595.24      2602.28 o                         
  -5 -12   3       2201.15       2113.81       573.77 o                         
  -4 -12   3      12614.36      12992.20       766.85 o                         
  -3 -12   3     102361.11     105787.00      1875.86 o                         
  -2 -12   3      60294.62      61360.62      1386.88 o                         
  -1 -12   3     114256.51     115762.62      3085.32 o                         
   0 -12   3       3241.81       4329.20       587.31 o                         
   1 -12   3      23894.46      24493.45       669.83 o                         
   2 -12   3        118.89        261.36       237.94 o                         
   3 -12   3       7078.30       7007.66       388.63 o                         
   4 -12   3     184259.33     183914.53      2955.92 o                         
   5 -12   3       8528.18       8789.71       620.14 o                         
   6 -12   3          7.79       1148.00       479.51 o                         
   7 -12   3       1012.83        823.83       543.41 o                         
  -6 -11   3       6682.87       5989.76       995.13 o                         
  -5 -11   3      14005.85      13978.80       633.80 o                         
  -4 -11   3      17297.96      16271.42       709.46 o                         
  -3 -11   3        109.40        266.08       319.51 o                         
  -2 -11   3      23144.97      22018.67       948.41 o                         
  -1 -11   3      18355.91      17945.58       717.54 o                         
   0 -11   3       4063.00       4044.64       289.14 o                         
   1 -11   3       1523.30       1581.10       262.98 o                         
   2 -11   3      40822.57      39905.79       921.73 o                         
   3 -11   3     129749.91     127935.50      2210.39 o                         
   4 -11   3      22469.11      22235.49       693.42 o                         
   5 -11   3      47519.11      48612.71      1156.06 o                         
   6 -11   3         75.78        504.24       395.48 o                         
   7 -11   3       5984.47       6342.06       694.44 o                         
   8 -11   3       2472.42       5877.45      2252.76 o                         
  -6 -10   3       6102.29       4306.55       663.85 o                         
  -5 -10   3       6709.36       6108.27       445.72 o                         
  -4 -10   3     108162.55     110763.32      1942.37 o                         
  -3 -10   3        558.56        988.18       366.37 o                         
  -2 -10   3      33577.05      34283.27       817.73 o                         
  -1 -10   3       1126.18       1409.52       194.99 o                         
   0 -10   3       3062.64       2754.15       280.13 o                         
   1 -10   3      10427.16      10685.96       582.88 o                         
   2 -10   3       3023.91       2667.99       309.23 o                         
   3 -10   3      20753.32      20216.91       583.93 o                         
   4 -10   3        219.65        412.39       228.19 o                         
   5 -10   3       8974.54       8842.48       485.28 o                         
   6 -10   3       4548.38       4542.17       444.01 o                         
   7 -10   3      94235.54      96891.81      2105.55 o                         
   8 -10   3      44369.10      44186.22      2620.27 o                         
  -6  -9   3       9600.28       8671.35       702.73 o                         
  -5  -9   3       3300.42       3272.43       358.15 o                         
  -4  -9   3        155.49        677.13       341.90 o                         
  -3  -9   3      58564.46      60493.77      1406.22 o                         
  -2  -9   3        485.56        661.18       235.54 o                         
  -1  -9   3      13959.37      13902.18       342.99 o                         
   0  -9   3        294.58        560.20       154.45 o                         
   1  -9   3      34059.54      32091.02       567.21 o                         
   2  -9   3     152077.25     145017.52      2369.59 o                         
   3  -9   3       2042.79       1640.36       238.55 o                         
   4  -9   3       5863.00       6194.77       620.20 o                         
   5  -9   3       2985.39       2871.04       325.28 o                         
   6  -9   3       3435.41       3568.91       694.83 o                         
   7  -9   3      18966.04      18832.29      1073.10 o                         
   8  -9   3       6538.46       5933.07       677.47 o                         
  -7  -8   3         45.02        584.31       577.82 o                         
  -6  -8   3      19767.74      21020.94      1002.16 o                         
  -5  -8   3       5305.34       5203.86       374.94 o                         
  -4  -8   3       8574.15       8659.77       495.16 o                         
  -3  -8   3        230.20        521.86       248.71 o                         
  -2  -8   3       6442.09       6125.04       246.39 o                         
  -1  -8   3      51640.72      50734.12      1304.52 o                         
   0  -8   3     561709.56     555401.81      7595.26 o                         
   1  -8   3      37878.89      36576.52       616.68 o                         
   2  -8   3     224422.06     214001.11      2748.37 o                         
   3  -8   3      21114.23      19488.71       510.76 o                         
   4  -8   3      37482.54      36922.83       767.62 o                         
   5  -8   3       2591.08       2194.54       236.06 o                         
   6  -8   3       3623.76       3816.55       417.53 o                         
   7  -8   3     185382.16     180887.80      7981.66 o                         
   8  -8   3       1630.56       1952.82       453.80 o                         
  -7  -7   3        137.38        458.99       511.51 o                         
  -6  -7   3      23721.96      20670.09      2281.53 o                         
  -5  -7   3      49473.09      49558.66      2841.66 o                         
  -4  -7   3      14597.85      14095.11       527.62 o                         
  -3  -7   3      73236.27      72069.57      1551.51 o                         
  -2  -7   3      42267.04      42146.86       831.94 o                         
  -1  -7   3      32847.00      32623.92       650.51 o                         
   0  -7   3         85.18        234.25       107.84 o                         
   1  -7   3        516.97        663.23        93.61 o                         
   2  -7   3        188.33        366.87       118.54 o                         
   3  -7   3        501.68        787.60       173.67 o                         
   4  -7   3       6477.86       5892.48       256.60 o                         
   5  -7   3       6967.48       7296.68       383.75 o                         
   6  -7   3      49466.79      50849.98      1141.59 o                         
   7  -7   3       1028.00       1078.77       365.57 o                         
   8  -7   3      22768.38      23682.80      1459.28 o                         
  -7  -6   3      14902.21      15096.21       947.07 o                         
  -6  -6   3     156161.03     152083.33      8143.31 o                         
  -5  -6   3      11604.43      11491.66       656.79 o                         
  -4  -6   3       4880.99       4427.23       314.31 o                         
  -3  -6   3      21277.26      19985.04      1391.44 o                         
  -2  -6   3       6432.14       6915.18       285.12 o                         
  -1  -6   3      42559.48      41495.16       885.19 o                         
   0  -6   3      19329.93      18530.06       989.88 o                         
   1  -6   3     136886.61     130640.10      2181.15 o                         
   2  -6   3       3104.03       3193.42       189.25 o                         
   3  -6   3     107196.26     103881.16      1321.71 o                         
   4  -6   3       3552.38       3659.04       215.34 o                         
   5  -6   3       3110.11       3057.34       266.37 o                         
   6  -6   3       2221.57       1982.05       319.61 o                         
   7  -6   3        621.06        766.12       360.04 o                         
   8  -6   3        945.48       1160.50       425.87 o                         
   9  -6   3      13118.17      12940.79       939.96 o                         
  -8  -5   3       3958.54       2413.23       872.07 o                         
  -7  -5   3       7945.35       8263.99       941.44 o                         
  -6  -5   3         42.34        219.44       218.03 o                         
  -5  -5   3       7861.87       7929.99       618.08 o                         
  -4  -5   3      14276.69      13151.50       706.54 o                         
  -3  -5   3      13793.99      13414.38       616.72 o                         
  -2  -5   3       9303.52       8231.51       599.02 o                         
  -1  -5   3      18963.05      19524.15       702.64 o                         
   0  -5   3      40670.97      40543.76      1267.21 o                         
   1  -5   3        202.06        198.70        96.84 o                         
   2  -5   3       1420.58       1700.31       117.43 o                         
   3  -5   3       1854.62       2049.68       139.70 o                         
   4  -5   3      21473.00      21595.75       577.77 o                         
   5  -5   3      97960.96      95913.45      2411.31 o                         
   6  -5   3       1869.62       1964.70       237.60 o                         
   7  -5   3        756.30        751.07       259.76 o                         
   8  -5   3        805.37       1354.13       675.60 o                         
   9  -5   3       3330.54       3191.54       696.32 o                         
  -8  -4   3       1424.44        844.37       403.13 o                         
  -7  -4   3      98388.12     104707.87      2551.41 o                         
  -6  -4   3      14746.40      14797.19       999.36 o                         
  -5  -4   3      30989.97      29929.53      1704.04 o                         
  -4  -4   3         83.39        396.09       152.81 o                         
  -3  -4   3      19104.17      20113.00       419.52 o                         
  -2  -4   3        201.93        577.27       131.39 o                         
  -1  -4   3      24715.30      25415.69       460.97 o                         
   0  -4   3        377.38        582.51        92.69 o                         
   1  -4   3        710.56       1068.94       113.78 o                         
   2  -4   3      54852.35      50558.14       713.86 o                         
   3  -4   3     845634.12     782972.06     14838.07 o                         
   4  -4   3       5820.42       5656.58       280.27 o                         
   5  -4   3     146405.95     142318.56      2839.57 o                         
   6  -4   3      32505.55      36545.65      3147.95 o                         
   7  -4   3      21385.70      21373.29      1110.01 o                         
   8  -4   3        111.20        431.77       313.86 o                         
   9  -4   3       2860.60       2323.88       784.97 o                         
  -8  -3   3         45.25        595.58       397.88 o                         
  -7  -3   3      58038.83      59296.60      3339.65 o                         
  -6  -3   3      13677.64      14444.26      1005.89 o                         
  -5  -3   3      32295.66      32269.40      1143.51 o                         
  -4  -3   3        223.71        476.06       154.93 o                         
  -3  -3   3       5341.73       5080.34       204.27 o                         
  -2  -3   3      46732.04      47499.24      1072.71 o                         
  -1  -3   3       4685.82       5205.98       266.90 o                         
   0  -3   3      69902.90      70307.45       857.16 o                         
   1  -3   3     105802.05     105327.19      1476.82 o                         
   2  -3   3       2940.89       2782.72       219.63 o                         
   3  -3   3       2241.74       2064.11       147.55 o                         
   4  -3   3      19051.48      19365.41      1117.03 o                         
   5  -3   3      23775.28      23055.63      2002.22 o                         
   6  -3   3       8823.43       8704.92       728.15 o                         
   7  -3   3       1630.79       2248.95       446.38 o                         
   8  -3   3       8776.27       9820.67       641.77 o                         
   9  -3   3       4249.73       2858.60       844.09 o                         
  -8  -2   3        478.65        544.66       357.39 o                         
  -7  -2   3         13.56        734.08       267.43 o                         
  -6  -2   3      26648.19      27202.58       684.28 o                         
  -5  -2   3      36085.70      37404.61       813.60 o                         
  -4  -2   3      50226.50      50903.41       885.94 o                         
  -3  -2   3    1281259.38    1251108.75     26294.81 o                         
  -2  -2   3       4380.22       5028.29       199.57 o                         
  -1  -2   3       4083.20       4967.28       275.91 o                         
   0  -2   3       6100.39       6787.76       199.76 o                         
   1  -2   3       4933.88       5214.31       489.01 o                         
   2  -2   3       4079.90       3918.19       245.47 o                         
   3  -2   3       2626.28       2914.04       203.83 o                         
   4  -2   3     108833.77     105045.88      5495.56 o                         
   5  -2   3      29563.08      28140.12      1909.49 o                         
   6  -2   3     176144.81     181110.95      5581.18 o                         
   7  -2   3      51874.88      52332.38      2491.79 o                         
   8  -2   3        234.74        733.26       296.06 o                         
   9  -2   3      14968.52      15045.96      1222.88 o                         
  -8  -1   3         67.74        273.77       354.61 o                         
  -7  -1   3       1547.63       1271.67       446.07 o                         
  -6  -1   3      28226.27      30159.21       930.29 o                         
  -5  -1   3      50802.21      53340.12      1192.25 o                         
  -4  -1   3      12717.36      12288.16       349.12 o                         
  -3  -1   3        463.40        367.87       107.57 o                         
  -2  -1   3       8650.96       8831.39       354.90 o                         
  -1  -1   3         94.61        162.78        87.26 o                         
   0  -1   3       5546.11       6081.05       299.57 o                         
   1  -1   3       6924.51       7725.38       646.28 o                         
   2  -1   3      27822.56      27059.48      1152.67 o                         
   3  -1   3      18966.15      18484.66      1270.65 o                         
   4  -1   3       4704.62       5848.98       903.58 o                         
   5  -1   3       3896.50       4147.88       399.69 o                         
   6  -1   3       4838.73       5440.56       269.22 o                         
   7  -1   3        475.52       2090.54       720.41 o                         
   8  -1   3      11262.10      11553.67       532.07 o                         
  -9   0   3      19843.92      19733.07      1358.07 o                         
  -8   0   3      28779.01      30528.31       870.25 o                         
  -7   0   3        387.39        824.82       293.61 o                         
  -6   0   3      44803.86      45278.06       807.90 o                         
  -5   0   3      10128.81       9975.81       393.88 o                         
  -4   0   3     107564.34     104105.66      1790.35 o                         
  -3   0   3      62314.60      63062.54      1027.05 o                         
  -2   0   3      17663.69      18012.12       387.49 o                         
  -1   0   3        276.58        520.51       102.73 o                         
   0   0   3        984.94       2163.09       469.45 o                         
   1   0   3       1861.77       2584.88       204.38 o                         
   2   0   3       3938.63       4034.61       233.34 o                         
   3   0   3       5454.44       5549.75       283.88 o                         
   4   0   3         81.11        472.88       122.54 o                         
   5   0   3       9651.78       9135.24       449.74 o                         
   6   0   3     208166.05     207385.67     10046.92 o                         
   7   0   3       1900.87       1848.44       286.77 o                         
   8   0   3      51792.79      51811.48      2757.15 o                         
  -9   1   3       3333.31       2580.50      1031.73 o                         
  -8   1   3      15506.61      16257.58      1060.46 o                         
  -7   1   3      16582.08      17150.30       562.69 o                         
  -6   1   3       3954.05       4672.60       301.41 o                         
  -5   1   3      24279.82      23815.54       748.88 o                         
  -4   1   3      79943.87      79202.25      1454.57 o                         
  -3   1   3      33667.47      35691.41       712.81 o                         
  -2   1   3       7644.17       8088.68       225.82 o                         
  -1   1   3       1090.00       1180.69        94.55 o                         
   0   1   3          0.70        236.74       139.41 o                         
   1   1   3       2893.94       3214.09       110.31 o                         
   2   1   3      59681.50      58731.84       697.39 o                         
   3   1   3       7041.54       7522.86       352.15 o                         
   4   1   3      89163.07      88885.83      3071.64 o                         
   5   1   3      19565.44      18191.74       865.52 o                         
   6   1   3      14534.67      14097.41       852.56 o                         
   7   1   3       5896.28       6130.08       241.94 o                         
   8   1   3      25176.92      25977.52      1034.67 o                         
  -9   2   3      23866.12      22622.07      1286.49 o                         
  -8   2   3      12025.11      14648.20       631.26 o                         
  -7   2   3      95131.05      99078.88      1515.05 o                         
  -6   2   3        413.73        470.91       214.63 o                         
  -5   2   3       5804.53       5577.45       368.48 o                         
  -4   2   3      13374.61      13636.39       522.78 o                         
  -3   2   3      89214.95      86175.27      1224.10 o                         
  -2   2   3      74454.58      72200.75      1137.04 o                         
  -1   2   3       6514.11       7085.57       268.09 o                         
   0   2   3    1834528.50    1930891.62     29074.08 o                         
   1   2   3        492.62        678.56        69.78 o                         
   2   2   3        485.67       1083.17       174.11 o                         
   3   2   3       9950.52       9983.14       533.55 o                         
   4   2   3      28688.11      28757.60       532.69 o                         
   5   2   3        113.19        523.63       180.11 o                         
   6   2   3        979.40        755.84       260.92 o                         
   7   2   3      21907.58      22843.43      1922.17 o                         
   8   2   3      53457.46      53259.97      3011.46 o                         
  -9   3   3      11524.14      10692.45      1179.28 o                         
  -8   3   3      78318.82      83504.40      1488.43 o                         
  -7   3   3       1571.05       1258.56       312.18 o                         
  -6   3   3        265.17        362.48       262.40 o                         
  -5   3   3       3867.89       3732.50       318.41 o                         
  -4   3   3         10.91        565.39       327.75 o                         
  -3   3   3       4953.02       5033.90       237.72 o                         
  -2   3   3      26155.35      24843.66       484.84 o                         
  -1   3   3        249.66        340.64        92.64 o                         
   0   3   3      23905.85      23972.12       535.16 o                         
   1   3   3       4435.80       4923.41       184.15 o                         
   2   3   3       2300.97       2538.11       180.20 o                         
   3   3   3       2252.45       2380.20       213.03 o                         
   4   3   3      34046.98      34895.92       648.10 o                         
   5   3   3        943.65        659.68       215.31 o                         
   6   3   3        392.23        684.35       220.30 o                         
   7   3   3       8490.52       8510.16      1187.66 o                         
   8   3   3       7133.44       7748.56      1387.96 o                         
  -9   4   3        241.56       1294.26       825.91 o                         
  -8   4   3     106110.51     108873.17      1969.71 o                         
  -7   4   3      15262.80      15557.98       621.46 o                         
  -6   4   3      80516.22      79783.88      1506.41 o                         
  -5   4   3      50998.09      50221.13      1089.12 o                         
  -4   4   3      70995.37      69640.20      1084.50 o                         
  -3   4   3       9809.91      10578.26       303.29 o                         
  -2   4   3        243.73        388.13       149.40 o                         
  -1   4   3      41883.06      41100.32       702.68 o                         
   0   4   3      36792.51      35645.15       656.21 o                         
   1   4   3       1163.50       1193.70       180.35 o                         
   2   4   3       9667.84       9468.09       616.00 o                         
   3   4   3      62009.77      58634.24      2797.39 o                         
   4   4   3      29344.28      28656.21       627.90 o                         
   5   4   3       3944.52       3592.45       285.28 o                         
   6   4   3       3998.64       4492.23       322.94 o                         
   7   4   3        900.57        765.42       315.09 o                         
  -8   5   3       1578.59       2110.34       557.33 o                         
  -7   5   3        144.14        476.47       360.97 o                         
  -6   5   3       5666.76       5809.56       436.63 o                         
  -5   5   3      56306.70      55463.29      1289.61 o                         
  -4   5   3       5713.62       5357.79       295.47 o                         
  -3   5   3       6071.43       6395.21       423.41 o                         
  -2   5   3      65348.59      63479.36      1828.37 o                         
  -1   5   3      48392.25      48563.17       873.61 o                         
   0   5   3      16313.40      16345.66       379.40 o                         
   1   5   3      21279.03      21052.60       531.23 o                         
   2   5   3      11229.21      10896.04       568.69 o                         
   3   5   3        520.72        619.61       179.13 o                         
   4   5   3       2645.16       3169.96       257.98 o                         
   5   5   3      21989.21      22707.42       644.11 o                         
   6   5   3          9.08        418.65       305.84 o                         
   7   5   3      31150.53      31324.74      1701.79 o                         
  -8   6   3       7506.20       6952.70       495.36 o                         
  -7   6   3       7341.53       8194.80       716.76 o                         
  -6   6   3      17393.50      17108.84       575.25 o                         
  -5   6   3      13162.93      12627.93       585.79 o                         
  -4   6   3     238339.19     240029.91      2889.21 o                         
  -3   6   3       5217.75       4930.99       287.47 o                         
  -2   6   3        222.68        285.96       161.52 o                         
  -1   6   3      23996.12      23734.71       812.14 o                         
   0   6   3      57655.69      56968.84      1054.63 o                         
   1   6   3     140092.17     141884.00      2223.32 o                         
   2   6   3      29864.13      30140.86      1279.52 o                         
   3   6   3     647378.81     658909.25      6205.39 o                         
   4   6   3        127.49        200.44       183.51 o                         
   5   6   3        473.98        522.93       271.29 o                         
   6   6   3       6894.94       7142.97       517.15 o                         
   7   6   3       7760.12       7864.13       836.99 o                         
  -8   7   3      11135.68       9881.14       964.19 o                         
  -7   7   3       9490.27      10483.15       764.49 o                         
  -6   7   3       2068.91       2138.06       336.69 o                         
  -5   7   3      48802.31      50329.89      1173.80 o                         
  -4   7   3        513.22        444.88       185.35 o                         
  -3   7   3       2209.09       2012.70       245.33 o                         
  -2   7   3       2774.84       2599.03       243.55 o                         
  -1   7   3        372.76        665.43       162.30 o                         
   0   7   3       1472.78       1496.45       193.05 o                         
   1   7   3        369.87        655.67       155.67 o                         
   2   7   3      33043.46      32718.95      1978.58 o                         
   3   7   3      37833.97      33873.08      3035.09 o                         
   4   7   3       5243.96       5498.73       356.94 o                         
   5   7   3        134.59        221.26       287.84 o                         
   6   7   3       7618.06       6581.76       585.94 o                         
  -8   8   3      12458.20      13059.01      1576.51 o                         
  -7   8   3      24665.02      25088.87      1040.51 o                         
  -6   8   3      10031.30      10403.34       486.51 o                         
  -5   8   3     170548.83     175500.95      3593.01 o                         
  -4   8   3      66258.17      66207.03      1186.66 o                         
  -3   8   3     102852.88     100084.84      3277.34 o                         
  -2   8   3       7503.86       7148.19       511.38 o                         
  -1   8   3     112893.27     114209.56      1901.83 o                         
   0   8   3       4474.60       4903.96       282.16 o                         
   1   8   3       4065.76       4315.22       263.80 o                         
   2   8   3       2077.56       2102.92       184.39 o                         
   3   8   3        472.87        413.96       283.78 o                         
   4   8   3       6668.22       6803.55       445.98 o                         
   5   8   3      35830.04      37844.12      1735.39 o                         
   6   8   3      30367.52      30982.24      2021.38 o                         
  -8   9   3      15633.33      14973.03      2150.34 o                         
  -7   9   3       8337.54       9008.71       740.25 o                         
  -6   9   3      49681.42      52208.27      1196.27 o                         
  -5   9   3      17784.23      17619.66       527.77 o                         
  -4   9   3      24533.03      24011.99       663.37 o                         
  -3   9   3        628.14        362.19       211.98 o                         
  -2   9   3      23837.24      22000.96      1394.82 o                         
  -1   9   3        557.17        380.59       170.70 o                         
   0   9   3      25932.21      26963.33       580.67 o                         
   1   9   3      36844.99      37936.86       723.03 o                         
   2   9   3       5711.40       5317.68       706.80 o                         
   3   9   3       1354.19        973.16       421.93 o                         
   4   9   3      32000.40      33508.54      1193.65 o                         
   5   9   3       7429.28       6360.59      1179.88 o                         
   6   9   3         27.96          1.04       908.03 o                         
  -7  10   3       2501.14       2290.11       711.41 o                         
  -6  10   3       2337.11       2345.75       459.18 o                         
  -5  10   3       3556.62       3852.14       354.97 o                         
  -4  10   3        753.79        727.84       250.46 o                         
  -3  10   3       2412.86       2746.27       373.42 o                         
  -2  10   3      15285.29      15404.94       666.37 o                         
  -1  10   3     113990.77     114628.02      1683.61 o                         
   0  10   3        633.89        765.96       183.61 o                         
   1  10   3       8770.68       9244.07       429.53 o                         
   2  10   3      24972.32      23909.13      2238.02 o                         
   3  10   3       2075.02       2582.29       952.86 o                         
   4  10   3      42530.27      41370.30      2040.85 o                         
   5  10   3      38976.09      35077.78      5345.93 o                         
  -7  11   3       1718.49       1000.93       565.95 o                         
  -6  11   3        839.82       1218.81       457.40 o                         
  -5  11   3       9847.40       9943.29       508.27 o                         
  -4  11   3       3259.66       3349.16       431.97 o                         
  -3  11   3      14540.38      14755.46       641.18 o                         
  -2  11   3         98.65        485.29       232.88 o                         
  -1  11   3      14860.05      15947.50       562.90 o                         
   0  11   3       5094.81       5069.90       472.39 o                         
   1  11   3        790.31        374.21       239.06 o                         
   2  11   3      15840.51      15604.42      1824.58 o                         
   3  11   3        192.04        493.08       531.61 o                         
   4  11   3       1521.18        724.91       832.64 o                         
  -6  12   3       2180.77       1157.07       500.57 o                         
  -5  12   3      20037.60      21127.72       859.90 o                         
  -4  12   3      26309.54      27900.51      1324.03 o                         
  -3  12   3      14875.01      14032.16       660.63 o                         
  -2  12   3     112974.53     111573.34      2788.55 o                         
  -1  12   3      80230.52      83138.33      1429.54 o                         
   0  12   3      61395.40      64586.72      1223.43 o                         
   1  12   3       1824.85       2268.15       643.77 o                         
   2  12   3      42792.64      41052.71      3274.44 o                         
   3  12   3       9347.91       7707.84      1647.00 o                         
   4  12   3       2561.72       3478.48      1250.65 o                         
  -6  13   3        175.01         92.84       665.40 o                         
  -5  13   3      18847.06      19596.69      1652.13 o                         
  -4  13   3        863.63       1063.31       309.79 o                         
  -3  13   3      25655.95      24409.03      1308.96 o                         
  -2  13   3      50481.60      50257.27      1136.24 o                         
  -1  13   3      44387.07      44429.88       976.12 o                         
   0  13   3       2064.43       2124.45       415.41 o                         
   1  13   3       3150.66       2787.41       605.75 o                         
   2  13   3       2454.00       1894.00       873.42 o                         
   3  13   3      29940.20      29299.87      2135.59 o                         
  -5  14   3       4231.15       3683.04       975.16 o                         
  -4  14   3       2386.85       1775.53       736.69 o                         
  -3  14   3       7532.65       8366.70       709.77 o                         
  -2  14   3       1354.71       1531.70       346.47 o                         
  -1  14   3        154.99        582.23       556.32 o                         
   0  14   3        706.72        922.19       466.57 o                         
   1  14   3       9993.74       8474.42       946.35 o                         
  -3  15   3       3728.30       3215.17       904.86 o                         
  -2  15   3       3009.08       3859.23       968.20 o                         
  -1  15   3        752.67        625.97       668.05 o                         
   0  15   3       7162.53       5285.85      1178.09 o                         
   0 -17   4      32133.07      30487.15      2201.85 o                         
   1 -17   4       1789.14       1120.43       617.98 o                         
   2 -17   4        234.10        353.17       605.56 o                         
   3 -17   4        110.16        887.95       925.84 o                         
  -2 -16   4      36450.95      35765.50      1936.66 o                         
  -1 -16   4       3155.17       2845.96       559.24 o                         
   0 -16   4      12917.86      12520.63       814.60 o                         
   1 -16   4        591.17       1195.64       375.03 o                         
   2 -16   4       7636.86       7609.85       947.51 o                         
   3 -16   4      72753.63      72821.93      2201.24 o                         
   4 -16   4      12410.69      11297.08       747.46 o                         
   5 -16   4      14733.48      12495.37      1006.52 o                         
  -3 -15   4      30540.55      28477.12      1691.77 o                         
  -2 -15   4      21675.89      20805.32       983.77 o                         
  -1 -15   4       2828.19       3062.67       478.90 o                         
   0 -15   4       7259.77       6821.08       508.46 o                         
   1 -15   4      18272.34      16830.37       696.23 o                         
   2 -15   4      59549.75      59400.97      1451.19 o                         
   3 -15   4      32014.24      33282.41       922.72 o                         
   4 -15   4      71701.83      72075.31      1694.59 o                         
   5 -15   4       1011.82        444.77       535.79 o                         
   6 -15   4       3518.01       3471.51       809.81 o                         
  -4 -14   4        965.15       1416.28       913.18 o                         
  -3 -14   4       6211.34       6099.63       869.47 o                         
  -2 -14   4       1298.39       1730.47       471.64 o                         
  -1 -14   4      13586.86      14440.50       795.82 o                         
   0 -14   4       1592.40       2111.02       377.17 o                         
   1 -14   4       2156.19       2772.61       329.35 o                         
   2 -14   4      57935.57      57351.52      2296.40 o                         
   3 -14   4       6806.98       6842.29       492.45 o                         
   4 -14   4       3920.31       3178.56       441.16 o                         
   5 -14   4          5.48        427.21       401.04 o                         
   6 -14   4      59769.35      61463.11      1847.23 o                         
  -4 -13   4      31604.44      30970.54      1205.11 o                         
  -3 -13   4       1564.24       2027.65       472.87 o                         
  -2 -13   4       3092.22       4193.05       751.83 o                         
  -1 -13   4        127.42        103.29       271.49 o                         
   0 -13   4      21273.36      20570.67       656.30 o                         
   1 -13   4      87280.38      88321.73      1441.42 o                         
   2 -13   4         66.04        495.91       253.93 o                         
   3 -13   4      14333.19      12927.60       728.12 o                         
   4 -13   4       6488.60       7375.79       512.74 o                         
   5 -13   4       4893.47       4480.37       445.40 o                         
   6 -13   4      11614.05      11926.77       765.96 o                         
   7 -13   4        980.44          1.04       532.14 o                         
  -5 -12   4       2002.09       1710.16       765.67 o                         
  -4 -12   4       9372.28       8779.79       652.08 o                         
  -3 -12   4       1484.13       1262.99       414.51 o                         
  -2 -12   4      38831.07      38292.77       980.29 o                         
  -1 -12   4      92092.00      91996.48      1522.76 o                         
   0 -12   4      56541.44      57909.35      1250.82 o                         
   1 -12   4     136269.17     129744.49      5260.66 o                         
   2 -12   4       6211.98       5453.30       380.41 o                         
   3 -12   4      28601.28      28344.41      1169.83 o                         
   4 -12   4        157.25        610.59       315.24 o                         
   5 -12   4      13709.97      13369.91       671.75 o                         
   6 -12   4     118147.56     121669.99      2744.54 o                         
   7 -12   4       1351.55       1314.22       605.72 o                         
  -6 -11   4      30740.78      28161.26      1488.67 o                         
  -5 -11   4       4458.43       4754.27       562.64 o                         
  -4 -11   4      10263.67      10078.30       699.16 o                         
  -3 -11   4      39127.52      39248.55      1149.23 o                         
  -2 -11   4      13552.74      13512.70       574.33 o                         
  -1 -11   4       1317.85       1776.00       278.27 o                         
   0 -11   4      13599.12      13635.23       521.33 o                         
   1 -11   4      16780.30      16194.28       453.74 o                         
   2 -11   4        663.21        513.93       211.32 o                         
   3 -11   4      14647.59      14442.28       523.65 o                         
   4 -11   4       8241.81       9304.04       513.87 o                         
   5 -11   4      87855.80      89325.16      1654.67 o                         
   6 -11   4       8617.07       8450.92       630.34 o                         
   7 -11   4      44955.05      46514.38      3675.02 o                         
   8 -11   4        893.11       2408.65      1829.99 o                         
  -6 -10   4      19901.73      18787.33      1485.41 o                         
  -5 -10   4      18461.23      18905.46       859.94 o                         
  -4 -10   4       5197.83       4938.31       508.55 o                         
  -3 -10   4       5423.13       5112.65       457.13 o                         
  -2 -10   4      62891.49      61524.39      1703.36 o                         
  -1 -10   4       1767.62       2152.19       261.06 o                         
   0 -10   4      70357.18      70443.55      1185.43 o                         
   1 -10   4        102.21        146.89       125.22 o                         
   2 -10   4      14490.02      14195.54       435.99 o                         
   3 -10   4        463.34        504.43       209.90 o                         
   4 -10   4      23177.18      22116.20       742.60 o                         
   5 -10   4       1877.51       1284.85       289.99 o                         
   6 -10   4       4792.97       5869.40       761.94 o                         
   7 -10   4         76.90        447.75       253.49 o                         
   8 -10   4       3618.56       2035.86      1101.44 o                         
  -6  -9   4        260.13        747.35       524.40 o                         
  -5  -9   4      17729.40      18009.29       740.78 o                         
  -4  -9   4        890.47        766.76       322.86 o                         
  -3  -9   4       9972.03      11543.76       585.19 o                         
  -2  -9   4      16380.88      16489.04       515.19 o                         
  -1  -9   4     122175.35     120142.78      1806.80 o                         
   0  -9   4       4688.82       4470.47       257.24 o                         
   1  -9   4       2743.68       2652.31       167.78 o                         
   2  -9   4         99.25        364.32       161.16 o                         
   3  -9   4       3347.21       3621.85       277.61 o                         
   4  -9   4      97394.20      95459.77      1591.39 o                         
   5  -9   4       6749.98       6609.91       605.36 o                         
   6  -9   4        716.32        658.68       257.52 o                         
   7  -9   4       3206.32       3247.54       517.70 o                         
   8  -9   4       6802.37       5574.01      1049.86 o                         
  -7  -8   4        303.79        625.99       935.38 o                         
  -6  -8   4      23112.77      22128.67      1102.55 o                         
  -5  -8   4       5257.00       5082.23       476.88 o                         
  -4  -8   4      49694.52      49242.21      1463.83 o                         
  -3  -8   4      19843.56      20553.62       524.54 o                         
  -2  -8   4       8232.32       8909.25       321.11 o                         
  -1  -8   4      21131.05      21433.74       499.21 o                         
   0  -8   4       3614.79       3887.43       230.15 o                         
   1  -8   4      79667.70      78251.71      1149.35 o                         
   2  -8   4     187470.89     182216.88      2686.00 o                         
   3  -8   4      40518.39      38567.40       726.74 o                         
   4  -8   4     157372.27     154816.73      2129.02 o                         
   5  -8   4      11044.86      10652.70       414.73 o                         
   6  -8   4      46824.64      47522.99      1431.10 o                         
   7  -8   4        270.57        436.86       246.37 o                         
   8  -8   4       4164.94       3952.68       982.62 o                         
  -7  -7   4      20785.87      17900.74      2556.54 o                         
  -6  -7   4       4411.50       4205.90       402.24 o                         
  -5  -7   4       4080.07       4003.58       356.76 o                         
  -4  -7   4       6476.75       6897.80       687.00 o                         
  -3  -7   4      54718.94      57410.11      1372.86 o                         
  -2  -7   4        322.43        678.28       178.50 o                         
  -1  -7   4      79366.57      82103.11      1337.61 o                         
   0  -7   4      73001.86      73404.02      1794.83 o                         
   1  -7   4       5723.69       5564.55       322.73 o                         
   2  -7   4       1416.74       1765.14       148.92 o                         
   3  -7   4      11174.04      10701.02       356.35 o                         
   4  -7   4       3692.58       3623.62       195.34 o                         
   5  -7   4       4136.31       4129.85       267.56 o                         
   6  -7   4      21222.70      20748.96       944.02 o                         
   7  -7   4       1410.11       1498.01       276.56 o                         
   8  -7   4      28239.62      29140.79      3164.66 o                         
  -7  -6   4       4003.69       4024.60       555.02 o                         
  -6  -6   4       4295.73       4297.67       505.15 o                         
  -5  -6   4      55015.93      54457.71      2480.45 o                         
  -4  -6   4     352941.34     348531.22      9325.43 o                         
  -3  -6   4      29646.56      30044.75       869.96 o                         
  -2  -6   4      52668.29      55056.53       788.52 o                         
  -1  -6   4       7300.66       7869.60       274.40 o                         
   0  -6   4       9017.12       9621.77       323.47 o                         
   1  -6   4       9427.77       9049.84       241.53 o                         
   2  -6   4      17336.20      17134.38       374.33 o                         
   3  -6   4     248283.12     236076.75      3016.89 o                         
   4  -6   4       7176.54       7363.79       271.54 o                         
   5  -6   4     104435.68     103767.81      1517.49 o                         
   6  -6   4      12100.54      11946.54       861.82 o                         
   7  -6   4       3444.29       3051.90       432.67 o                         
   8  -6   4       8099.51       8059.04       457.06 o                         
  -8  -5   4      12966.99      10100.97      1769.22 o                         
  -7  -5   4      29845.22      28941.60      2059.06 o                         
  -6  -5   4       9339.21       9221.37       982.46 o                         
  -5  -5   4      26018.87      25252.45      1049.47 o                         
  -4  -5   4        119.78        406.40       179.27 o                         
  -3  -5   4        469.65        570.57       169.35 o                         
  -2  -5   4       3604.02       3772.01       214.79 o                         
  -1  -5   4        625.90        954.02       121.63 o                         
   0  -5   4        135.61        436.88        88.45 o                         
   1  -5   4      43408.43      42195.50      1576.71 o                         
   2  -5   4     128418.41     120553.82      1627.75 o                         
   3  -5   4       2965.75       2991.51       221.31 o                         
   4  -5   4       1188.57       1088.99       128.93 o                         
   5  -5   4        233.84        417.80       160.73 o                         
   6  -5   4       1003.60        961.85       189.54 o                         
   7  -5   4      17173.49      17595.79      1191.09 o                         
   8  -5   4      10343.76       9741.98       578.87 o                         
  -8  -4   4       1948.75       2326.75       525.97 o                         
  -7  -4   4      52398.07      52708.56      3492.14 o                         
  -6  -4   4       5287.61       5154.75       360.62 o                         
  -5  -4   4     192181.39     200011.70      2833.34 o                         
  -4  -4   4       1913.80       2241.91       205.03 o                         
  -3  -4   4      27735.93      28559.57       799.27 o                         
  -2  -4   4      23617.15      25583.81      1024.31 o                         
  -1  -4   4       3295.48       4000.73       339.54 o                         
   0  -4   4       9989.61      10726.59       714.37 o                         
   1  -4   4      18103.80      18277.88       945.23 o                         
   2  -4   4      21149.75      21197.51      1003.36 o                         
   3  -4   4        573.15        672.07       117.13 o                         
   4  -4   4      45651.31      42082.19      1852.77 o                         
   5  -4   4     130416.09     126316.04      6651.05 o                         
   6  -4   4      19000.54      19204.49      1683.72 o                         
   7  -4   4      84895.16      87145.46      4665.25 o                         
   8  -4   4       3981.56       3499.44       544.45 o                         
   9  -4   4      19494.70      20585.71      2462.15 o                         
  -8  -3   4      21144.77      19642.33      1464.68 o                         
  -7  -3   4      12135.81      11913.99       951.66 o                         
  -6  -3   4       3568.69       3620.88       575.20 o                         
  -5  -3   4      49050.72      51678.34       949.51 o                         
  -4  -3   4      42833.04      41762.59       732.61 o                         
  -3  -3   4       3553.60       4199.64       313.84 o                         
  -2  -3   4       3662.66       3534.26       312.66 o                         
  -1  -3   4        306.71        460.57       121.79 o                         
   0  -3   4      30572.45      33548.52       588.56 o                         
   1  -3   4      91343.33      93055.77      1795.53 o                         
   2  -3   4      36290.24      35691.69       642.45 o                         
   3  -3   4     114450.57     109869.23      5294.85 o                         
   4  -3   4        481.36        505.05       103.04 o                         
   5  -3   4       3694.81       3891.81       281.87 o                         
   6  -3   4      24815.49      25407.21       728.18 o                         
   7  -3   4      19097.01      18660.43       695.65 o                         
   8  -3   4      14087.46      14282.45       767.66 o                         
  -8  -2   4      18060.43      19064.79      1367.44 o                         
  -7  -2   4         16.75        491.41       269.75 o                         
  -6  -2   4         19.14        498.97       252.61 o                         
  -5  -2   4        135.65        631.94       206.89 o                         
  -4  -2   4      45701.91      45149.49       773.82 o                         
  -3  -2   4      33548.47      34343.68       580.53 o                         
  -2  -2   4      57843.38      56185.59      1299.70 o                         
  -1  -2   4    1738151.12    1842461.38     60403.17 o                         
   0  -2   4       5977.28       6161.66       277.69 o                         
   1  -2   4      20026.64      20202.43      1416.27 o                         
   2  -2   4        717.47       1272.44       213.44 o                         
   3  -2   4      48171.13      46948.19      2725.97 o                         
   4  -2   4        192.48        481.20       114.36 o                         
   5  -2   4          6.13        255.61       130.86 o                         
   6  -2   4     124087.20     126462.59      2033.75 o                         
   7  -2   4      33531.88      32842.19      1546.34 o                         
   8  -2   4      89447.62      93839.53      3300.16 o                         
  -8  -1   4        560.10        437.06       283.05 o                         
  -7  -1   4       5620.85       6207.95       615.66 o                         
  -6  -1   4        202.61        463.82       206.58 o                         
  -5  -1   4       8545.93       8502.43       350.79 o                         
  -4  -1   4      29801.72      28947.22       559.62 o                         
  -3  -1   4      12075.55      12088.81       377.97 o                         
  -2  -1   4      10003.82      10068.56       319.35 o                         
  -1  -1   4       5230.75       5428.03       343.98 o                         
   0  -1   4       4142.65       4844.49       403.01 o                         
   1  -1   4      17015.58      18987.76       547.92 o                         
   2  -1   4        471.44        561.40        83.25 o                         
   3  -1   4      15208.91      14804.66       763.81 o                         
   4  -1   4      13148.21      12725.65       712.28 o                         
   5  -1   4      12734.61      12392.28       834.18 o                         
   6  -1   4        184.38        490.55       177.77 o                         
   7  -1   4      10349.23       9816.73       520.52 o                         
   8  -1   4       2150.07       4064.80      1441.72 o                         
  -8   0   4         76.85        559.82       267.33 o                         
  -7   0   4      74460.26      77351.69      1435.11 o                         
  -6   0   4      24466.62      26231.69       877.91 o                         
  -5   0   4      26191.62      26152.99       726.52 o                         
  -4   0   4      39193.18      38600.29       686.28 o                         
  -3   0   4       7020.69       7428.57       290.98 o                         
  -2   0   4     107851.11     102217.21      1508.81 o                         
  -1   0   4       4568.27       4384.47       228.70 o                         
   0   0   4       5758.33       6758.95       375.93 o                         
   1   0   4       1609.13       1876.85       334.91 o                         
   2   0   4      25361.08      23664.73       808.29 o                         
   3   0   4      18044.50      17453.15       752.30 o                         
   4   0   4       2527.92       2519.96       184.76 o                         
   5   0   4        365.18        308.03       109.21 o                         
   6   0   4       2858.00       3021.53       391.45 o                         
   7   0   4       5539.33       5277.16       428.73 o                         
   8   0   4      41407.25      41255.61      1974.48 o                         
  -9   1   4        883.99       1139.43       727.05 o                         
  -8   1   4       2647.09       2796.99       416.11 o                         
  -7   1   4       6092.21       6331.69       353.86 o                         
  -6   1   4      34628.56      36544.96      1069.55 o                         
  -5   1   4      17658.93      17750.98       552.39 o                         
  -4   1   4       7131.89       7686.90       200.52 o                         
  -3   1   4      55453.83      56135.96       821.26 o                         
  -2   1   4      36215.96      35742.19       623.28 o                         
  -1   1   4      18896.34      18366.07       502.12 o                         
   0   1   4       6242.90       6520.98       290.42 o                         
   1   1   4      16835.30      15982.10       555.56 o                         
   2   1   4       4184.04       4333.56       223.36 o                         
   3   1   4       1479.66       1472.96       146.27 o                         
   4   1   4      93166.98      94582.01      1267.08 o                         
   5   1   4       1037.81       1019.53       127.02 o                         
   6   1   4      25334.86      25075.18      1395.47 o                         
   7   1   4      15267.95      15843.19       649.71 o                         
   8   1   4      12237.44      12630.99      2652.11 o                         
  -9   2   4       2802.03       2653.02       957.36 o                         
  -8   2   4      31178.78      32590.31      1054.53 o                         
  -7   2   4      24591.29      25862.53       638.42 o                         
  -6   2   4      17538.15      18384.06       643.01 o                         
  -5   2   4     105176.83     105913.95      2343.18 o                         
  -4   2   4      13757.52      14079.20       588.74 o                         
  -3   2   4       1911.17       2207.63       169.47 o                         
  -2   2   4      15378.68      15610.24       402.49 o                         
  -1   2   4      86093.99      83218.97      1228.85 o                         
   0   2   4     119073.81     117321.42      1694.12 o                         
   1   2   4        101.38        351.23        73.77 o                         
   2   2   4    1481682.50    1457991.12     39695.31 o                         
   3   2   4       2538.87       2382.27       264.33 o                         
   4   2   4      19687.57      20061.68       447.21 o                         
   5   2   4      15018.94      15363.25       434.98 o                         
   6   2   4      14211.51      14683.81       515.39 o                         
   7   2   4        120.19        600.15       254.63 o                         
   8   2   4       9134.87       9494.39      1468.73 o                         
  -9   3   4       6826.59       5604.82       959.34 o                         
  -8   3   4       2128.92       2000.52       352.22 o                         
  -7   3   4         87.49        456.54       169.25 o                         
  -6   3   4     109457.13     114693.24      1761.36 o                         
  -5   3   4        113.85        192.02       141.12 o                         
  -4   3   4       5304.16       5322.29       347.39 o                         
  -3   3   4        117.32        326.53       138.74 o                         
  -2   3   4        257.27        556.77       144.77 o                         
  -1   3   4       2454.60       3343.88       209.02 o                         
   0   3   4       1152.55       1404.75        82.60 o                         
   1   3   4      15013.24      15037.83       320.50 o                         
   2   3   4      32400.56      30919.45      1904.35 o                         
   3   3   4        601.95        736.02       127.22 o                         
   4   3   4       3339.25       3291.84       203.94 o                         
   5   3   4        361.77        407.44       146.06 o                         
   6   3   4      38594.18      38159.60      1167.70 o                         
   7   3   4       3257.19       3111.86       360.08 o                         
   8   3   4         42.10          1.04      1178.72 o                         
  -8   4   4       5234.27       5254.98       789.96 o                         
  -7   4   4       7913.34       7883.71       389.67 o                         
  -6   4   4     171732.39     176095.19      2544.24 o                         
  -5   4   4       4105.48       4723.21       304.66 o                         
  -4   4   4     246943.59     249697.44      3441.55 o                         
  -3   4   4      25542.90      25380.61       577.27 o                         
  -2   4   4     155997.41     155598.92      2171.43 o                         
  -1   4   4        261.56        391.12       168.34 o                         
   0   4   4       2055.61       2284.04       193.64 o                         
   1   4   4       9345.54       9191.07       331.51 o                         
   2   4   4       6321.74       6417.52       408.37 o                         
   3   4   4       1948.94       2129.51       328.73 o                         
   4   4   4      38483.42      39297.12       678.19 o                         
   5   4   4      79329.77      80498.52      1435.23 o                         
   6   4   4      40064.30      39808.23       854.67 o                         
   7   4   4       1615.72       1741.66       523.91 o                         
  -8   5   4       5893.60       7129.96       683.76 o                         
  -7   5   4      28505.97      29826.94       944.85 o                         
  -6   5   4       5714.73       6561.68       401.34 o                         
  -5   5   4       4774.72       4724.08       312.05 o                         
  -4   5   4        878.14        753.62       207.57 o                         
  -3   5   4      50611.35      51648.79       823.80 o                         
  -2   5   4       3069.68       2860.75       207.27 o                         
  -1   5   4       3065.78       3690.10       314.08 o                         
   0   5   4      28407.14      28108.58       609.43 o                         
   1   5   4      17954.53      17966.25       452.79 o                         
   2   5   4        342.57        546.76       166.74 o                         
   3   5   4      30196.25      29982.84      1974.45 o                         
   4   5   4       8439.37       8207.13       381.64 o                         
   5   5   4        797.34        897.51       303.60 o                         
   6   5   4       2217.29       2070.22       443.34 o                         
   7   5   4      15721.46      14019.14      1026.84 o                         
  -8   6   4        136.53        395.70       658.57 o                         
  -7   6   4      13744.69      14006.48       634.22 o                         
  -6   6   4       3652.94       4257.71       397.11 o                         
  -5   6   4      13973.12      14570.87       607.83 o                         
  -4   6   4      16365.88      17133.18       488.35 o                         
  -3   6   4      18790.16      17829.15       553.51 o                         
  -2   6   4     145722.45     143253.73      2215.83 o                         
  -1   6   4      16715.65      15955.15       472.45 o                         
   0   6   4       2288.50       2159.59       231.97 o                         
   1   6   4      14259.48      14531.45       485.79 o                         
   2   6   4      23583.01      22765.26       770.91 o                         
   3   6   4      58374.72      58396.07      3475.12 o                         
   4   6   4      15368.97      15374.23      1100.50 o                         
   5   6   4     301873.50     311580.75      7023.54 o                         
   6   6   4        453.18        523.03       318.61 o                         
   7   6   4      14663.53      14501.43      1547.91 o                         
  -8   7   4         89.83        367.10       676.01 o                         
  -7   7   4        115.02        120.26       371.60 o                         
  -6   7   4      23025.17      23461.64       977.58 o                         
  -5   7   4        217.26        439.31       230.40 o                         
  -4   7   4      22484.97      22787.01       692.84 o                         
  -3   7   4      19150.10      18742.12       687.59 o                         
  -2   7   4       6010.28       5988.86       246.55 o                         
  -1   7   4      12694.47      12921.98       405.12 o                         
   0   7   4        206.97        366.21       216.88 o                         
   1   7   4       1087.74       1451.18       332.02 o                         
   2   7   4       1434.95       1341.96       297.55 o                         
   3   7   4      32876.48      31595.05      2565.98 o                         
   4   7   4      32689.78      33266.79      2753.83 o                         
   5   7   4      31092.27      34598.86      1378.79 o                         
   6   7   4       5459.46       5394.41       705.05 o                         
  -8   8   4      68345.83      67212.55      2511.09 o                         
  -7   8   4        495.81        537.85       345.07 o                         
  -6   8   4      25142.60      26226.33       759.76 o                         
  -5   8   4      10698.81      11172.98       455.83 o                         
  -4   8   4      27435.12      27463.38       626.38 o                         
  -3   8   4     201518.12     204663.48      5530.77 o                         
  -2   8   4      40537.27      39367.47       980.88 o                         
  -1   8   4     196854.00     199329.22      2897.14 o                         
   0   8   4        654.73        975.67       241.68 o                         
   1   8   4     103787.86     107749.95      2483.33 o                         
   2   8   4       2037.87       2100.83       352.35 o                         
   3   8   4       5067.89       6041.54       602.93 o                         
   4   8   4       7218.22       7720.09       835.67 o                         
   5   8   4         48.35        478.80       417.20 o                         
   6   8   4       4052.95       2095.57      1001.51 o                         
  -7   9   4        249.26        173.73       373.38 o                         
  -6   9   4      20509.30      20594.30       728.83 o                         
  -5   9   4       5684.16       5766.71       444.80 o                         
  -4   9   4      23910.15      24449.76       669.86 o                         
  -3   9   4      32819.99      32439.05      1388.84 o                         
  -2   9   4      43709.53      46179.64      1679.57 o                         
  -1   9   4       2622.04       2393.33       376.12 o                         
   0   9   4       4794.41       4967.34       353.68 o                         
   1   9   4        287.59        543.32       259.82 o                         
   2   9   4      29609.86      30427.41      1776.95 o                         
   3   9   4       5848.60       5548.47       717.29 o                         
   4   9   4       2748.46       2326.07       926.43 o                         
   5   9   4      11719.96      11485.91      1578.35 o                         
  -7  10   4        680.65       1362.97       788.57 o                         
  -6  10   4       1789.58       2051.79       418.97 o                         
  -5  10   4      14449.13      15576.03       641.08 o                         
  -4  10   4        502.88        376.22       236.12 o                         
  -3  10   4        252.68        393.25       189.13 o                         
  -2  10   4       2195.09       1899.04       403.30 o                         
  -1  10   4       2710.82       2739.64       384.41 o                         
   0  10   4       1268.03       1411.31       304.04 o                         
   1  10   4      46192.06      47222.07      1068.81 o                         
   2  10   4         71.94        366.10       194.20 o                         
   3  10   4      12532.76      11636.25      1653.29 o                         
   4  10   4      11454.97      10812.71      1418.36 o                         
   5  10   4        651.58       1683.24      1069.58 o                         
  -7  11   4       1342.81       1304.05      1040.98 o                         
  -6  11   4      29823.25      28391.62      1674.53 o                         
  -5  11   4        962.61       1281.17       328.46 o                         
  -4  11   4       5740.81       5763.11       366.85 o                         
  -3  11   4      20534.46      20047.24       756.57 o                         
  -2  11   4       8721.00       8460.70       646.36 o                         
  -1  11   4      20372.40      20197.73       694.10 o                         
   0  11   4       7780.33       7747.86       480.29 o                         
   1  11   4      20659.19      20711.43       670.50 o                         
   2  11   4       5653.33       5971.48       670.48 o                         
   3  11   4        829.77       1354.13       750.35 o                         
   4  11   4       3744.20       4037.27      1331.61 o                         
  -6  12   4      11007.55      11447.53      1199.80 o                         
  -5  12   4     107398.05     113082.92      3465.89 o                         
  -4  12   4       4336.10       4492.18       550.96 o                         
  -3  12   4       9696.06      10098.91       338.45 o                         
  -2  12   4      21802.51      21829.22      1206.94 o                         
  -1  12   4      10070.79       9568.08       540.53 o                         
   0  12   4     105949.78     106993.12      1934.05 o                         
   1  12   4      54231.67      57352.79      1685.80 o                         
   2  12   4      89543.75      96114.23      1481.40 o                         
   3  12   4       9381.80       7426.85      1831.32 o                         
  -5  13   4       5768.45       4332.77      1167.42 o                         
  -4  13   4       3724.81       3001.06       592.58 o                         
  -3  13   4       9482.35      10230.94       679.05 o                         
  -2  13   4        573.39        544.11       398.65 o                         
  -1  13   4       9008.66       9576.94       779.62 o                         
   0  13   4      42535.00      45218.17      1263.69 o                         
   1  13   4      42434.28      43900.55      1923.86 o                         
   2  13   4       6501.93       4870.09       884.78 o                         
  -4  14   4        237.58       2257.57       872.04 o                         
  -3  14   4        499.74        333.33       596.77 o                         
  -2  14   4      14669.58      12802.66       758.75 o                         
  -1  14   4       8258.80       7370.33       630.25 o                         
   0  14   4       2636.22       2884.33       638.90 o                         
   1  14   4        123.24        624.06       753.04 o                         
  -2  15   4       4456.87       2025.33      1008.58 o                         
   0 -17   5      34795.91      34724.25      1225.99 o                         
   1 -17   5        466.32        774.70       526.73 o                         
   2 -17   5      13483.16      13740.50      1135.28 o                         
   3 -17   5       5431.52       5842.98       798.79 o                         
   4 -17   5       2361.54       1708.17       620.92 o                         
  -2 -16   5       1911.44        888.90       613.39 o                         
  -1 -16   5      16729.69      18259.11      1107.97 o                         
   0 -16   5      39508.59      36644.59      1548.85 o                         
   1 -16   5       1868.04       2089.50       480.47 o                         
   2 -16   5      14205.05      14602.32       910.09 o                         
   3 -16   5        426.72        764.54       403.80 o                         
   4 -16   5      20169.30      19560.12      1703.88 o                         
   5 -16   5      47683.85      49065.11      1746.59 o                         
  -3 -15   5       5667.55       5450.62       840.53 o                         
  -2 -15   5       4570.33       3720.97       980.87 o                         
  -1 -15   5      22637.61      22191.36       748.64 o                         
   0 -15   5      35519.51      35078.71      1018.53 o                         
   1 -15   5       3544.69       3711.62       433.44 o                         
   2 -15   5      22753.89      21754.64       825.16 o                         
   3 -15   5       2101.85       2072.85       442.71 o                         
   4 -15   5      53808.89      53928.07      1593.89 o                         
   5 -15   5      32252.46      33483.05      2291.21 o                         
   6 -15   5      47528.26      43869.02      5919.72 o                         
  -4 -14   5        700.69        263.32       815.61 o                         
  -3 -14   5      38597.67      39977.23      1269.99 o                         
  -2 -14   5       5201.26       5645.24       723.98 o                         
  -1 -14   5      29962.70      29821.34       858.20 o                         
   0 -14   5       6647.33       5906.37       454.83 o                         
   1 -14   5       6610.38       7134.81       505.54 o                         
   2 -14   5          1.79        473.63       304.85 o                         
   3 -14   5       8880.16       8808.95       510.69 o                         
   4 -14   5      13880.13      15037.68       702.41 o                         
   5 -14   5      14187.95      14454.32       835.17 o                         
   6 -14   5       1122.94        394.53       515.69 o                         
  -4 -13   5       2261.23       1119.94       632.75 o                         
  -3 -13   5      25210.16      24090.37      1003.95 o                         
  -2 -13   5      58572.68      60911.61      1309.49 o                         
  -1 -13   5      13463.54      12452.66       538.46 o                         
   0 -13   5        259.66        532.06       310.21 o                         
   1 -13   5        453.53        210.61       180.71 o                         
   2 -13   5       7830.56       8477.31       448.69 o                         
   3 -13   5      79130.53      80480.56      2248.33 o                         
   4 -13   5       6260.85       6325.21       483.16 o                         
   5 -13   5       1595.43        730.86       404.48 o                         
   6 -13   5       7868.20       6477.67      1274.78 o                         
   7 -13   5       7215.42       4333.68       927.03 o                         
  -5 -12   5      53545.60      51738.31      2125.50 o                         
  -4 -12   5      13646.00      12681.36       782.13 o                         
  -3 -12   5       3818.05       4490.70       509.36 o                         
  -2 -12   5      49270.84      49230.61      1589.11 o                         
  -1 -12   5       1692.03       1973.05       339.58 o                         
   0 -12   5      51971.68      53547.28      1066.64 o                         
   1 -12   5      26097.89      26312.88       574.02 o                         
   2 -12   5      31199.93      30364.71       815.14 o                         
   3 -12   5     105874.31     104335.89      2200.78 o                         
   4 -12   5         12.76        209.67       283.75 o                         
   5 -12   5      13616.50      12673.10       864.47 o                         
   6 -12   5         70.77        544.78       367.43 o                         
   7 -12   5      17616.50      15967.87      4105.41 o                         
  -6 -11   5       3483.35       4388.43      1275.67 o                         
  -5 -11   5       5509.14       6654.46       646.27 o                         
  -4 -11   5      57086.15      57592.73      1907.38 o                         
  -3 -11   5       1349.53       1931.07       401.52 o                         
  -2 -11   5      25995.35      25512.82       808.65 o                         
  -1 -11   5      84815.94      82334.48      1485.56 o                         
   0 -11   5       9833.75      10430.24       428.71 o                         
   1 -11   5       1803.17       1697.32       261.67 o                         
   2 -11   5        112.34        343.52       175.43 o                         
   3 -11   5      15675.68      15867.26       497.70 o                         
   4 -11   5        800.96        759.73       271.83 o                         
   5 -11   5      35896.30      36833.22      1017.20 o                         
   6 -11   5       1010.39       1249.27       413.51 o                         
   7 -11   5      35215.51      35524.70      5025.51 o                         
   8 -11   5       7706.88       7329.59      1422.35 o                         
  -6 -10   5      21157.62      20120.08      1147.55 o                         
  -5 -10   5      82610.92      81871.57      1711.55 o                         
  -4 -10   5      36838.52      36144.86      1456.33 o                         
  -3 -10   5      48154.00      48893.83      1100.00 o                         
  -2 -10   5        751.72       1108.76       272.82 o                         
  -1 -10   5       1558.89       1567.43       223.72 o                         
   0 -10   5      10339.12       9839.37       396.95 o                         
   1 -10   5      11093.27       9555.89      1179.95 o                         
   2 -10   5     182789.03     180862.03      2528.91 o                         
   3 -10   5       8228.87       8041.09       363.27 o                         
   4 -10   5      16129.48      15812.60       513.24 o                         
   5 -10   5       4757.66       5091.60       416.23 o                         
   6 -10   5      12248.67      12173.94      1259.91 o                         
   7 -10   5       1781.36       1171.55       264.98 o                         
   8 -10   5       7619.99       7221.89      1001.38 o                         
  -6  -9   5      14414.98      14461.16      1339.96 o                         
  -5  -9   5         58.48        274.78       448.07 o                         
  -4  -9   5       1754.75       1438.92       305.91 o                         
  -3  -9   5       5316.29       5658.29       379.45 o                         
  -2  -9   5         84.48        241.07       184.23 o                         
  -1  -9   5      15625.33      15256.14       429.55 o                         
   0  -9   5     109001.97     112963.04      1710.49 o                         
   1  -9   5     135148.31     134104.48      1679.79 o                         
   2  -9   5       7634.58       7422.75       666.18 o                         
   3  -9   5       4819.32       4184.42       264.24 o                         
   4  -9   5        685.84        427.43       192.55 o                         
   5  -9   5      12545.40      12391.50       648.82 o                         
   6  -9   5      48124.48      44213.16      2624.50 o                         
   7  -9   5       8937.22       8445.10       591.63 o                         
   8  -9   5         71.62        607.44       834.97 o                         
  -7  -8   5      11679.49       9147.35      1289.12 o                         
  -6  -8   5     154786.30     155983.02      4639.80 o                         
  -5  -8   5       1755.77       1786.38       271.04 o                         
  -4  -8   5      21692.67      22212.22       664.67 o                         
  -3  -8   5      10950.66      11194.00       491.37 o                         
  -2  -8   5      30873.77      31115.03       645.81 o                         
  -1  -8   5      10015.51      10380.31       409.26 o                         
   0  -8   5       2635.16       2955.63       229.32 o                         
   1  -8   5      51660.96      51377.80       762.32 o                         
   2  -8   5       8825.91       8620.43       342.60 o                         
   3  -8   5      47803.95      46698.45       846.55 o                         
   4  -8   5      56419.30      55856.30       861.98 o                         
   5  -8   5      43241.51      40646.75      1909.92 o                         
   6  -8   5     106416.80     105590.44      1434.09 o                         
   7  -8   5        608.23        673.34       181.37 o                         
   8  -8   5      15055.86      15732.52      1948.02 o                         
  -7  -7   5       1330.25        495.38       694.07 o                         
  -6  -7   5      33072.02      31314.64      1856.20 o                         
  -5  -7   5      47135.00      44827.99      2865.33 o                         
  -4  -7   5       1120.51        648.03       234.70 o                         
  -3  -7   5      17348.61      14761.91      1149.29 o                         
  -2  -7   5        270.94        350.92       198.46 o                         
  -1  -7   5      88841.20      95109.27      1507.47 o                         
   0  -7   5      60446.50      62533.80      1925.09 o                         
   1  -7   5      65746.70      64108.44       790.21 o                         
   2  -7   5      91996.25      88383.55      3713.77 o                         
   3  -7   5       1118.26        873.97       173.21 o                         
   4  -7   5        247.71        445.43       142.60 o                         
   5  -7   5      34589.06      32524.34      1649.21 o                         
   6  -7   5       2852.88       2628.08       217.79 o                         
   7  -7   5      14422.49      13947.12       809.17 o                         
   8  -7   5      22520.04      22203.20      1990.14 o                         
  -7  -6   5         89.78        571.70       428.43 o                         
  -6  -6   5        129.20        605.96       289.27 o                         
  -5  -6   5       5884.85       5810.06       611.75 o                         
  -4  -6   5       2258.97       2315.67       384.87 o                         
  -3  -6   5     110826.05     111501.23      2879.47 o                         
  -2  -6   5     701646.62     729275.88     22896.72 o                         
  -1  -6   5      32321.44      35420.96       729.19 o                         
   0  -6   5     135979.72     141286.52      2600.23 o                         
   1  -6   5      23351.03      23846.43      1237.04 o                         
   2  -6   5      15670.70      13825.44       683.99 o                         
   3  -6   5       1591.82       1436.79       211.74 o                         
   4  -6   5       8015.02       6841.88       742.05 o                         
   5  -6   5     198851.55     192446.31      6810.35 o                         
   6  -6   5       5071.60       4884.15       329.10 o                         
   7  -6   5      69821.66      70146.93      5347.64 o                         
   8  -6   5      18545.15      16775.49      1439.45 o                         
  -8  -5   5       9862.60       8295.45      1943.14 o                         
  -7  -5   5       3118.70       3177.07       528.67 o                         
  -6  -5   5      12842.02      13565.31      1017.60 o                         
  -5  -5   5      32326.32      34479.66      1028.03 o                         
  -4  -5   5       4084.91       3930.85       324.83 o                         
  -3  -5   5      46430.72      45954.32      1317.00 o                         
  -2  -5   5        253.01        231.40       160.88 o                         
  -1  -5   5         68.57        302.14       152.05 o                         
   0  -5   5        920.07       1206.78       182.82 o                         
   1  -5   5      13843.62      15020.32       541.49 o                         
   2  -5   5         93.28        277.99       138.30 o                         
   3  -5   5      40569.46      38945.35      1768.90 o                         
   4  -5   5     130576.49     124861.05      2418.88 o                         
   5  -5   5       2934.41       3572.66       351.66 o                         
   6  -5   5      17213.66      16531.69      1794.78 o                         
   7  -5   5         74.29        238.33       340.66 o                         
   8  -5   5       4248.14       3532.37       520.02 o                         
  -8  -4   5      24756.90      21948.22      2663.27 o                         
  -7  -4   5      13681.40      13454.54       964.46 o                         
  -6  -4   5        209.60        400.87       375.17 o                         
  -5  -4   5      48786.63      50779.84      1011.58 o                         
  -4  -4   5      32464.81      32464.27       705.76 o                         
  -3  -4   5     215847.56     218243.98      5190.99 o                         
  -2  -4   5         59.49        451.52       152.30 o                         
  -1  -4   5      20120.11      20482.02       487.23 o                         
   0  -4   5      16337.84      17912.62       378.60 o                         
   1  -4   5      67745.26      67801.55      1413.89 o                         
   2  -4   5       4388.84       4982.25       367.86 o                         
   3  -4   5       1303.12       1163.28       164.49 o                         
   4  -4   5      12810.85      12001.76       712.48 o                         
   5  -4   5       7081.21       7028.20       535.41 o                         
   6  -4   5      25254.64      24948.70      1934.14 o                         
   7  -4   5      37181.16      36247.80      2891.52 o                         
   8  -4   5      48403.11      47686.74      2418.21 o                         
  -8  -3   5       7118.85       6702.56       684.48 o                         
  -7  -3   5      10447.39       9794.58       612.11 o                         
  -6  -3   5      19474.36      20141.27      1165.11 o                         
  -5  -3   5      10431.28      10454.22       467.22 o                         
  -4  -3   5      15538.35      15358.39       485.56 o                         
  -3  -3   5      40684.04      41427.91       729.16 o                         
  -2  -3   5     128814.80     132480.64      2579.95 o                         
  -1  -3   5       1460.24       1722.75       166.70 o                         
   0  -3   5      51540.64      52878.72       881.35 o                         
   1  -3   5       1691.05       1752.80       204.35 o                         
   2  -3   5       7304.73       6658.98       882.52 o                         
   3  -3   5     135374.08     132110.81      3896.63 o                         
   4  -3   5      20083.20      19379.52      1210.29 o                         
   5  -3   5      45998.89      44572.15      2152.17 o                         
   6  -3   5       5163.39       4969.35       451.49 o                         
   7  -3   5       7933.15       7385.44       632.72 o                         
   8  -3   5      21060.21      20270.88       988.03 o                         
  -8  -2   5       5052.06       3881.64       603.51 o                         
  -7  -2   5      15078.67      17696.14      1206.24 o                         
  -6  -2   5      20610.23      21030.66      1023.68 o                         
  -5  -2   5      14362.89      14218.24       577.75 o                         
  -4  -2   5        883.48       1103.85       251.35 o                         
  -3  -2   5      10227.98       9813.65       311.01 o                         
  -2  -2   5      19334.29      18320.47       547.19 o                         
  -1  -2   5      46868.36      47133.48       869.27 o                         
   0  -2   5     117190.18     120817.68      2950.29 o                         
   1  -2   5    1044632.25    1152117.38     29488.57 o                         
   2  -2   5       1083.52       1334.54       113.80 o                         
   3  -2   5      89305.34      90487.67      1571.01 o                         
   4  -2   5       7553.29       7373.60       519.25 o                         
   5  -2   5      47567.02      47087.15      2108.53 o                         
   6  -2   5        405.24        772.66       272.83 o                         
   7  -2   5       1469.85       1900.31       287.40 o                         
   8  -2   5      54866.27      56162.32      2424.72 o                         
  -8  -1   5        102.92       1032.17       497.01 o                         
  -7  -1   5      81180.90      85446.52      2229.08 o                         
  -6  -1   5         92.54        287.63       376.96 o                         
  -5  -1   5       6754.97       6115.61       511.38 o                         
  -4  -1   5       1215.42       1416.80       239.29 o                         
  -3  -1   5         12.72        252.40       177.13 o                         
  -2  -1   5      76104.23      75298.77      1149.05 o                         
  -1  -1   5      14299.55      14151.11       569.12 o                         
   0  -1   5       6845.43       7268.10      1165.77 o                         
   1  -1   5       8086.09       8170.58       388.65 o                         
   2  -1   5       1634.28       1431.04       149.13 o                         
   3  -1   5      29440.18      31645.99      1855.39 o                         
   4  -1   5      10465.73       9873.33       694.58 o                         
   5  -1   5       5655.86       5714.54       407.26 o                         
   6  -1   5       1289.28       1141.77       251.74 o                         
   7  -1   5      21950.65      22256.11      1024.79 o                         
   8  -1   5        168.86       1191.01       737.42 o                         
  -8   0   5        546.82        886.01       496.44 o                         
  -7   0   5      79994.77      81905.16      1755.99 o                         
  -6   0   5       6532.22       6411.71       524.49 o                         
  -5   0   5     215989.73     218944.48      5694.66 o                         
  -4   0   5      19076.55      19750.84       589.82 o                         
  -3   0   5      52150.08      53087.32       947.45 o                         
  -2   0   5      10581.53      10804.46       326.51 o                         
  -1   0   5       8762.80       9338.22       393.16 o                         
   0   0   5      65714.73      64392.36      2873.45 o                         
   1   0   5        362.75        673.29       217.94 o                         
   2   0   5       8382.90       8047.17       421.81 o                         
   3   0   5       7061.68       7115.60       701.77 o                         
   4   0   5     175665.75     176369.12      3369.32 o                         
   5   0   5      25113.50      26144.69       529.59 o                         
   6   0   5       1916.30       2099.73       185.49 o                         
   7   0   5        735.37        871.45       191.65 o                         
   8   0   5       3983.83       3874.48       890.38 o                         
  -8   1   5      41879.71      44319.57      1243.71 o                         
  -7   1   5       1701.77       1822.24       420.58 o                         
  -6   1   5       4329.62       4692.08       448.65 o                         
  -5   1   5       5094.56       5435.52       507.62 o                         
  -4   1   5      41352.88      43658.22       940.24 o                         
  -3   1   5       2451.52       2553.39       237.87 o                         
  -2   1   5         37.18        327.78       178.07 o                         
  -1   1   5      11933.43      11183.14       352.73 o                         
   0   1   5      23235.99      25912.72       647.46 o                         
   1   1   5      19403.47      18693.52       936.24 o                         
   2   1   5      28315.56      27223.39       731.89 o                         
   3   1   5      33466.19      33167.01      2474.36 o                         
   4   1   5       3330.94       3795.63       250.68 o                         
   5   1   5        733.32        864.71       159.31 o                         
   6   1   5      65429.54      65619.52      1066.78 o                         
   7   1   5        619.11        968.44       312.02 o                         
   8   1   5       2072.32       2208.68       929.95 o                         
  -8   2   5      30723.96      31489.78      1401.23 o                         
  -7   2   5       3145.38       3208.70       496.56 o                         
  -6   2   5      64961.89      65874.79      2489.22 o                         
  -5   2   5       7776.85       8097.29       474.24 o                         
  -4   2   5       4264.67       4643.96       262.96 o                         
  -3   2   5      48991.28      47887.37       892.02 o                         
  -2   2   5      19008.95      18608.60       416.89 o                         
  -1   2   5       3706.47       4041.58       208.20 o                         
   0   2   5      75376.84      74993.05      1485.36 o                         
   1   2   5      20708.71      19936.42       815.72 o                         
   2   2   5      91844.46      88362.55      1424.88 o                         
   3   2   5       4864.31       4651.22       295.85 o                         
   4   2   5     501358.34     511447.25      8932.63 o                         
   5   2   5       2727.18       2954.27       307.63 o                         
   6   2   5      45171.27      45191.07      2044.15 o                         
   7   2   5      15803.08      16859.35      1271.42 o                         
   8   2   5       6658.58       6083.18      1502.22 o                         
  -8   3   5       3709.46       3249.72       581.66 o                         
  -7   3   5      13301.41      14550.04       779.58 o                         
  -6   3   5      18208.04      18657.75       551.02 o                         
  -5   3   5      21538.50      22470.61       572.19 o                         
  -4   3   5      68799.35      71266.83      1209.83 o                         
  -3   3   5       4907.46       5046.00       257.38 o                         
  -2   3   5       2890.94       3072.82       204.28 o                         
  -1   3   5       5801.76       6013.07       304.28 o                         
   0   3   5      12635.33      12630.21       358.54 o                         
   1   3   5       8436.66       8170.56       336.78 o                         
   2   3   5      88753.95      84417.70      2268.83 o                         
   3   3   5       7686.08       7369.21       562.48 o                         
   4   3   5      33571.46      32508.60      1808.89 o                         
   5   3   5        527.27        645.42       367.80 o                         
   6   3   5       2858.97       2281.40       455.22 o                         
   7   3   5         66.48        795.70       600.31 o                         
  -8   4   5       2184.56       1929.57       557.36 o                         
  -7   4   5       5725.42       6035.80       346.52 o                         
  -6   4   5        828.50       1160.50       280.53 o                         
  -5   4   5      49673.09      53522.54      1317.99 o                         
  -4   4   5     213987.08     219588.41      3068.79 o                         
  -3   4   5       5100.35       5551.30       383.20 o                         
  -2   4   5     589017.62     594378.38     11911.48 o                         
  -1   4   5       4177.41       4152.17       372.48 o                         
   0   4   5     123770.78     126209.52      1985.01 o                         
   1   4   5       2152.50       2354.46       182.71 o                         
   2   4   5       3005.43       3164.57       215.41 o                         
   3   4   5       2031.10       1947.76       410.82 o                         
   4   4   5       2478.52       2955.45       475.70 o                         
   5   4   5         36.61        500.63       389.88 o                         
   6   4   5      55439.70      54684.52      1565.02 o                         
   7   4   5      87012.26      85890.84      3859.15 o                         
  -8   5   5       3931.44       2741.53       668.32 o                         
  -7   5   5      18553.74      19110.15       586.47 o                         
  -6   5   5       2617.63       3052.09       362.50 o                         
  -5   5   5      29794.12      32040.15      1194.24 o                         
  -4   5   5      19012.69      18462.04       503.49 o                         
  -3   5   5      10661.62      10646.31       522.49 o                         
  -2   5   5      11976.31      11467.29       418.09 o                         
  -1   5   5      15339.73      15069.06       523.30 o                         
   0   5   5        175.79        332.97       196.77 o                         
   1   5   5       4044.58       4048.02       255.73 o                         
   2   5   5        189.91        395.80       177.00 o                         
   3   5   5       3147.23       3306.25       297.40 o                         
   4   5   5        375.32        640.59       176.67 o                         
   5   5   5      16699.71      16526.83       599.21 o                         
   6   5   5       1510.19       2555.80       688.11 o                         
   7   5   5       3146.04       2648.52       720.31 o                         
  -8   6   5       3257.66       2313.24       757.35 o                         
  -7   6   5      24369.32      24824.90       815.02 o                         
  -6   6   5       8270.02       9275.85       745.27 o                         
  -5   6   5      10610.54      10720.77       633.95 o                         
  -4   6   5       2921.91       3219.31       276.41 o                         
  -3   6   5      22608.51      22650.27       656.00 o                         
  -2   6   5       7681.25       7393.55       370.47 o                         
  -1   6   5        201.44        568.13       163.79 o                         
   0   6   5      26968.49      26847.18       652.64 o                         
   1   6   5       3054.06       3306.70       273.82 o                         
   2   6   5      12322.88      11985.41       538.78 o                         
   3   6   5      23474.34      23412.09      2090.37 o                         
   4   6   5       7193.74       6606.26       828.84 o                         
   5   6   5      24641.99      25338.66      1093.57 o                         
   6   6   5       3925.67       4446.05       874.30 o                         
  -8   7   5         59.42        580.74       773.11 o                         
  -7   7   5      13690.76      13568.33       737.37 o                         
  -6   7   5       2424.30       2455.39       356.19 o                         
  -5   7   5        213.39        309.59       235.28 o                         
  -4   7   5      34096.58      34724.27      1109.29 o                         
  -3   7   5      19328.12      20402.52       946.30 o                         
  -2   7   5      56406.85      56416.79      1132.00 o                         
  -1   7   5        770.14        785.93       155.98 o                         
   0   7   5      25752.17      26280.95       709.31 o                         
   1   7   5       1994.66       1733.31       274.92 o                         
   2   7   5       3639.13       3931.52       434.43 o                         
   3   7   5       2014.20       2612.12       531.18 o                         
   4   7   5       1627.10       1964.57       373.92 o                         
   5   7   5      42865.96      45234.20      1278.47 o                         
   6   7   5      22975.56      20577.46      2470.46 o                         
  -8   8   5       1852.20       2560.65      1546.21 o                         
  -7   8   5       7582.03       8398.57       657.22 o                         
  -6   8   5     110638.89     117424.90      3153.66 o                         
  -5   8   5        578.48        842.29       299.62 o                         
  -4   8   5       5547.70       5962.78       502.42 o                         
  -3   8   5       8296.09       8490.62       534.81 o                         
  -2   8   5      61441.38      59079.85      1714.15 o                         
  -1   8   5     190824.83     194010.44      2809.11 o                         
   0   8   5      40342.91      41263.30       921.67 o                         
   1   8   5     328959.72     341449.16      5066.37 o                         
   2   8   5        510.00        661.88       300.83 o                         
   3   8   5      26660.04      23908.94      3155.78 o                         
   4   8   5        227.71        985.32       402.01 o                         
   5   8   5       1072.09       1473.90       731.50 o                         
   6   8   5       7340.43       6953.39      1461.10 o                         
  -7   9   5      24448.84      25385.71      1537.38 o                         
  -6   9   5      10704.56      10873.59       753.14 o                         
  -5   9   5       1262.35        771.82       319.41 o                         
  -4   9   5      10641.90      11197.17       477.71 o                         
  -3   9   5        621.93        531.22       168.82 o                         
  -2   9   5      10742.42      10472.83       471.78 o                         
  -1   9   5      31835.02      30630.74       823.85 o                         
   0   9   5      37695.42      37978.51       926.13 o                         
   1   9   5      37579.46      37879.79      1108.31 o                         
   2   9   5        658.65        710.39       249.22 o                         
   3   9   5        782.96        889.27       482.35 o                         
   4   9   5      18245.80      16819.91      2167.37 o                         
   5   9   5       1391.46        458.22       979.37 o                         
  -7  10   5     107277.16     108507.66      5155.39 o                         
  -6  10   5      49932.85      52742.68      2404.68 o                         
  -5  10   5        259.49        387.29       292.16 o                         
  -4  10   5      10051.48       9638.07       464.81 o                         
  -3  10   5      39118.30      38838.17      2253.20 o                         
  -2  10   5        632.44        556.95       340.25 o                         
  -1  10   5        528.19        930.81       379.13 o                         
   0  10   5        985.35       1344.86       353.00 o                         
   1  10   5        643.15        861.51       294.71 o                         
   2  10   5        732.89       1000.86       213.81 o                         
   3  10   5      21121.51      19539.15      2212.78 o                         
   4  10   5       1465.08       1348.18      1323.37 o                         
  -6  11   5         94.34        152.27       408.71 o                         
  -5  11   5       1458.93       1482.49       500.63 o                         
  -4  11   5      33306.52      34867.93      1429.44 o                         
  -3  11   5        116.72        222.56       361.18 o                         
  -2  11   5       8630.01       7389.96       522.46 o                         
  -1  11   5      15827.07      15500.47       651.90 o                         
   0  11   5      20458.04      20549.72       890.53 o                         
   1  11   5       9917.89      10957.16       525.99 o                         
   2  11   5      15999.63      15491.73      1263.14 o                         
   3  11   5      16265.91      16070.99      3201.90 o                         
   4  11   5        305.48        876.50      1226.48 o                         
  -6  12   5       3141.53       2528.34      1052.11 o                         
  -5  12   5       1616.05       1955.45       571.14 o                         
  -4  12   5      22548.72      22086.39      1070.91 o                         
  -3  12   5     104474.76     101266.50      5539.52 o                         
  -2  12   5        753.75        936.26       403.24 o                         
  -1  12   5         61.90        420.79       426.15 o                         
   0  12   5      17698.95      18259.30       935.35 o                         
   1  12   5       4380.10       5077.60       443.25 o                         
   2  12   5      55497.03      53891.04      7417.50 o                         
   3  12   5      33016.02      27717.87      2221.78 o                         
  -5  13   5        543.59        936.12      1180.38 o                         
  -4  13   5       2123.77       1530.15       591.24 o                         
  -3  13   5      17446.46      16262.82       923.02 o                         
  -2  13   5       9912.02      10721.75       716.07 o                         
  -1  13   5         16.38        604.90       403.22 o                         
   0  13   5       3069.60       2378.94       534.94 o                         
   1  13   5       5667.53       4151.08       974.53 o                         
   2  13   5      11854.80       4742.22      3116.49 o                         
  -3  14   5      59789.60      57569.73      3052.10 o                         
  -2  14   5        158.75        167.86       515.97 o                         
  -1  14   5       2371.73       2600.89       679.11 o                         
   0  14   5      35725.44      36746.61      1874.26 o                         
   0 -17   6        325.99        416.06       491.74 o                         
   1 -17   6        180.26        230.06       604.15 o                         
   2 -17   6      49246.39      52963.86      2497.30 o                         
   3 -17   6      10687.96      12144.29      1256.62 o                         
   4 -17   6       5659.62       5801.01       858.64 o                         
  -2 -16   6       1643.14       2072.39       726.45 o                         
  -1 -16   6      23612.90      23713.49      1493.21 o                         
   0 -16   6        104.80        727.92       370.09 o                         
   1 -16   6      14083.69      14340.81       969.57 o                         
   2 -16   6      22663.06      22550.35      1038.99 o                         
   3 -16   6       3362.31       3475.08       677.55 o                         
   4 -16   6       5613.03       4563.29       837.05 o                         
   5 -16   6        159.64       1388.24       761.20 o                         
  -3 -15   6       4132.16       4384.75       845.89 o                         
  -2 -15   6      66940.06      68229.92      1807.77 o                         
  -1 -15   6       5924.46       5328.25       528.43 o                         
   0 -15   6      10961.98      10615.34      1098.63 o                         
   1 -15   6       3036.41       3369.67       603.20 o                         
   2 -15   6      35010.98      35025.45       852.55 o                         
   3 -15   6        558.03        694.60       381.41 o                         
   4 -15   6      37747.95      35489.48      3017.24 o                         
   5 -15   6       1179.02       1222.65       607.63 o                         
   6 -15   6      18192.37      14529.01      2870.71 o                         
  -4 -14   6      23540.87      20041.01      2556.96 o                         
  -3 -14   6       2462.36       2131.96       545.03 o                         
  -2 -14   6       2705.17       2540.46       528.26 o                         
  -1 -14   6      18897.73      19035.30       808.91 o                         
   0 -14   6      12123.67      12304.77       616.94 o                         
   1 -14   6      60310.93      58790.00      1381.62 o                         
   2 -14   6       1861.28       1996.52       377.74 o                         
   3 -14   6       1070.50        549.09       339.80 o                         
   4 -14   6          2.97        506.56       357.03 o                         
   5 -14   6       9099.66       8428.11      1096.65 o                         
   6 -14   6        899.23       1230.59       475.36 o                         
  -4 -13   6       1684.23       1463.69       693.84 o                         
  -3 -13   6       5130.05       5122.31       604.10 o                         
  -2 -13   6       6137.63       6970.95       655.53 o                         
  -1 -13   6      52278.01      51912.63      1160.31 o                         
   0 -13   6      85181.51      86772.13      1828.69 o                         
   1 -13   6      43611.39      45348.68       946.61 o                         
   2 -13   6      12743.88      11125.28       937.98 o                         
   3 -13   6       3641.40       2678.87       514.89 o                         
   4 -13   6        280.65        701.95       338.03 o                         
   5 -13   6      53095.21      50366.07      4128.39 o                         
   6 -13   6      14670.40      15703.48      1863.83 o                         
   7 -13   6       1127.01        481.04      1233.35 o                         
  -5 -12   6       5801.17       3659.03       690.43 o                         
  -4 -12   6       3007.00       2417.28       535.57 o                         
  -3 -12   6      39163.60      40133.25      1083.83 o                         
  -2 -12   6      13314.67      12946.97       636.70 o                         
  -1 -12   6       1698.90       1265.44       263.27 o                         
   0 -12   6      66297.79      65722.18      1525.34 o                         
   1 -12   6      13961.73      13301.06       622.62 o                         
   2 -12   6      44255.63      43335.48       813.13 o                         
   3 -12   6       5355.71       4634.69       442.80 o                         
   4 -12   6      44692.36      43938.25       856.38 o                         
   5 -12   6      56691.09      54797.94       945.51 o                         
   6 -12   6       2462.92       2423.73       624.91 o                         
   7 -12   6       9769.61       9915.86      2386.72 o                         
  -6 -11   6      35497.18      32802.70      1721.47 o                         
  -5 -11   6        421.96        950.78       556.91 o                         
  -4 -11   6       5970.46       4598.61       554.20 o                         
  -3 -11   6        188.06        607.61       215.90 o                         
  -2 -11   6      32055.19      32820.36       743.09 o                         
  -1 -11   6      20318.28      21244.96       703.21 o                         
   0 -11   6      26960.35      26938.28       640.49 o                         
   1 -11   6      91509.17      94351.27      1664.72 o                         
   2 -11   6       2870.10       2565.75       367.40 o                         
   3 -11   6        268.99        626.20       215.74 o                         
   4 -11   6      14186.85      14079.43      1085.76 o                         
   5 -11   6       4350.88       4064.83       402.19 o                         
   6 -11   6       5287.92       5208.34       866.47 o                         
   7 -11   6      59879.00      53958.70      1644.89 o                         
  -6 -10   6        936.96        469.09       545.98 o                         
  -5 -10   6        222.81       1382.60       519.68 o                         
  -4 -10   6      57348.64      58181.88      1662.07 o                         
  -3 -10   6     137835.27     139142.45      3180.31 o                         
  -2 -10   6      34608.20      35876.22       839.57 o                         
  -1 -10   6      98199.72     102827.11      1888.00 o                         
   0 -10   6        634.53        462.62       178.98 o                         
   1 -10   6      18897.31      19409.27       571.88 o                         
   2 -10   6       1248.27       1153.75       252.66 o                         
   3 -10   6      26928.70      25513.34      1879.92 o                         
   4 -10   6     189258.52     189198.17      2688.14 o                         
   5 -10   6        126.04        448.38       282.33 o                         
   6 -10   6      10284.66      10631.87      1134.37 o                         
   7 -10   6       1821.03       1324.17       244.30 o                         
   8 -10   6       4226.38       1409.25      1105.85 o                         
  -6  -9   6      25652.47      26522.21      1329.48 o                         
  -5  -9   6       3328.05       3866.09       456.42 o                         
  -4  -9   6      41053.02      43293.06      1681.13 o                         
  -3  -9   6        242.14        522.51       239.95 o                         
  -2  -9   6       5896.43       5988.60       334.37 o                         
  -1  -9   6        147.23        451.93       188.10 o                         
   0  -9   6       3102.76       3125.84       288.86 o                         
   1  -9   6      11541.46      12592.00       489.32 o                         
   2  -9   6      70911.54      71182.11       861.62 o                         
   3  -9   6     165232.20     161663.00      2207.82 o                         
   4  -9   6      17297.49      16661.68      1377.18 o                         
   5  -9   6      22865.01      23200.12      1359.28 o                         
   6  -9   6       4496.52       5307.35       626.31 o                         
   7  -9   6       6677.09       6336.33       722.94 o                         
   8  -9   6       5009.28       4646.46      1159.84 o                         
  -7  -8   6       6744.68       4332.10      1488.73 o                         
  -6  -8   6      29262.66      31051.04       843.66 o                         
  -5  -8   6      19505.59      17195.60      1430.97 o                         
  -4  -8   6     147246.45     142142.91      3908.82 o                         
  -3  -8   6       5748.19       5698.52       397.81 o                         
  -2  -8   6      37515.62      39185.16      1056.95 o                         
  -1  -8   6      12507.51      13474.70       415.33 o                         
   0  -8   6        287.54        567.32       191.71 o                         
   1  -8   6       1010.06       1261.94       198.75 o                         
   2  -8   6         53.42        211.00        97.49 o                         
   3  -8   6      32726.45      30933.31       732.89 o                         
   4  -8   6      24303.53      23708.40       747.31 o                         
   5  -8   6      23621.21      23785.30       651.86 o                         
   6  -8   6       9034.86       8514.30       567.04 o                         
   7  -8   6      64244.70      62757.57      6242.65 o                         
   8  -8   6      53141.52      53059.05      2871.20 o                         
  -7  -7   6      12359.79       7524.70      1609.97 o                         
  -6  -7   6       9661.42       9433.82       632.69 o                         
  -5  -7   6       2527.75       2706.03       402.00 o                         
  -4  -7   6       2666.73       3637.16       396.18 o                         
  -3  -7   6      67025.37      67759.80      1269.07 o                         
  -2  -7   6        680.54        366.06       160.42 o                         
  -1  -7   6      26327.35      29234.52       643.62 o                         
   0  -7   6       6572.74       6525.24       259.96 o                         
   1  -7   6      36928.27      38579.80       634.19 o                         
   2  -7   6     103997.61     102477.77      1857.20 o                         
   3  -7   6      29501.98      28303.34      1833.12 o                         
   4  -7   6      35908.18      34150.80      2023.51 o                         
   5  -7   6          5.12        158.97       219.61 o                         
   6  -7   6       4827.33       4018.19       511.33 o                         
   7  -7   6      33477.11      34946.84      3463.81 o                         
   8  -7   6       3597.82       4151.75      1035.87 o                         
  -7  -6   6         67.62        370.17       414.77 o                         
  -6  -6   6      20433.46      19870.85      1439.74 o                         
  -5  -6   6         76.44        809.03       304.93 o                         
  -4  -6   6       2257.07       2506.14       283.21 o                         
  -3  -6   6       9147.27       8577.65       359.43 o                         
  -2  -6   6       1501.85       1657.62       216.50 o                         
  -1  -6   6     177389.05     187210.97      4180.89 o                         
   0  -6   6     727334.38     785176.25     11365.37 o                         
   1  -6   6      13933.71      14567.83       431.77 o                         
   2  -6   6     183768.44     179581.94      3392.94 o                         
   3  -6   6      13608.96      13400.36       830.08 o                         
   4  -6   6      44416.15      42836.70      2546.98 o                         
   5  -6   6        296.94        430.80       220.67 o                         
   6  -6   6       5014.84       5866.18       655.37 o                         
   7  -6   6     130624.38     133727.23      2039.39 o                         
   8  -6   6       1375.81       1031.40       520.56 o                         
  -8  -5   6      37848.06      30569.72      2999.31 o                         
  -7  -5   6       1563.52       1479.62       515.22 o                         
  -6  -5   6      18727.69      19087.41       800.17 o                         
  -5  -5   6      17307.83      17612.78       598.49 o                         
  -4  -5   6       1594.93       1694.42       331.19 o                         
  -3  -5   6      39731.81      39750.34      1232.42 o                         
  -2  -5   6      24385.57      23784.17       592.80 o                         
  -1  -5   6      88914.04      92753.81      1367.39 o                         
   0  -5   6       2093.70       2778.00       185.37 o                         
   1  -5   6       1289.58        993.49       188.73 o                         
   2  -5   6       6435.61       6770.13       365.91 o                         
   3  -5   6       8131.76       7951.98       435.99 o                         
   4  -5   6       6969.85       6938.26       436.42 o                         
   5  -5   6       3194.78       3068.62       460.51 o                         
   6  -5   6      77773.23      77532.28      4870.30 o                         
   7  -5   6       4336.34       4296.66       602.40 o                         
   8  -5   6      20104.95      19442.40      1703.12 o                         
  -8  -4   6      27405.36      25525.89      1360.14 o                         
  -7  -4   6      14137.56      14828.73       928.36 o                         
  -6  -4   6     143138.67     151889.92      3002.25 o                         
  -5  -4   6       8261.02       8555.28       482.06 o                         
  -4  -4   6        660.44        524.60       269.05 o                         
  -3  -4   6      26837.57      26982.95       826.38 o                         
  -2  -4   6      43438.36      44166.88      1022.83 o                         
  -1  -4   6     151546.27     155468.48      2020.24 o                         
   0  -4   6       1631.88       2242.79       319.97 o                         
   1  -4   6      55053.57      54484.38      1078.22 o                         
   2  -4   6       7100.57       7199.48       425.95 o                         
   3  -4   6     145545.44     149111.66      2355.01 o                         
   4  -4   6      19766.55      19630.38      1298.22 o                         
   5  -4   6         38.38        531.02       229.72 o                         
   6  -4   6       1935.90       1901.41       362.87 o                         
   7  -4   6       1252.59       1339.32       446.04 o                         
   8  -4   6       5912.42       4988.91       734.41 o                         
  -8  -3   6       2930.57       2600.97       764.51 o                         
  -7  -3   6      12914.72      12578.17      1239.09 o                         
  -6  -3   6       3220.49       3149.00       509.78 o                         
  -5  -3   6      37385.06      37941.11       877.40 o                         
  -4  -3   6       3643.65       3817.98       281.89 o                         
  -3  -3   6      14809.50      15130.10       477.19 o                         
  -2  -3   6       8194.73       8648.16       524.65 o                         
  -1  -3   6       1662.68       1989.33       285.85 o                         
   0  -3   6      86409.58      86382.64      1263.69 o                         
   1  -3   6       4487.98       3882.60       446.93 o                         
   2  -3   6      30470.18      31043.23      1820.44 o                         
   3  -3   6       4487.01       5500.41       297.99 o                         
   4  -3   6       8100.72       8959.33       780.18 o                         
   5  -3   6      80558.10      81428.54      4374.46 o                         
   6  -3   6       4482.69       4389.88       356.97 o                         
   7  -3   6       6895.75       5909.46      1010.41 o                         
   8  -3   6       2027.61       3043.85       723.48 o                         
  -8  -2   6       6183.54       6043.16       695.77 o                         
  -7  -2   6      99714.63     102319.81      3226.82 o                         
  -6  -2   6       2473.31       2324.42       430.60 o                         
  -5  -2   6      14313.45      15334.95       620.92 o                         
  -4  -2   6         26.31        617.69       242.06 o                         
  -3  -2   6      38834.58      37958.27       848.54 o                         
  -2  -2   6         54.39        399.46       176.99 o                         
  -1  -2   6      10631.55      10749.63       974.58 o                         
   0  -2   6      12418.19      12420.46       624.79 o                         
   1  -2   6       7653.91       6873.83       361.58 o                         
   2  -2   6      85072.09      84371.26      3371.62 o                         
   3  -2   6     626094.56     644409.81     10575.16 o                         
   4  -2   6       3131.47       3331.16       246.64 o                         
   5  -2   6     122170.84     120199.91      6470.40 o                         
   6  -2   6      14495.40      14872.65      1234.04 o                         
   7  -2   6      31069.23      31486.23      2327.49 o                         
   8  -2   6       3453.91       4254.06       984.03 o                         
  -8  -1   6       1742.72       1733.30       538.35 o                         
  -7  -1   6      36080.65      36095.01      1130.67 o                         
  -6  -1   6      14142.03      13937.49       731.11 o                         
  -5  -1   6      53872.45      53675.40      1233.00 o                         
  -4  -1   6       1829.05       2159.06       323.05 o                         
  -3  -1   6       7048.07       7413.62       397.43 o                         
  -2  -1   6      10084.00      10002.39       356.67 o                         
  -1  -1   6      11363.12      11653.65       759.65 o                         
   0  -1   6      44103.67      40222.58      2146.86 o                         
   1  -1   6     128286.01     138490.55      2520.84 o                         
   2  -1   6       1303.33       1679.80       232.78 o                         
   3  -1   6      23235.18      23111.04      1714.79 o                         
   4  -1   6      15160.20      14735.92       545.49 o                         
   5  -1   6      11512.69      11691.11       620.67 o                         
   6  -1   6      16454.50      17210.18       474.01 o                         
   7  -1   6       4203.02       3523.89       288.71 o                         
   8  -1   6      12311.79      12717.94      1554.02 o                         
  -8   0   6       1537.86       2151.71       570.87 o                         
  -7   0   6        167.99        627.72       476.64 o                         
  -6   0   6      18195.20      17957.87       881.72 o                         
  -5   0   6      66736.02      70220.76      2017.38 o                         
  -4   0   6      32031.29      33541.75       780.94 o                         
  -3   0   6     698886.62     699818.00      8593.75 o                         
  -2   0   6      10728.65      10432.27       399.79 o                         
  -1   0   6      18996.79      16874.38       648.24 o                         
   0   0   6       8332.79       8215.25       453.46 o                         
   1   0   6        172.24        791.29       289.08 o                         
   2   0   6      35358.93      33258.11       950.15 o                         
   3   0   6       3316.23       3572.63       439.53 o                         
   4   0   6      17922.94      17899.93       997.25 o                         
   5   0   6      13018.21      12638.88       702.07 o                         
   6   0   6     159512.66     163376.42      3379.97 o                         
   7   0   6      31974.31      29437.47      1428.07 o                         
   8   0   6        522.07       1349.95       872.03 o                         
  -8   1   6      11760.44      11039.88       704.09 o                         
  -7   1   6         10.40       1149.96       497.97 o                         
  -6   1   6      38926.50      41530.79      1683.06 o                         
  -5   1   6      15303.45      15947.69       709.34 o                         
  -4   1   6        289.05        623.99       226.47 o                         
  -3   1   6       1747.62       1883.10       289.73 o                         
  -2   1   6      53848.66      55043.79      1124.36 o                         
  -1   1   6       2861.29       3056.33       231.08 o                         
   0   1   6      16185.81      18525.65       600.44 o                         
   1   1   6        303.98        226.08       185.67 o                         
   2   1   6          0.04        124.11       161.10 o                         
   3   1   6       8468.40       8390.75       630.13 o                         
   4   1   6       3953.52       4555.26       310.43 o                         
   5   1   6       1445.91       2301.04       406.81 o                         
   6   1   6       1756.70       1545.62       555.46 o                         
   7   1   6        388.53       1157.27       687.21 o                         
   8   1   6      13625.59      11659.43      1665.83 o                         
  -8   2   6      41810.46      43229.70      1548.55 o                         
  -7   2   6       2653.95       2495.41       492.59 o                         
  -6   2   6      37987.01      36099.25      1212.23 o                         
  -5   2   6       2946.69       3079.49       615.23 o                         
  -4   2   6     132937.75     134196.31      2298.48 o                         
  -3   2   6       7177.28       6933.83       334.08 o                         
  -2   2   6       3105.41       3310.84       217.64 o                         
  -1   2   6      13554.80      14065.41       502.69 o                         
   0   2   6       1569.45       1624.06       381.93 o                         
   1   2   6       5284.03       5272.74       574.94 o                         
   2   2   6      41963.88      39781.56      1097.53 o                         
   3   2   6        813.49       1187.24       175.92 o                         
   4   2   6      29884.50      28908.12      2305.88 o                         
   5   2   6      10843.60      11172.54       544.23 o                         
   6   2   6     175029.33     170508.92      6436.27 o                         
   7   2   6        963.54       1831.10       656.93 o                         
  -8   3   6       5225.24       4451.52       631.40 o                         
  -7   3   6       6249.67       6502.37      1095.28 o                         
  -6   3   6      11632.72      13845.64      1135.25 o                         
  -5   3   6      15146.73      15060.72       670.06 o                         
  -4   3   6      50674.44      51335.01      1001.00 o                         
  -3   3   6      64346.30      64170.49      1142.35 o                         
  -2   3   6       8858.28       9297.27       388.86 o                         
  -1   3   6      11451.53      11080.57       437.92 o                         
   0   3   6        810.72        933.10       203.14 o                         
   1   3   6       7304.52       7247.60       284.63 o                         
   2   3   6      27311.11      25404.96       698.80 o                         
   3   3   6      14052.17      13286.22      1181.94 o                         
   4   3   6     114518.55     114986.81      2160.33 o                         
   5   3   6      15078.94      16695.78      1157.67 o                         
   6   3   6      25556.43      25624.76      1789.98 o                         
   7   3   6       2191.79       1445.91      1111.68 o                         
  -8   4   6       1060.94       1300.57       660.76 o                         
  -7   4   6      73976.95      77862.72      2057.00 o                         
  -6   4   6        260.00        535.08       360.57 o                         
  -5   4   6       6986.38       6860.38       358.43 o                         
  -4   4   6        767.42        962.46       211.22 o                         
  -3   4   6      75524.08      73649.16      1392.43 o                         
  -2   4   6     170142.23     169135.83      3952.91 o                         
  -1   4   6        426.50        657.22       271.34 o                         
   0   4   6     700164.12     747669.00     10541.56 o                         
   1   4   6       1340.13       1518.06       140.68 o                         
   2   4   6      27019.46      26050.76       593.94 o                         
   3   4   6       1233.61       1408.56       314.49 o                         
   4   4   6      11322.95      11726.09      1292.11 o                         
   5   4   6        103.46        864.54       383.81 o                         
   6   4   6       4750.69       3392.93       819.81 o                         
   7   4   6       1086.14       1465.96       870.70 o                         
  -8   5   6      57530.35      57678.76      3830.34 o                         
  -7   5   6       1318.26       1288.40       586.60 o                         
  -6   5   6        970.12        887.27       264.01 o                         
  -5   5   6      16584.13      16018.39       533.16 o                         
  -4   5   6       5073.43       4903.56       347.12 o                         
  -3   5   6      38444.48      38244.42      1299.43 o                         
  -2   5   6       4379.74       4828.34       391.63 o                         
  -1   5   6      25248.23      25268.62      1028.60 o                         
   0   5   6      43092.94      43889.55       964.33 o                         
   1   5   6        864.55        932.78       195.57 o                         
   2   5   6       3869.38       4075.82       274.55 o                         
   3   5   6       1222.63       1143.95       277.14 o                         
   4   5   6       2325.92       2080.40       462.95 o                         
   5   5   6       1765.96       2033.29       698.63 o                         
   6   5   6       2051.13       1955.68       831.02 o                         
   7   5   6       3052.72       4062.08      2817.87 o                         
  -8   6   6     114190.00     119435.36      5599.95 o                         
  -7   6   6      18069.85      18473.81       748.57 o                         
  -6   6   6      18347.86      19189.76       681.88 o                         
  -5   6   6      28935.10      30665.08       830.67 o                         
  -4   6   6      61302.69      62087.02      1225.95 o                         
  -3   6   6       2127.34       2539.07       385.14 o                         
  -2   6   6        783.50        571.21       244.06 o                         
  -1   6   6      38329.99      38799.38       913.43 o                         
   0   6   6       1472.39        943.41       246.60 o                         
   1   6   6       1975.79       2270.59       281.67 o                         
   2   6   6      23333.65      23017.46      1407.81 o                         
   3   6   6       9048.81       9050.13       870.54 o                         
   4   6   6      11438.68      11432.48      1195.81 o                         
   5   6   6      18399.18      16428.23      1070.96 o                         
   6   6   6        374.18        355.83       868.96 o                         
  -8   7   6       7657.35      14472.41      2494.88 o                         
  -7   7   6       1305.30       1691.02       586.84 o                         
  -6   7   6       2688.60       2672.42       384.22 o                         
  -5   7   6      30814.15      31324.45       873.42 o                         
  -4   7   6       3418.94       4463.05       330.40 o                         
  -3   7   6        158.65        677.36       305.87 o                         
  -2   7   6      39490.97      39599.60      1543.02 o                         
  -1   7   6      50398.22      48969.50      1269.64 o                         
   0   7   6      16857.27      18631.07       639.07 o                         
   1   7   6      11321.15      11816.33       515.19 o                         
   2   7   6      29171.73      29014.51      1809.93 o                         
   3   7   6        124.06        290.06       221.23 o                         
   4   7   6       1143.40       1155.04       520.02 o                         
   5   7   6      13454.54      13831.52      1306.61 o                         
   6   7   6       4633.32       1825.22      1232.17 o                         
  -7   8   6        789.09       1206.70       635.56 o                         
  -6   8   6         59.97        499.92       382.52 o                         
  -5   8   6       3400.05       3471.04       387.39 o                         
  -4   8   6     115242.81     116100.68      5040.77 o                         
  -3   8   6        247.40        844.91       340.58 o                         
  -2   8   6         78.04        383.03       245.89 o                         
  -1   8   6      26400.80      27140.23      1190.88 o                         
   0   8   6      48051.51      50428.28      1055.59 o                         
   1   8   6     119042.96     122078.70      1909.21 o                         
   2   8   6      27643.98      26004.38      1479.61 o                         
   3   8   6     286409.78     309406.97      7039.97 o                         
   4   8   6       1532.35       1014.77       419.23 o                         
   5   8   6       1584.85       1898.76       894.99 o                         
  -7   9   6       7616.61       9356.36       884.74 o                         
  -6   9   6         48.42        456.62       372.70 o                         
  -5   9   6      37883.39      39144.39      2041.08 o                         
  -4   9   6      11686.86      11878.45      1006.79 o                         
  -3   9   6       8149.91       8876.29       673.30 o                         
  -2   9   6        288.88        165.47       266.49 o                         
  -1   9   6        106.51        208.89       293.81 o                         
   0   9   6      10314.97      10197.43       806.72 o                         
   1   9   6        642.94       1106.30       354.91 o                         
   2   9   6      22343.16      22860.95       931.92 o                         
   3   9   6      43119.86      44048.77      6387.16 o                         
   4   9   6       3993.75       2583.36       874.18 o                         
   5   9   6       1715.62       2699.54      1581.29 o                         
  -6  10   6       4177.33       3854.19       519.18 o                         
  -5  10   6     155281.44     165008.36      4698.17 o                         
  -4  10   6      62538.39      63043.40      2649.92 o                         
  -3  10   6      12804.35      13720.40      1231.05 o                         
  -2  10   6       1054.89        863.01       374.20 o                         
  -1  10   6      88337.66      91554.66      2657.69 o                         
   0  10   6       1574.93        657.77       402.32 o                         
   1  10   6        599.83        454.36       353.59 o                         
   2  10   6        718.04       1005.89       303.83 o                         
   3  10   6         12.23        398.01       509.54 o                         
   4  10   6       4557.28       2710.02      1372.02 o                         
  -6  11   6      35144.47      30845.99      2349.28 o                         
  -5  11   6        146.01        751.85       326.49 o                         
  -4  11   6       8441.88       8543.10       869.39 o                         
  -3  11   6          6.22         61.59       438.86 o                         
  -2  11   6      26990.68      26025.05      1117.48 o                         
  -1  11   6        391.09        129.31       430.30 o                         
   0  11   6      14312.32      14062.21       770.46 o                         
   1  11   6      14761.99      15936.23       635.29 o                         
   2  11   6      24565.62      25804.09      1657.18 o                         
   3  11   6         82.08        535.88      1079.38 o                         
  -5  12   6        269.64        362.08       467.80 o                         
  -4  12   6        453.21        438.72       391.02 o                         
  -3  12   6        798.79        914.30       475.01 o                         
  -2  12   6       7118.99       7382.71       660.85 o                         
  -1  12   6      58902.05      62482.47      1581.74 o                         
   0  12   6        143.56        125.29       402.13 o                         
   1  12   6       4299.62       4675.67       729.69 o                         
   2  12   6      24851.63      21638.59      4131.35 o                         
  -4  13   6       1781.75       1901.12       811.50 o                         
  -3  13   6       8986.32       6981.83       775.17 o                         
  -2  13   6       4540.11       4347.40       606.25 o                         
  -1  13   6      14820.81      13459.21       875.26 o                         
   0  13   6      13199.38      12952.40       870.25 o                         
   1  13   6       3411.75       4358.48      1620.52 o                         
   0 -17   7      31576.59      29796.07      1154.09 o                         
   1 -17   7      35290.51      33325.39      1526.53 o                         
   2 -17   7       7538.32       9254.67      1311.18 o                         
   3 -17   7       1747.53       2482.28       880.68 o                         
   4 -17   7      37109.41      33829.21      1858.92 o                         
  -2 -16   7        258.37       1062.01       691.55 o                         
  -1 -16   7      88056.88      88168.88      2626.12 o                         
   0 -16   7       7693.40       8831.72       828.03 o                         
   1 -16   7      19961.54      19306.71       937.32 o                         
   2 -16   7       1349.01       1105.30       579.61 o                         
   3 -16   7      16613.79      16249.18       854.43 o                         
   4 -16   7      10819.00      11957.51       839.85 o                         
   5 -16   7      19397.37      17554.46      1200.18 o                         
  -3 -15   7      16319.13      18880.64      1982.48 o                         
  -2 -15   7       4834.04       2849.29       575.74 o                         
  -1 -15   7        566.31       1146.67       468.60 o                         
   0 -15   7      51986.16      53689.66      1248.91 o                         
   1 -15   7       1909.59       2374.57       591.03 o                         
   2 -15   7       1362.68       1019.32       434.18 o                         
   3 -15   7       3536.99       2060.06       509.66 o                         
   4 -15   7      28670.01      24338.15      2421.34 o                         
   5 -15   7       2336.76       1529.90       508.79 o                         
   6 -15   7      29705.53      29451.09      1305.32 o                         
  -4 -14   7       8471.56       7795.98      1512.78 o                         
  -3 -14   7      26875.28      25566.27      1074.46 o                         
  -2 -14   7      41974.11      44298.65      1198.78 o                         
  -1 -14   7       2105.98       1454.57       397.64 o                         
   0 -14   7      11884.65      12394.40       726.25 o                         
   1 -14   7       2739.73       2109.70       365.72 o                         
   2 -14   7      19875.18      21261.88       728.52 o                         
   3 -14   7      75036.66      76008.00      1300.79 o                         
   4 -14   7       1084.04        816.84       397.26 o                         
   5 -14   7       2939.21       2615.82       720.51 o                         
   6 -14   7        121.45        738.79       678.48 o                         
  -4 -13   7       2390.48       3004.13       692.05 o                         
  -3 -13   7      32012.42      33151.75      1583.70 o                         
  -2 -13   7       3075.92       2881.94       407.30 o                         
  -1 -13   7       8137.33       8138.13       435.81 o                         
   0 -13   7      15870.10      15922.56       566.96 o                         
   1 -13   7      50292.23      52120.61      1086.31 o                         
   2 -13   7     103633.90     108884.47      2046.01 o                         
   3 -13   7      42112.04      40659.71      3019.28 o                         
   4 -13   7      44529.50      42102.16      3466.67 o                         
   5 -13   7      10632.05      10027.29      1381.65 o                         
   6 -13   7        436.44        637.97       509.44 o                         
   7 -13   7      21047.95      17477.84      3674.88 o                         
  -5 -12   7     148372.41     135923.05      5325.31 o                         
  -4 -12   7       3957.71       3071.50       756.38 o                         
  -3 -12   7      16564.74      17233.34       989.49 o                         
  -2 -12   7       5379.69       5026.20       370.24 o                         
  -1 -12   7      25633.85      26300.38       674.84 o                         
   0 -12   7       4627.40       5118.62       393.12 o                         
   1 -12   7       5241.97       4953.27       366.36 o                         
   2 -12   7      78306.98      77438.03      1229.20 o                         
   3 -12   7      24771.20      23886.91       614.85 o                         
   4 -12   7      10424.13       9189.91       599.33 o                         
   5 -12   7        313.12        718.74       346.65 o                         
   6 -12   7      57127.27      58224.89      1094.43 o                         
   7 -12   7      26828.76      26048.77      1816.27 o                         
  -6 -11   7         59.70        175.59       876.56 o                         
  -5 -11   7        418.51       1547.84       623.59 o                         
  -4 -11   7      54224.50      54520.21      1490.09 o                         
  -3 -11   7        549.64        332.18       257.48 o                         
  -2 -11   7      13161.92      12890.75       638.75 o                         
  -1 -11   7        812.70       1101.95       272.16 o                         
   0 -11   7       9428.43       8673.87       381.17 o                         
   1 -11   7      51565.02      51246.29      1104.73 o                         
   2 -11   7       1502.60       1359.25       307.18 o                         
   3 -11   7      47344.12      46381.54       815.29 o                         
   4 -11   7         18.18        341.67       281.80 o                         
   5 -11   7       2357.33       1556.68       324.82 o                         
   6 -11   7      23605.16      25668.80      3148.42 o                         
   7 -11   7        280.73       1183.58       548.63 o                         
  -6 -10   7       5296.10       5398.35       913.29 o                         
  -5 -10   7        269.71        474.40       319.10 o                         
  -4 -10   7        756.16        685.08       294.61 o                         
  -3 -10   7         43.33        370.08       277.56 o                         
  -2 -10   7     101967.87     108695.33      3814.95 o                         
  -1 -10   7     118139.90     123525.71      1758.49 o                         
   0 -10   7      33105.07      33724.47      1082.71 o                         
   1 -10   7     151806.83     167858.73      7577.85 o                         
   2 -10   7        205.33        597.46       203.19 o                         
   3 -10   7      41993.36      40360.05      2651.06 o                         
   4 -10   7       3379.76       2751.47       452.73 o                         
   5 -10   7      31795.79      30828.32      2302.31 o                         
   6 -10   7     110316.79     107436.59      1530.04 o                         
   7 -10   7        489.32        631.51       375.47 o                         
   8 -10   7       2136.14        956.92       783.65 o                         
  -6  -9   7      13612.01      13978.96      1906.62 o                         
  -5  -9   7       9661.91       9940.36      1050.64 o                         
  -4  -9   7      27604.16      25969.31       894.66 o                         
  -3  -9   7      29254.64      30169.47       809.80 o                         
  -2  -9   7      41585.09      43968.65       935.69 o                         
  -1  -9   7      15077.82      15749.07       470.00 o                         
   0  -9   7       6614.39       6394.93       326.61 o                         
   1  -9   7        105.90         80.43       178.21 o                         
   2  -9   7         48.17        313.14       127.65 o                         
   3  -9   7      21967.74      20949.31      1522.44 o                         
   4  -9   7      12107.35      11285.38       828.66 o                         
   5  -9   7     125600.47     132342.38      1450.26 o                         
   6  -9   7      14408.73      14480.54       619.21 o                         
   7  -9   7      31533.41      31939.35      2852.14 o                         
   8  -9   7       4492.42       3302.19       904.70 o                         
  -7  -8   7      22270.32      16245.17      3391.83 o                         
  -6  -8   7       1452.45       1658.05       447.96 o                         
  -5  -8   7      10938.42       9828.89       838.05 o                         
  -4  -8   7      16785.30      14337.53      1275.50 o                         
  -3  -8   7      12066.15       9908.29       905.55 o                         
  -2  -8   7     146322.05     148899.86      3892.87 o                         
  -1  -8   7      14004.00      15320.98       518.44 o                         
   0  -8   7      85131.09      87598.82      1957.54 o                         
   1  -8   7      16694.92      17408.37       425.05 o                         
   2  -8   7      24282.83      25752.70       611.42 o                         
   3  -8   7        807.21        853.11       176.01 o                         
   4  -8   7       4458.12       4082.92       411.89 o                         
   5  -8   7      12570.48      11834.06       799.55 o                         
   6  -8   7      16309.80      15563.68      1256.79 o                         
   7  -8   7       2848.39       2964.34       662.53 o                         
   8  -8   7       1333.02        915.09       703.86 o                         
  -7  -7   7        530.94        832.89       766.51 o                         
  -6  -7   7       3154.66       2013.79       480.29 o                         
  -5  -7   7       3600.55       2801.15       521.16 o                         
  -4  -7   7       1717.92       1745.37       353.62 o                         
  -3  -7   7       5297.77       5169.23       319.96 o                         
  -2  -7   7      14414.58      15515.93       519.44 o                         
  -1  -7   7      99365.53     106678.76      2709.42 o                         
   0  -7   7        649.26        697.95       127.13 o                         
   1  -7   7      14830.23      16247.21       435.00 o                         
   2  -7   7         63.39        366.79       183.75 o                         
   3  -7   7        945.96       1163.10       157.97 o                         
   4  -7   7      71745.18      69366.85      3845.68 o                         
   5  -7   7        177.44        580.77       228.88 o                         
   6  -7   7       5152.36       5292.02       602.39 o                         
   7  -7   7          3.73        229.98       464.81 o                         
   8  -7   7       8742.35       9848.64       787.09 o                         
  -7  -6   7       4143.26       3833.06       577.82 o                         
  -6  -6   7       5049.21       4865.09       532.93 o                         
  -5  -6   7       1638.27       1230.68       348.13 o                         
  -4  -6   7      50875.32      49105.50       951.64 o                         
  -3  -6   7       1253.98       1708.77       316.75 o                         
  -2  -6   7      12188.13      12565.43       461.71 o                         
  -1  -6   7       2502.03       2933.22       207.64 o                         
   0  -6   7      30018.94      32208.37       792.51 o                         
   1  -6   7     181462.52     185409.16      1724.91 o                         
   2  -6   7     325925.28     338751.66      7610.71 o                         
   3  -6   7      18685.30      17846.95      1034.05 o                         
   4  -6   7     155202.80     150345.39      6549.94 o                         
   5  -6   7       5866.40       5246.47       438.83 o                         
   6  -6   7      38893.10      36890.93      2942.29 o                         
   7  -6   7       6575.47       6757.18       827.07 o                         
   8  -6   7       6985.21       8082.88       823.09 o                         
  -8  -5   7      20080.56      20523.11      2179.97 o                         
  -7  -5   7      11763.19      12075.79       958.27 o                         
  -6  -5   7      19113.37      19500.99       904.38 o                         
  -5  -5   7        908.53       1203.12       314.83 o                         
  -4  -5   7      17093.43      16715.90       591.37 o                         
  -3  -5   7      28768.88      29349.17       937.08 o                         
  -2  -5   7       7980.73       7562.85       370.72 o                         
  -1  -5   7      62839.17      65444.38      1199.81 o                         
   0  -5   7     131545.66     138289.98      3235.33 o                         
   1  -5   7      19402.56      17569.78      1616.97 o                         
   2  -5   7        211.66        332.54       112.43 o                         
   3  -5   7       4338.08       4110.69       255.47 o                         
   4  -5   7       5885.57       5376.71       539.51 o                         
   5  -5   7      17798.20      18452.03      1101.99 o                         
   6  -5   7       4373.60       4966.40       684.12 o                         
   7  -5   7       8575.72       7153.02       793.47 o                         
   8  -5   7      30989.13      32999.26      1640.59 o                         
  -8  -4   7       7743.64       6072.77      1586.75 o                         
  -7  -4   7       1768.89       3011.26       754.38 o                         
  -6  -4   7      21611.46      21204.54       824.78 o                         
  -5  -4   7      48623.77      49468.55      1332.16 o                         
  -4  -4   7     298167.03     290952.81      7888.78 o                         
  -3  -4   7        341.75        539.62       197.58 o                         
  -2  -4   7       1354.42       1633.41       285.37 o                         
  -1  -4   7       2778.26       3160.02       232.14 o                         
   0  -4   7        160.23        269.46       250.25 o                         
   1  -4   7      45874.27      48623.82       919.15 o                         
   2  -4   7        878.30        892.55       166.18 o                         
   3  -4   7      97722.43      97093.52      2675.43 o                         
   4  -4   7       1330.42       1626.77       233.55 o                         
   5  -4   7     122766.84     129419.87      1680.07 o                         
   6  -4   7      29713.78      31050.06       763.90 o                         
   7  -4   7        246.72        542.41       427.20 o                         
   8  -4   7        263.82       2116.31      1001.30 o                         
  -8  -3   7      15636.85      15333.77      1318.21 o                         
  -7  -3   7      30683.04      31990.13      1408.71 o                         
  -6  -3   7       6391.02       6355.56       589.98 o                         
  -5  -3   7      14673.91      14099.51       706.69 o                         
  -4  -3   7         15.62        393.69       252.00 o                         
  -3  -3   7      25702.44      25531.78       677.42 o                         
  -2  -3   7      12938.66      12755.27       440.01 o                         
  -1  -3   7       5689.62       5211.29       276.48 o                         
   0  -3   7        815.83       1231.54       212.62 o                         
   1  -3   7      16182.59      17549.35       737.24 o                         
   2  -3   7      70757.48      71338.45      1464.95 o                         
   3  -3   7        266.30        455.56       189.35 o                         
   4  -3   7       4944.64       5506.67       471.61 o                         
   5  -3   7        260.00        784.34       374.66 o                         
   6  -3   7         19.00        455.27       314.82 o                         
   7  -3   7      20769.18      19517.28      2252.53 o                         
   8  -3   7         18.07        932.08      1086.51 o                         
  -8  -2   7       1629.56        725.61       668.95 o                         
  -7  -2   7      53873.16      54168.69      1542.90 o                         
  -6  -2   7       9704.85       9168.31       733.93 o                         
  -5  -2   7     165009.52     167455.52      2473.42 o                         
  -4  -2   7       3599.36       3596.09       334.61 o                         
  -3  -2   7       6285.46       7401.49       548.72 o                         
  -2  -2   7       6550.34       6868.00       390.36 o                         
  -1  -2   7      30242.95      32242.37      1167.06 o                         
   0  -2   7       5035.34       5709.93       534.03 o                         
   1  -2   7      30459.38      32334.55       839.36 o                         
   2  -2   7       3000.84       3176.06       304.64 o                         
   3  -2   7      55622.38      56511.59      3159.51 o                         
   4  -2   7      51641.21      53106.04      1127.82 o                         
   5  -2   7     177190.59     181359.52      3955.69 o                         
   6  -2   7       3961.32       4082.68       851.03 o                         
   7  -2   7      74176.89      79628.90      1781.89 o                         
   8  -2   7      11549.65      12498.62      2591.67 o                         
  -8  -1   7       6608.50       6522.95       906.69 o                         
  -7  -1   7      15678.96      16630.57       908.62 o                         
  -6  -1   7       5387.21       7285.22       620.83 o                         
  -5  -1   7      52883.89      53738.78      1514.53 o                         
  -4  -1   7      37718.21      37510.27       948.83 o                         
  -3  -1   7       9743.76       9791.13       457.25 o                         
  -2  -1   7      17418.06      17528.48       553.55 o                         
  -1  -1   7       1279.88       1501.67       379.87 o                         
   0  -1   7      22927.13      20665.42       910.63 o                         
   1  -1   7      76471.12      81501.11      2410.80 o                         
   2  -1   7      46102.36      46798.38      1602.11 o                         
   3  -1   7     140108.73     138057.56      1582.98 o                         
   4  -1   7       3659.55       3897.84       295.89 o                         
   5  -1   7      13559.12      14274.25       615.93 o                         
   6  -1   7       7165.07       7095.84       650.32 o                         
   7  -1   7       3049.81       2357.62       579.69 o                         
   8  -1   7      12777.65      15707.02      2740.77 o                         
  -8   0   7      13844.65      15307.40       964.19 o                         
  -7   0   7        343.18        786.89       626.68 o                         
  -6   0   7        792.18       1343.10       441.55 o                         
  -5   0   7       1563.05       1162.37       315.92 o                         
  -4   0   7      65687.21      67094.72      1513.38 o                         
  -3   0   7      67032.27      67494.45      1536.09 o                         
  -2   0   7      69854.65      69448.91      1477.27 o                         
  -1   0   7     939471.06     969319.75     27553.36 o                         
   0   0   7       3092.89       2973.69       366.73 o                         
   1   0   7       1835.26       1804.41       344.63 o                         
   2   0   7        257.75        301.70       203.75 o                         
   3   0   7      11950.69      12123.55      1085.35 o                         
   4   0   7       2374.28       2259.53       274.20 o                         
   5   0   7       1545.10       2186.48       334.66 o                         
   6   0   7      19196.83      18371.06       608.22 o                         
   7   0   7      31638.79      30869.60      1553.75 o                         
   8   0   7      85888.67      83847.04      4169.58 o                         
  -8   1   7       1665.74        232.53       636.83 o                         
  -7   1   7       1172.89        481.90       591.68 o                         
  -6   1   7      16676.93      15437.42       824.24 o                         
  -5   1   7        569.40        546.85       324.56 o                         
  -4   1   7      13655.24      13855.41       545.73 o                         
  -3   1   7       2461.56       2304.33       319.95 o                         
  -2   1   7       1512.88       1866.42       272.19 o                         
  -1   1   7      31667.29      30563.02       826.99 o                         
   0   1   7      10641.61      11085.82       521.88 o                         
   1   1   7      10214.55      10857.67       731.65 o                         
   2   1   7       1751.45       1495.20       277.37 o                         
   3   1   7      20678.18      19723.43      1152.97 o                         
   4   1   7        354.85        645.66       214.41 o                         
   5   1   7       9125.55       9416.94       675.04 o                         
   6   1   7         45.69        316.68       406.80 o                         
   7   1   7        895.56        301.60       823.77 o                         
  -8   2   7        205.27       1897.80       706.59 o                         
  -7   2   7      34197.46      34694.43      1345.92 o                         
  -6   2   7      70954.19      75624.20      2110.79 o                         
  -5   2   7      26565.84      30346.81      1493.85 o                         
  -4   2   7      30141.64      30935.42      1410.43 o                         
  -3   2   7       4361.76       4424.33       305.19 o                         
  -2   2   7     163235.08     165625.94      2189.44 o                         
  -1   2   7       3777.07       3905.56       274.64 o                         
   0   2   7       2895.47       3650.14       337.24 o                         
   1   2   7        137.45        221.22       204.95 o                         
   2   2   7       7270.05       7088.25       285.03 o                         
   3   2   7      10297.75       9715.27       938.16 o                         
   4   2   7      20522.56      20779.12      1593.94 o                         
   5   2   7       2385.64       2434.89       398.52 o                         
   6   2   7      10807.48      10638.54      1430.72 o                         
   7   2   7       8130.23       9260.87      1705.68 o                         
  -8   3   7       9021.36       8918.39       914.09 o                         
  -7   3   7       2758.64       3122.74       720.62 o                         
  -6   3   7      26468.04      28065.21       990.80 o                         
  -5   3   7      10289.44      11513.60       714.02 o                         
  -4   3   7       9477.87       9244.37       474.20 o                         
  -3   3   7      14575.34      14167.46       568.34 o                         
  -2   3   7      62185.82      62248.18      1173.90 o                         
  -1   3   7      41641.60      41796.57      1039.55 o                         
   0   3   7       2157.98       2251.73       275.01 o                         
   1   3   7      22149.05      22427.60       695.91 o                         
   2   3   7        198.79        360.70       210.47 o                         
   3   3   7       2010.08       1508.19       272.10 o                         
   4   3   7      33635.99      34998.96      3897.98 o                         
   5   3   7      12053.95      12995.64       744.16 o                         
   6   3   7      57689.73      53954.43      1847.95 o                         
   7   3   7      12906.01       9308.71      1613.52 o                         
  -8   4   7      10128.11       9340.32      1190.55 o                         
  -7   4   7       2795.49       2707.84       704.84 o                         
  -6   4   7       2782.52       2416.67       476.77 o                         
  -5   4   7      56250.12      58121.84      1630.73 o                         
  -4   4   7       7165.78       7214.40       443.64 o                         
  -3   4   7        936.96       1030.49       333.61 o                         
  -2   4   7        424.65        231.41       224.49 o                         
  -1   4   7      88006.31      89044.37      1731.10 o                         
   0   4   7     103319.73     107452.39      2071.10 o                         
   1   4   7       1816.00       1704.38       178.70 o                         
   2   4   7     516796.06     506217.97     21261.06 o                         
   3   4   7       1129.97        803.76       334.55 o                         
   4   4   7       1003.96        674.43       392.94 o                         
   5   4   7       1215.20       1640.20       439.69 o                         
   6   4   7       8573.95      10090.10      2016.62 o                         
   7   4   7        347.25        144.30      1035.54 o                         
  -8   5   7         57.34        172.65       791.48 o                         
  -7   5   7         22.47        522.85       568.64 o                         
  -6   5   7      79444.62      87806.48      2710.18 o                         
  -5   5   7       9751.95      10808.95       634.60 o                         
  -4   5   7       7896.66       8534.95       437.93 o                         
  -3   5   7      11746.64      11105.38       596.99 o                         
  -2   5   7       1145.87        954.21       371.12 o                         
  -1   5   7       8501.07       8504.44       626.48 o                         
   0   5   7       7468.63       7262.06       603.07 o                         
   1   5   7      13856.32      13575.93       369.95 o                         
   2   5   7      75707.15      72204.03      2706.92 o                         
   3   5   7        945.40        896.71       359.52 o                         
   4   5   7         90.65        250.15       316.86 o                         
   5   5   7       1025.24       1134.20       439.04 o                         
   6   5   7       6856.19       5427.22      1015.51 o                         
  -8   6   7       7180.03       8553.87      3033.29 o                         
  -7   6   7       3520.68       3740.85       740.63 o                         
  -6   6   7     177344.84     192153.20      3456.14 o                         
  -5   6   7      19186.75      19117.12       771.11 o                         
  -4   6   7      53646.25      54108.32      1845.75 o                         
  -3   6   7      29109.74      29000.05      1778.52 o                         
  -2   6   7     119831.49     118772.59      3761.55 o                         
  -1   6   7       2719.18       2910.85       351.62 o                         
   0   6   7         72.97        263.26       219.45 o                         
   1   6   7      16325.39      16693.68       688.18 o                         
   2   6   7       7189.60       6852.28       636.74 o                         
   3   6   7       9115.49       9789.75       792.24 o                         
   4   6   7      19692.99      20403.55      2149.53 o                         
   5   6   7      31384.33      28990.34      3494.00 o                         
   6   6   7       9457.30      10050.52      1304.87 o                         
  -7   7   7      23227.75      20396.03      1779.19 o                         
  -6   7   7        306.39        755.23       391.93 o                         
  -5   7   7       3934.75       4168.62       429.64 o                         
  -4   7   7        916.79       1334.16       285.07 o                         
  -3   7   7      37215.03      35788.50      1505.00 o                         
  -2   7   7       5481.02       5944.78       658.67 o                         
  -1   7   7       2910.75       3111.58       261.39 o                         
   0   7   7      20848.15      20935.25       685.66 o                         
   1   7   7      38369.58      39517.66       906.01 o                         
   2   7   7        860.36        823.16       321.40 o                         
   3   7   7      19515.30      18391.63      2381.94 o                         
   4   7   7      14788.51      14955.69      2122.98 o                         
   5   7   7         89.14        747.49       817.70 o                         
  -7   8   7       3308.14       3810.42       759.46 o                         
  -6   8   7       2062.26       2375.46       443.06 o                         
  -5   8   7       4378.00       3443.74       394.99 o                         
  -4   8   7         42.34         21.37       415.62 o                         
  -3   8   7       1584.50       1982.56       496.20 o                         
  -2   8   7      85834.73      86568.61      2976.15 o                         
  -1   8   7       8019.54       7877.19       607.92 o                         
   0   8   7       4355.18       3793.19       409.37 o                         
   1   8   7      29400.36      29700.28       808.87 o                         
   2   8   7       7584.55       7192.41       595.33 o                         
   3   8   7      68637.06      71013.69      1420.91 o                         
   4   8   7       5859.84       5619.83       873.70 o                         
   5   8   7     150309.95     132782.56      7873.20 o                         
  -7   9   7       1692.44       2333.86      2278.49 o                         
  -6   9   7      22048.95      23714.36      1133.05 o                         
  -5   9   7         52.40        634.69       350.97 o                         
  -4   9   7      13545.37      13471.26      1140.51 o                         
  -3   9   7      25848.68      24972.79      1790.73 o                         
  -2   9   7      25802.74      25536.33       801.80 o                         
  -1   9   7      10451.89      10354.25       561.85 o                         
   0   9   7       1353.66       1521.01       409.41 o                         
   1   9   7          1.64        477.89       358.94 o                         
   2   9   7       7100.70       7151.82       588.12 o                         
   3   9   7       7191.10       6956.14       903.77 o                         
   4   9   7       9692.57       7135.59      2497.98 o                         
  -6  10   7      13852.87      13143.12      1257.84 o                         
  -5  10   7      13879.25      12562.66       862.45 o                         
  -4  10   7      10577.56       9631.05      1159.89 o                         
  -3  10   7     157344.09     156844.47      9293.88 o                         
  -2  10   7      63261.16      64886.96      2210.36 o                         
  -1  10   7      36430.05      36387.98      1395.67 o                         
   0  10   7       1922.32       1732.56       430.22 o                         
   1  10   7      76814.55      79843.99      1940.39 o                         
   2  10   7        640.97        774.56       409.29 o                         
   3  10   7        513.56        372.43      1109.83 o                         
  -5  11   7       2352.57       2676.86       683.16 o                         
  -4  11   7      32190.39      31154.60      2695.51 o                         
  -3  11   7       8820.14       7586.27      1115.34 o                         
  -2  11   7      26739.89      27576.56      1166.90 o                         
  -1  11   7       2709.86       2311.71       525.03 o                         
   0  11   7       5789.43       6579.63       639.33 o                         
   1  11   7       2119.60       1758.05       474.84 o                         
   2  11   7      23178.89      22071.79      1012.59 o                         
   3  11   7       5930.87       6906.79      5831.17 o                         
  -4  12   7       1408.06       2110.45       752.56 o                         
  -3  12   7        189.96        637.22       529.82 o                         
  -2  12   7       1245.80       1381.46       684.22 o                         
  -1  12   7        971.38       1059.63       485.80 o                         
   0  12   7        472.27        347.51       618.30 o                         
   1  12   7      37801.42      37437.50      1443.40 o                         
  -3  13   7      13064.20      12794.23      1534.79 o                         
  -2  13   7       4552.64       3192.53       774.67 o                         
  -1  13   7      11711.76       8504.69      1635.88 o                         
   0  13   7         84.70        774.59      1374.66 o                         
   0 -17   8      26341.55      23883.22      1288.17 o                         
   1 -17   8      39953.63      36480.46      1617.71 o                         
   2 -17   8      43853.89      43268.45      3672.53 o                         
   3 -17   8      61871.42      61700.34      2670.22 o                         
  -2 -16   8      37574.21      35425.41      1824.57 o                         
  -1 -16   8       2820.32       2363.18       638.52 o                         
   0 -16   8        722.10       1271.48       422.23 o                         
   1 -16   8      72070.39      69870.66      1747.68 o                         
   2 -16   8      20935.36      22316.76      1588.48 o                         
   3 -16   8       8028.94       8049.74       722.88 o                         
   4 -16   8       4607.19       3855.99      1047.29 o                         
   5 -16   8      18485.86      18296.28      1282.85 o                         
  -3 -15   8        433.39       2182.16       829.68 o                         
  -2 -15   8       1181.29       1161.44       529.48 o                         
  -1 -15   8       1690.25       1641.41       415.43 o                         
   0 -15   8      17780.78      18320.06       686.92 o                         
   1 -15   8        439.30        389.64       336.01 o                         
   2 -15   8      34553.59      36880.87      1239.94 o                         
   3 -15   8       2120.32       2019.43       492.27 o                         
   4 -15   8        250.07        485.05       402.43 o                         
   5 -15   8       6902.21       5999.61       836.52 o                         
  -4 -14   8        212.68        555.67       772.15 o                         
  -3 -14   8      52425.45      51878.62      3204.96 o                         
  -2 -14   8       5951.40       5849.74       569.07 o                         
  -1 -14   8      16248.97      17750.34       665.59 o                         
   0 -14   8      57920.18      59250.34      1737.15 o                         
   1 -14   8       2985.90       2734.29       398.85 o                         
   2 -14   8      16695.28      16994.52       739.20 o                         
   3 -14   8       1691.39       1914.52       362.35 o                         
   4 -14   8      45755.38      43459.91      3259.21 o                         
   5 -14   8      65915.05      63465.60      6636.00 o                         
   6 -14   8        118.75        524.44       646.34 o                         
  -4 -13   8      24022.59      20615.79      1647.54 o                         
  -3 -13   8      13640.74      13107.06       799.92 o                         
  -2 -13   8       3218.39       3420.32       386.80 o                         
  -1 -13   8      23079.75      23901.66       880.47 o                         
   0 -13   8       7860.94       8601.15       454.86 o                         
   1 -13   8       1400.06       1333.48       301.14 o                         
   2 -13   8      32591.29      34740.06       975.34 o                         
   3 -13   8      23197.49      21059.11      1968.81 o                         
   4 -13   8      76966.78      75871.85      1217.56 o                         
   5 -13   8      32943.25      31588.60      4107.33 o                         
   6 -13   8      49585.36      43478.14      5566.12 o                         
   7 -13   8      12872.20       7958.34      1943.23 o                         
  -5 -12   8       4711.14       4813.19       934.07 o                         
  -4 -12   8       8169.00       8052.44       730.78 o                         
  -3 -12   8      87617.21      91062.47      2350.70 o                         
  -2 -12   8       8597.98       8341.07       464.93 o                         
  -1 -12   8      39335.15      39415.68      1360.83 o                         
   0 -12   8       1703.37       1592.02       268.65 o                         
   1 -12   8       5684.91       5569.23       393.24 o                         
   2 -12   8        525.92        600.55       237.73 o                         
   3 -12   8       9475.35       8294.78      1168.69 o                         
   4 -12   8      25660.73      23672.21      2265.16 o                         
   5 -12   8      34151.72      34714.50      2998.76 o                         
   6 -12   8        112.90       1220.56       334.58 o                         
   7 -12   8        601.33        783.41       636.19 o                         
  -5 -11   8       1856.65       1075.49       663.12 o                         
  -4 -11   8       4037.85       4469.61       567.51 o                         
  -3 -11   8      30229.37      31910.43      1202.44 o                         
  -2 -11   8      88753.53      96109.52      2394.83 o                         
  -1 -11   8        908.98        834.06       294.62 o                         
   0 -11   8       6272.08       6323.72       377.47 o                         
   1 -11   8       1060.32       1111.58       255.48 o                         
   2 -11   8       1019.91       1523.01       260.33 o                         
   3 -11   8      46411.81      46381.59       907.90 o                         
   4 -11   8        817.39        980.77       284.68 o                         
   5 -11   8      23578.57      23570.24      1846.11 o                         
   6 -11   8        207.07        275.25       201.77 o                         
   7 -11   8       9457.72       9398.79      1340.78 o                         
  -6 -10   8        788.20         32.60       896.31 o                         
  -5 -10   8      79098.23      81193.48      1974.87 o                         
  -4 -10   8       3064.60       3706.07       440.28 o                         
  -3 -10   8       2698.81       2036.63       376.59 o                         
  -2 -10   8      18591.58      18590.02       595.14 o                         
  -1 -10   8      18354.70      19224.95       554.01 o                         
   0 -10   8     124225.51     126932.81      2732.86 o                         
   1 -10   8      51093.91      53427.16      1316.54 o                         
   2 -10   8      16618.50      17007.45       875.22 o                         
   3 -10   8     138363.33     133899.70      3632.87 o                         
   4 -10   8        792.32        890.99       149.88 o                         
   5 -10   8      23314.06      22885.72      1438.65 o                         
   6 -10   8       4581.73       3937.16       317.04 o                         
   7 -10   8      27165.30      24289.35      2906.91 o                         
  -6  -9   8       1985.56       1280.78       605.14 o                         
  -5  -9   8       6625.31       5677.77       716.90 o                         
  -4  -9   8      33005.93      34023.45      2842.04 o                         
  -3  -9   8        151.87        119.97       270.44 o                         
  -2  -9   8      20624.13      22534.56       789.85 o                         
  -1  -9   8      68818.51      73800.16      1235.21 o                         
   0  -9   8      16468.14      17992.86       612.22 o                         
   1  -9   8      10235.13      10539.99       359.19 o                         
   2  -9   8        655.53        843.66       238.94 o                         
   3  -9   8       1067.50       1068.94       209.39 o                         
   4  -9   8      10062.42       8978.01       915.73 o                         
   5  -9   8      22461.56      22032.31      1458.79 o                         
   6  -9   8        210.72        556.91       348.99 o                         
   7  -9   8      63082.67      62362.99      3970.40 o                         
   8  -9   8       8932.36       8105.94       984.02 o                         
  -7  -8   8        466.15        908.38       914.95 o                         
  -6  -8   8      33928.05      33194.27      2505.64 o                         
  -5  -8   8      66557.43      63207.78      4180.89 o                         
  -4  -8   8       3006.73       2836.60       394.11 o                         
  -3  -8   8      22933.64      22758.86       619.06 o                         
  -2  -8   8       6804.30       7642.11       421.67 o                         
  -1  -8   8       6817.55       5965.13       494.67 o                         
   0  -8   8      39081.99      39494.46       842.11 o                         
   1  -8   8       8638.53       8323.35       344.06 o                         
   2  -8   8      82717.49      81814.17      1424.82 o                         
   3  -8   8       5620.46       5678.41       391.40 o                         
   4  -8   8      58087.69      56897.20      3638.49 o                         
   5  -8   8      23583.30      23345.95      1621.88 o                         
   6  -8   8       5847.43       5046.73       552.90 o                         
   7  -8   8         70.21        374.69       416.64 o                         
   8  -8   8      13312.92      14644.92      1518.72 o                         
  -7  -7   8       1455.95        628.61       657.01 o                         
  -6  -7   8      19886.55      19059.33      1280.84 o                         
  -5  -7   8       1643.18       1109.95       346.09 o                         
  -4  -7   8       1419.70       1397.76       295.84 o                         
  -3  -7   8       2881.85       2447.82       352.63 o                         
  -2  -7   8       1700.73       1878.50       234.49 o                         
  -1  -7   8       5102.26       4864.02       279.06 o                         
   0  -7   8      42249.62      44677.12       851.81 o                         
   1  -7   8     155270.39     162850.27      3710.16 o                         
   2  -7   8       3191.67       3087.29       298.57 o                         
   3  -7   8       8787.69       9245.17       419.64 o                         
   4  -7   8       3201.94       3495.42       285.96 o                         
   5  -7   8        198.75        806.99       266.05 o                         
   6  -7   8      25308.35      24506.00      1778.93 o                         
   7  -7   8         10.83        559.04       486.41 o                         
   8  -7   8        452.59       1139.02       735.98 o                         
  -7  -6   8      10917.73       9257.87      1097.14 o                         
  -6  -6   8     167872.19     174848.22      4220.59 o                         
  -5  -6   8      12371.67      11294.70       538.59 o                         
  -4  -6   8       8879.03       8364.00       416.52 o                         
  -3  -6   8      11222.25      13074.78       731.46 o                         
  -2  -6   8      34973.61      34241.87      1374.87 o                         
  -1  -6   8       1258.35       1307.19       189.51 o                         
   0  -6   8      16906.79      24369.63      4601.86 o                         
   1  -6   8      32094.06      29940.41      2374.84 o                         
   2  -6   8      54085.27      54169.16      1245.43 o                         
   3  -6   8     124808.34     130828.42      3403.59 o                         
   4  -6   8      67236.84      65758.32      3749.55 o                         
   5  -6   8      19381.19      18958.00      1127.29 o                         
   6  -6   8     117177.05     119908.64      2980.90 o                         
   7  -6   8       2963.23       2493.00       536.24 o                         
   8  -6   8      12616.86      15134.81      1266.61 o                         
  -7  -5   8         26.43       1202.12       738.66 o                         
  -6  -5   8      18446.00      19737.80      1285.01 o                         
  -5  -5   8      49181.36      50447.41      1625.70 o                         
  -4  -5   8       1464.37       1624.21       291.11 o                         
  -3  -5   8      29088.87      28679.23       946.92 o                         
  -2  -5   8       1632.73       1970.31       251.58 o                         
  -1  -5   8      37352.00      38901.21      1383.54 o                         
   0  -5   8      34737.09      37316.93      1603.93 o                         
   1  -5   8      49143.62      48983.90       818.37 o                         
   2  -5   8     141295.98     145388.33      3707.19 o                         
   3  -5   8         47.54        225.29       153.60 o                         
   4  -5   8       1856.59       2399.42       326.17 o                         
   5  -5   8      14670.29      16277.90       549.33 o                         
   6  -5   8       3149.53       2512.79       437.04 o                         
   7  -5   8      21878.14      21728.49      2022.80 o                         
   8  -5   8      11738.10      11324.89      1262.25 o                         
  -8  -4   8       1064.95        481.17       772.04 o                         
  -7  -4   8        371.60        572.52       646.27 o                         
  -6  -4   8       6675.63       6576.00       635.15 o                         
  -5  -4   8      10989.66       9858.41       749.27 o                         
  -4  -4   8      13756.98      13987.61       611.54 o                         
  -3  -4   8     109141.09     105062.57      2330.97 o                         
  -2  -4   8     422903.28     415205.62     13980.46 o                         
  -1  -4   8       1346.74       2240.19       275.67 o                         
   0  -4   8      30871.82      30872.29       994.25 o                         
   1  -4   8        260.64        640.07       278.90 o                         
   2  -4   8       8486.39       8519.65       619.73 o                         
   3  -4   8      17129.61      17174.26      1732.79 o                         
   4  -4   8        308.03        368.58       209.50 o                         
   5  -4   8      69376.42      75397.88      1962.21 o                         
   6  -4   8       1301.87       2457.67       614.29 o                         
   7  -4   8      87705.40      94891.52      2470.79 o                         
   8  -4   8      23247.18      22150.67      1511.95 o                         
  -8  -3   8       2299.64       2574.76       898.44 o                         
  -7  -3   8       4983.40       4698.75       847.57 o                         
  -6  -3   8      10533.27      11160.73       712.60 o                         
  -5  -3   8      46969.64      47253.94      1238.44 o                         
  -4  -3   8          8.80        922.99       346.36 o                         
  -3  -3   8      33870.23      33214.16       871.31 o                         
  -2  -3   8        617.80        878.46       222.74 o                         
  -1  -3   8       9770.20       9340.54       580.14 o                         
   0  -3   8      31590.53      29644.96      1532.83 o                         
   1  -3   8       4246.51       4357.68       359.87 o                         
   2  -3   8        528.92        952.51       200.08 o                         
   3  -3   8       2932.03       2772.68       414.97 o                         
   4  -3   8      71946.68      76063.46      1935.78 o                         
   5  -3   8       2031.67       2177.32       351.54 o                         
   6  -3   8       1000.95        861.86       377.41 o                         
   7  -3   8        332.03        315.85       420.96 o                         
   8  -3   8         87.04          1.04      1123.23 o                         
  -8  -2   8      24020.44      22752.33      1405.20 o                         
  -7  -2   8      49333.64      51508.19      1765.58 o                         
  -6  -2   8        984.99        941.68       419.58 o                         
  -5  -2   8      50088.57      50429.86      1217.13 o                         
  -4  -2   8      22154.68      22095.12       685.81 o                         
  -3  -2   8     235491.81     232564.42      4219.71 o                         
  -2  -2   8       7269.65       7562.90       631.00 o                         
  -1  -2   8       9512.71       8751.88       486.43 o                         
   0  -2   8      23898.73      21662.23      1091.95 o                         
   1  -2   8       7002.26       6925.23       528.07 o                         
   2  -2   8       7724.19       7863.68       697.11 o                         
   3  -2   8      24031.59      23924.90      1123.92 o                         
   4  -2   8      16249.22      15824.17       656.39 o                         
   5  -2   8      37666.31      38675.57      1046.04 o                         
   6  -2   8      32242.76      31490.60      1047.06 o                         
   7  -2   8      34356.50      32265.77      1281.09 o                         
   8  -2   8      15202.74      11385.60      1918.91 o                         
  -8  -1   8       6166.32       4974.73       846.33 o                         
  -7  -1   8       9631.23      10077.21       841.25 o                         
  -6  -1   8       8601.79       8452.81       745.71 o                         
  -5  -1   8      20710.66      20365.68       773.61 o                         
  -4  -1   8       1717.32       2139.05       338.96 o                         
  -3  -1   8      35300.15      34971.65      1493.86 o                         
  -2  -1   8      65307.34      64096.18      1696.72 o                         
  -1  -1   8       3947.13       5073.90       390.92 o                         
   0  -1   8      51098.70      45811.20      2222.52 o                         
   1  -1   8       3878.35       2960.69       416.70 o                         
   2  -1   8      16943.70      16477.91      1121.21 o                         
   3  -1   8      66213.47      64805.55      3788.87 o                         
   4  -1   8      28519.54      28365.00      2029.65 o                         
   5  -1   8      64430.80      63303.00      1427.25 o                         
   6  -1   8       6845.79       7389.14       617.34 o                         
   7  -1   8      12740.25      12814.74       648.96 o                         
   8  -1   8      12757.39       8550.79      1777.36 o                         
  -8   0   8        422.84        537.20       746.05 o                         
  -7   0   8          1.86        470.66       601.54 o                         
  -6   0   8      15874.87      17801.36      1036.80 o                         
  -5   0   8      11433.65      11774.07       576.42 o                         
  -4   0   8       6370.53       6556.02       542.76 o                         
  -3   0   8         38.72        270.34       281.53 o                         
  -2   0   8      61539.07      58359.05      1144.45 o                         
  -1   0   8     121143.48     116349.20      3035.59 o                         
   0   0   8      94342.18      88427.67      1755.58 o                         
   1   0   8     731923.88     732218.19     10248.16 o                         
   2   0   8        959.53        918.37       163.92 o                         
   3   0   8      22864.05      21274.50      1757.33 o                         
   4   0   8       1816.55       1934.16       328.25 o                         
   5   0   8      21025.41      21241.44       650.85 o                         
   6   0   8       1776.23       1616.20       697.14 o                         
   7   0   8       1512.33       1440.33       789.44 o                         
  -8   1   8       1690.20       1604.11      1007.98 o                         
  -7   1   8      85101.95      85791.43      2063.59 o                         
  -6   1   8       4483.73       3953.88       663.12 o                         
  -5   1   8       8187.73       9609.24       793.96 o                         
  -4   1   8       3419.23       4045.21       417.46 o                         
  -3   1   8       2234.46       2523.70       336.75 o                         
  -2   1   8      34285.95      34108.62       777.90 o                         
  -1   1   8       9935.77       9832.43       536.13 o                         
   0   1   8       1560.18       1667.41       328.74 o                         
   1   1   8      57515.23      52749.06      2986.53 o                         
   2   1   8        388.18        374.83       159.25 o                         
   3   1   8       9654.21       9011.96       768.34 o                         
   4   1   8       4814.22       4157.69       355.17 o                         
   5   1   8      10722.69      10594.00       645.89 o                         
   6   1   8       5096.33       4109.07       530.52 o                         
   7   1   8      13689.29      12144.43      1672.19 o                         
  -8   2   8        924.64        802.47       902.43 o                         
  -7   2   8     145682.44     153178.84      7069.82 o                         
  -6   2   8         85.44        398.61       477.63 o                         
  -5   2   8      97622.62     100675.23      2025.94 o                         
  -4   2   8      61369.53      62490.77      1475.09 o                         
  -3   2   8      80420.98      84095.59      2323.44 o                         
  -2   2   8       7625.52       7277.92       342.15 o                         
  -1   2   8       7404.12       7489.31       402.91 o                         
   0   2   8     117354.60     118181.66      2310.35 o                         
   1   2   8       4708.86       4640.29       371.30 o                         
   2   2   8        985.74       1370.20       198.81 o                         
   3   2   8       2295.24       2250.89       309.16 o                         
   4   2   8      49268.67      49054.89      3639.19 o                         
   5   2   8      18003.69      18873.34       864.87 o                         
   6   2   8       6862.85       7571.45       740.13 o                         
   7   2   8       2720.72       1064.88      1287.17 o                         
  -8   3   8      13817.56      12228.37      1141.57 o                         
  -7   3   8         39.24        622.49       720.82 o                         
  -6   3   8       1136.83        886.73       705.14 o                         
  -5   3   8        290.52        764.33       557.50 o                         
  -4   3   8      27396.25      27927.32       885.45 o                         
  -3   3   8       1991.68       1813.73       436.19 o                         
  -2   3   8       6228.63       6370.71       440.18 o                         
  -1   3   8        764.25        953.43       165.33 o                         
   0   3   8      26519.65      26508.77       888.36 o                         
   1   3   8      24975.81      23368.39      1137.97 o                         
   2   3   8       8220.55       7662.03       431.15 o                         
   3   3   8      27447.96      27069.40      1869.23 o                         
   4   3   8       8233.96       6606.22      1044.68 o                         
   5   3   8         79.21        703.82       438.04 o                         
   6   3   8      22798.28      24310.64      1209.51 o                         
   7   3   8       8873.62       5823.08      2815.53 o                         
  -8   4   8      12606.60      15584.24      1847.30 o                         
  -7   4   8       6792.60       7211.75       848.33 o                         
  -6   4   8      25675.71      25892.68      1071.40 o                         
  -5   4   8         57.03        209.34       249.62 o                         
  -4   4   8        484.99        576.69       309.76 o                         
  -3   4   8      28821.92      28245.37      1356.17 o                         
  -2   4   8      14808.41      14413.18       955.38 o                         
  -1   4   8      11987.61      11687.48       912.86 o                         
   0   4   8      14854.28      15199.67       685.73 o                         
   1   4   8      41685.77      39450.82       750.57 o                         
   2   4   8     102577.51      97172.38      3694.32 o                         
   3   4   8       4097.54       3634.14       458.13 o                         
   4   4   8     272585.53     258109.20      6512.93 o                         
   5   4   8        439.31        442.86       428.30 o                         
   6   4   8      23818.99      25175.28      2758.14 o                         
  -7   5   8      22666.93      25435.30      1553.01 o                         
  -6   5   8       8768.25       8704.18      1049.91 o                         
  -5   5   8      10331.39      11654.13       996.06 o                         
  -4   5   8      54842.99      56539.82      1696.04 o                         
  -3   5   8      26542.95      27294.90      1128.12 o                         
  -2   5   8      15090.79      15587.77       832.17 o                         
  -1   5   8         71.94        481.34       308.95 o                         
   0   5   8       8711.71       8938.96       589.04 o                         
   1   5   8      24117.04      25220.39       775.31 o                         
   2   5   8      32586.45      31489.12      1673.33 o                         
   3   5   8       8611.05       9395.27       634.69 o                         
   4   5   8      65341.13      69430.02      1459.81 o                         
   5   5   8       5602.84       5003.56      1160.73 o                         
   6   5   8        235.95       1118.33      1197.20 o                         
  -7   6   8       9184.60      10777.08      1018.70 o                         
  -6   6   8       1598.69       1359.93       349.74 o                         
  -5   6   8      23198.69      24864.02       817.15 o                         
  -4   6   8     197776.91     201169.73      9271.36 o                         
  -3   6   8      13798.72      13971.27       813.57 o                         
  -2   6   8     123074.84     123647.84      5353.76 o                         
  -1   6   8       9985.22      11480.64       625.89 o                         
   0   6   8      95448.63     100061.66      1868.46 o                         
   1   6   8         64.62        179.19       300.25 o                         
   2   6   8         89.24        327.46       279.61 o                         
   3   6   8       3219.99       2469.56       475.27 o                         
   4   6   8       3011.86       3007.17       585.70 o                         
   5   6   8       5697.45       4631.36       919.34 o                         
  -7   7   8      24362.94      24331.63      1791.60 o                         
  -6   7   8       1287.89       1254.68       385.10 o                         
  -5   7   8      28233.88      28550.31       980.10 o                         
  -4   7   8       1850.73       1616.19       410.29 o                         
  -3   7   8      12268.51      12046.73       633.94 o                         
  -2   7   8      11030.22       9979.20       702.94 o                         
  -1   7   8      19104.23      19226.10       652.60 o                         
   0   7   8       1875.26       2109.09       445.92 o                         
   1   7   8       6694.54       7132.91       649.28 o                         
   2   7   8       1379.87       1568.77       542.16 o                         
   3   7   8      10479.22       9773.21      1767.08 o                         
   4   7   8         35.49       1115.89       600.38 o                         
   5   7   8      10856.68       8573.26      1206.01 o                         
  -7   8   8      11252.25      11330.64      1218.98 o                         
  -6   8   8       4152.48       3865.98       835.39 o                         
  -5   8   8       2631.34       2800.28       474.28 o                         
  -4   8   8         24.67        587.60       459.54 o                         
  -3   8   8      19641.22      19681.85       835.31 o                         
  -2   8   8        308.64        943.05       388.99 o                         
  -1   8   8        396.14        876.42       422.67 o                         
   0   8   8      32914.67      34013.94      1353.40 o                         
   1   8   8       5774.86       5844.72       535.72 o                         
   2   8   8       6469.82       7495.59       772.62 o                         
   3   8   8      29448.02      29598.80      4180.14 o                         
   4   8   8        360.25        779.48      1000.93 o                         
  -6   9   8         82.54        981.81       888.17 o                         
  -5   9   8       4331.91       4135.66       654.47 o                         
  -4   9   8      19783.49      19655.29       916.92 o                         
  -3   9   8      12809.77      12668.48       728.97 o                         
  -2   9   8      31069.40      32377.99      1415.66 o                         
  -1   9   8       4907.19       5819.34       586.31 o                         
   0   9   8      22102.57      22605.55       817.89 o                         
   1   9   8       7981.97       7945.78       558.92 o                         
   2   9   8       5072.65       5679.85       827.66 o                         
   3   9   8        251.62        146.45       414.47 o                         
   4   9   8      13626.99       8778.51      4134.26 o                         
  -6  10   8      31219.52      29730.41      2302.00 o                         
  -5  10   8       1304.17       1334.49       746.77 o                         
  -4  10   8       7712.94       7349.14       784.24 o                         
  -3  10   8       6086.57       5437.20       606.01 o                         
  -2  10   8      12559.90      12086.81       901.34 o                         
  -1  10   8     107856.17     112233.98      3320.92 o                         
   0  10   8      28880.80      30553.62      1247.17 o                         
   1  10   8      59567.47      62687.11      1568.82 o                         
   2  10   8       9053.80       7030.02      1088.77 o                         
   3  10   8      34211.04      33160.74      2597.24 o                         
  -5  11   8         54.35          1.04       949.58 o                         
  -4  11   8      12507.27       9196.91      1618.02 o                         
  -3  11   8         43.21        634.78       627.00 o                         
  -2  11   8      33616.00      34406.30      1543.37 o                         
  -1  11   8       7580.29       8093.90       760.12 o                         
   0  11   8      26691.62      27778.59      1096.70 o                         
   1  11   8      19244.66      19559.84       933.51 o                         
   2  11   8        727.54        590.13      2490.04 o                         
  -3  12   8      16596.34      10978.62      2136.25 o                         
  -2  12   8        543.65       1203.86       777.61 o                         
  -1  12   8        723.95        568.74      1058.50 o                         
   0  12   8        887.56        745.50       472.93 o                         
   0 -17   9       4884.00       4718.15       725.01 o                         
   1 -17   9      11420.59      10782.38      1317.68 o                         
   2 -17   9      11288.80      11177.79       992.82 o                         
   3 -17   9      26431.36      26726.95      2878.79 o                         
  -2 -16   9      11099.67      10861.36      1146.10 o                         
  -1 -16   9         48.66       1450.02       574.44 o                         
   0 -16   9      15812.90      15521.64       782.25 o                         
   1 -16   9         17.82        484.70       384.63 o                         
   2 -16   9       5606.69       5770.64       622.68 o                         
   3 -16   9      19625.09      19177.57      1259.75 o                         
   4 -16   9      20087.58      21642.48      2003.25 o                         
  -3 -15   9      34580.48      37080.57      1814.04 o                         
  -2 -15   9       3768.49       3773.16       969.46 o                         
  -1 -15   9         34.30        408.24       406.69 o                         
   0 -15   9         32.66        264.10       375.67 o                         
   1 -15   9       7200.07       8152.36       538.75 o                         
   2 -15   9      22223.71      21974.77      1209.71 o                         
   3 -15   9       6458.07       6348.94       547.88 o                         
   4 -15   9      16049.92      14370.12       976.03 o                         
   5 -15   9       2440.14       2708.60       559.04 o                         
  -4 -14   9       1984.11        971.17       871.91 o                         
  -3 -14   9      21400.28      23212.06      1259.38 o                         
  -2 -14   9       9273.04      10470.25       714.21 o                         
  -1 -14   9      75956.54      77994.47      1708.39 o                         
   0 -14   9       1384.77       2301.20       711.91 o                         
   1 -14   9      12851.93      13561.99       561.07 o                         
   2 -14   9      49567.33      52592.89      1258.49 o                         
   3 -14   9       2832.15       2587.01       376.53 o                         
   4 -14   9      18499.81      17920.56      2131.78 o                         
   5 -14   9       7211.38       7149.96      1031.97 o                         
   6 -14   9      52416.79      48190.30      6493.02 o                         
  -4 -13   9       1909.92       1446.58       716.63 o                         
  -3 -13   9       3944.66       3257.77       488.50 o                         
  -2 -13   9      55621.89      55464.93      1422.05 o                         
  -1 -13   9      15317.93      15365.99       596.00 o                         
   0 -13   9      10590.54      10089.39       490.62 o                         
   1 -13   9       6318.68       6538.77       512.12 o                         
   2 -13   9      14294.66      14664.32       759.28 o                         
   3 -13   9        109.27        289.55       384.89 o                         
   4 -13   9      31178.90      32056.07      1516.60 o                         
   5 -13   9        258.13        465.65       408.50 o                         
   6 -13   9      40855.63      43126.01      1927.40 o                         
  -5 -12   9       5809.27       4779.31      1269.18 o                         
  -4 -12   9      24055.29      24622.46      1183.92 o                         
  -3 -12   9         58.71        514.93       365.69 o                         
  -2 -12   9        396.86        756.84       338.95 o                         
  -1 -12   9      36028.43      36772.55      1295.88 o                         
   0 -12   9      13261.59      14871.34       748.41 o                         
   1 -12   9      94768.58      97437.51      2127.82 o                         
   2 -12   9       2054.16       1830.67       384.63 o                         
   3 -12   9        175.11        357.09       357.26 o                         
   4 -12   9       2034.50       2149.91       441.92 o                         
   5 -12   9       6308.57       6148.87       749.22 o                         
   6 -12   9        388.24        544.19       454.59 o                         
   7 -12   9      16424.66      13274.75      2480.56 o                         
  -5 -11   9       2393.11       1331.50       628.18 o                         
  -4 -11   9       4431.41       3382.76       481.51 o                         
  -3 -11   9       7484.36       7193.45       520.90 o                         
  -2 -11   9       5090.94       5897.49       492.04 o                         
  -1 -11   9      82232.23      87524.16      1424.33 o                         
   0 -11   9     109140.95     112764.41      2416.19 o                         
   1 -11   9       6443.42       6497.87       318.81 o                         
   2 -11   9        194.07        333.72       325.48 o                         
   3 -11   9       7679.34       7421.39       975.33 o                         
   4 -11   9         55.45        182.98       302.98 o                         
   5 -11   9      24152.85      22572.29      2117.36 o                         
   6 -11   9       2867.04       2414.45       607.43 o                         
   7 -11   9       5117.11       5312.90      1187.35 o                         
  -6 -10   9      16154.39      15661.75      1619.80 o                         
  -5 -10   9       8023.32       6250.30       644.05 o                         
  -4 -10   9       5683.12       6007.55       545.84 o                         
  -3 -10   9      62767.24      65251.39      1945.18 o                         
  -2 -10   9       5741.33       6079.61       477.50 o                         
  -1 -10   9       2363.10       2523.03       332.78 o                         
   0 -10   9      44851.56      45727.32      1250.08 o                         
   1 -10   9      42775.05      44675.19       831.22 o                         
   2 -10   9     101718.18     102619.36      2448.83 o                         
   3 -10   9       7404.06       7667.24       384.73 o                         
   4 -10   9      23056.78      21760.02      2079.44 o                         
   5 -10   9     100277.53     100886.30      3376.77 o                         
   6 -10   9        879.17        391.22       279.12 o                         
   7 -10   9      11353.70      10463.00      1046.61 o                         
  -6  -9   9      27067.09      23573.34      3278.54 o                         
  -5  -9   9          3.95        305.92       392.10 o                         
  -4  -9   9       3583.45       2944.64       483.19 o                         
  -3  -9   9       1194.86       1113.27       386.90 o                         
  -2  -9   9      38363.18      40857.91       981.59 o                         
  -1  -9   9       9746.50      10031.21       404.41 o                         
   0  -9   9      14346.98      14465.80       556.66 o                         
   1  -9   9     114874.24     117106.94      2530.73 o                         
   2  -9   9       8565.32       8450.66       682.02 o                         
   3  -9   9       1037.24        931.34       269.66 o                         
   4  -9   9      15248.79      15578.15       877.58 o                         
   5  -9   9       4156.97       3641.00       452.41 o                         
   6  -9   9      10024.54      10363.21       836.34 o                         
   7  -9   9      14494.51      15097.29      1401.59 o                         
  -6  -8   9       3652.78       4038.28       584.22 o                         
  -5  -8   9        410.34        579.37       440.09 o                         
  -4  -8   9      80508.66      81771.48      3674.61 o                         
  -3  -8   9     148986.97     152935.02      3773.10 o                         
  -2  -8   9       4313.99       4658.88       338.43 o                         
  -1  -8   9      50640.99      51369.77      1424.43 o                         
   0  -8   9        183.34        348.98       157.23 o                         
   1  -8   9       1707.85       1990.25       187.88 o                         
   2  -8   9      11413.24      10924.94       362.61 o                         
   3  -8   9      13808.21      14082.36       493.02 o                         
   4  -8   9     109180.73     115484.55      1812.95 o                         
   5  -8   9       2600.76       2414.28       370.91 o                         
   6  -8   9      35442.57      36083.95      1954.68 o                         
   7  -8   9      17160.69      17975.78      1321.98 o                         
   8  -8   9       1698.05        641.11       951.46 o                         
  -7  -7   9      27288.74      22958.86      2122.05 o                         
  -6  -7   9      20396.68      19878.26      1079.50 o                         
  -5  -7   9          0.07        251.85       322.99 o                         
  -4  -7   9      24222.94      24642.25       946.13 o                         
  -3  -7   9          4.13        405.91       288.60 o                         
  -2  -7   9        571.60        332.40       225.20 o                         
  -1  -7   9      27559.13      27942.47       705.57 o                         
   0  -7   9         31.66        378.39       219.89 o                         
   1  -7   9       2555.29       2404.38       366.15 o                         
   2  -7   9      70259.05      70684.59      2047.42 o                         
   3  -7   9     103471.26     108105.35      2455.43 o                         
   4  -7   9      14830.71      15342.18       527.69 o                         
   5  -7   9       3515.88       4153.42       452.84 o                         
   6  -7   9       8531.91       8466.38       483.70 o                         
   7  -7   9       2160.83       2450.88       508.95 o                         
   8  -7   9       4140.37       2605.56       954.71 o                         
  -7  -6   9       8342.11       8048.88       916.55 o                         
  -6  -6   9      62467.41      60339.25      1443.34 o                         
  -5  -6   9      24136.27      25709.04       984.65 o                         
  -4  -6   9     227297.28     219885.28      9766.99 o                         
  -3  -6   9      11749.38      10829.48       609.62 o                         
  -2  -6   9      24558.59      22668.10      1421.77 o                         
  -1  -6   9      33821.12      35552.29      1082.92 o                         
   0  -6   9       2263.94       2751.58       404.99 o                         
   1  -6   9       1410.59       1295.54       290.44 o                         
   2  -6   9       3711.69       3701.66       311.51 o                         
   3  -6   9      47191.68      48405.32      1113.97 o                         
   4  -6   9      39490.64      42082.07       888.26 o                         
   5  -6   9      47301.99      50786.21      1097.63 o                         
   6  -6   9      17216.21      18620.88      1193.11 o                         
   7  -6   9      34689.89      39263.46      1360.65 o                         
   8  -6   9      67933.69      70594.45      2819.40 o                         
  -7  -5   9       1799.94        709.46       589.12 o                         
  -6  -5   9      13189.36      12618.81       822.48 o                         
  -5  -5   9         23.43        362.29       394.20 o                         
  -4  -5   9       4759.87       4405.69       337.32 o                         
  -3  -5   9      87367.59      86010.24      2153.22 o                         
  -2  -5   9        717.64       1313.26       428.78 o                         
  -1  -5   9      47631.99      47885.08      2249.98 o                         
   0  -5   9        229.72        554.19       294.57 o                         
   1  -5   9      26016.90      25690.84      2267.80 o                         
   2  -5   9      30243.51      31737.77      3013.17 o                         
   3  -5   9      26123.19      26779.97       785.15 o                         
   4  -5   9      85394.80      89532.18      1619.73 o                         
   5  -5   9       2868.91       3346.56       321.20 o                         
   6  -5   9       9373.52       9842.34       563.69 o                         
   7  -5   9      25331.90      27351.56      1039.62 o                         
   8  -5   9        889.12        371.74      1032.10 o                         
  -7  -4   9         54.32       1007.76       672.96 o                         
  -6  -4   9      16650.12      17081.04       822.33 o                         
  -5  -4   9         22.92        407.50       362.24 o                         
  -4  -4   9        512.24        844.74       352.69 o                         
  -3  -4   9      25555.84      24198.64      1154.51 o                         
  -2  -4   9      15669.72      15936.43       582.05 o                         
  -1  -4   9     175915.59     169986.58      6709.77 o                         
   0  -4   9     494755.94     508437.38     14406.39 o                         
   1  -4   9        607.00        925.91       334.03 o                         
   2  -4   9      95751.16      95661.59      1616.38 o                         
   3  -4   9       3334.26       2923.63       336.09 o                         
   4  -4   9      23474.67      26515.27       785.21 o                         
   5  -4   9       7779.11       7731.45       509.76 o                         
   6  -4   9        941.67        954.58       400.89 o                         
   7  -4   9      34398.51      37481.23      1338.18 o                         
   8  -4   9        532.67        390.74       873.55 o                         
  -8  -3   9      41910.56      33802.23      3731.88 o                         
  -7  -3   9       1923.35       1640.50       780.06 o                         
  -6  -3   9       7909.47       8084.67       686.42 o                         
  -5  -3   9        521.74       1045.88       407.98 o                         
  -4  -3   9       1599.97       1195.05       333.00 o                         
  -3  -3   9      48439.21      48547.07      1276.23 o                         
  -2  -3   9      15868.28      15349.30       569.18 o                         
  -1  -3   9      17494.12      16792.96       727.17 o                         
   0  -3   9       5678.79       5592.75       727.29 o                         
   1  -3   9       3763.13       3674.54       305.06 o                         
   2  -3   9      35755.34      35290.52      2555.93 o                         
   3  -3   9      23790.91      24296.04      1211.48 o                         
   4  -3   9        575.82        670.72       311.86 o                         
   5  -3   9         31.86         84.90       317.97 o                         
   6  -3   9      46649.34      48897.23      1376.60 o                         
   7  -3   9       9236.08       8842.62       776.45 o                         
   8  -3   9      13864.19      12407.41      2503.27 o                         
  -8  -2   9      48585.44      43910.68      3294.58 o                         
  -7  -2   9      14042.75      12961.64      1365.74 o                         
  -6  -2   9      86516.09      88312.97      3162.46 o                         
  -5  -2   9      59696.50      61371.10      1318.88 o                         
  -4  -2   9       6587.75       6019.30       481.60 o                         
  -3  -2   9      28120.14      26251.81      1013.53 o                         
  -2  -2   9      19393.23      18880.52       615.12 o                         
  -1  -2   9     215922.94     214853.97      8448.31 o                         
   0  -2   9        126.66        732.98       326.47 o                         
   1  -2   9      15027.41      15137.24       902.93 o                         
   2  -2   9      10931.50      10993.18      1364.56 o                         
   3  -2   9      84999.55      84908.14      4926.37 o                         
   4  -2   9      17846.88      18279.16      2084.65 o                         
   5  -2   9       8721.34       8925.30       589.16 o                         
   6  -2   9      11391.57      11400.18       748.11 o                         
   7  -2   9      11561.67      10263.65       810.89 o                         
  -8  -1   9         11.06        311.32       952.82 o                         
  -7  -1   9      14231.12      15509.07      1058.76 o                         
  -6  -1   9       6195.76       6297.15       855.55 o                         
  -5  -1   9      25934.17      25377.00       831.48 o                         
  -4  -1   9        104.33        532.11       317.08 o                         
  -3  -1   9      10559.06       9575.28       434.61 o                         
  -2  -1   9        220.73        585.02       241.53 o                         
  -1  -1   9      18872.00      17907.04      1001.77 o                         
   0  -1   9      54504.34      50294.23      1156.59 o                         
   1  -1   9       5160.03       5672.03       806.53 o                         
   2  -1   9      44301.53      40975.55      2210.60 o                         
   3  -1   9       2975.13       2249.83       312.85 o                         
   4  -1   9        722.06        879.27       275.50 o                         
   5  -1   9      28564.26      28701.70       937.82 o                         
   6  -1   9      14940.54      16795.92      1497.83 o                         
   7  -1   9      14260.65      11883.13      2615.22 o                         
  -8   0   9       4500.34       4097.90      1291.72 o                         
  -7   0   9      55290.00      54615.34      2002.25 o                         
  -6   0   9       2747.95       1693.52       611.43 o                         
  -5   0   9        198.66        461.66       361.63 o                         
  -4   0   9       4357.20       3732.10       531.09 o                         
  -3   0   9      23679.75      22206.14       780.01 o                         
  -2   0   9       4655.79       5144.65       369.14 o                         
  -1   0   9      15109.31      14970.47       713.35 o                         
   0   0   9      20094.08      19984.03       785.87 o                         
   1   0   9      76306.11      67906.05      2899.27 o                         
   2   0   9     120131.46     118982.36      2647.94 o                         
   3   0   9     346783.81     333996.56      4788.27 o                         
   4   0   9        536.13        929.60       300.89 o                         
   5   0   9      60506.04      62038.01      1979.21 o                         
   6   0   9       3676.87       3407.02       629.35 o                         
   7   0   9      14558.34      10945.19      3399.50 o                         
  -8   1   9       6145.02       3965.22       999.51 o                         
  -7   1   9       9795.54      10989.43       969.17 o                         
  -6   1   9       2914.64       2119.42       671.56 o                         
  -5   1   9      60231.75      63923.62      3012.36 o                         
  -4   1   9       9505.21       9005.09       541.09 o                         
  -3   1   9      10602.48      10021.10       481.73 o                         
  -2   1   9       1676.81       1328.14       301.40 o                         
  -1   1   9      17098.94      16480.99       559.82 o                         
   0   1   9      58443.93      57811.57      1227.67 o                         
   1   1   9      85951.12      81399.84      4994.11 o                         
   2   1   9          9.86        119.89       165.58 o                         
   3   1   9      46891.73      43304.15      3801.40 o                         
   4   1   9         57.52        386.16       233.72 o                         
   5   1   9       3856.77       3281.62       479.55 o                         
   6   1   9       9357.91       8479.85       747.40 o                         
   7   1   9        302.05       1802.89      1278.25 o                         
  -8   2   9       3525.19       2232.84      1446.92 o                         
  -7   2   9       1026.80       1033.92       686.78 o                         
  -6   2   9      12632.43      15055.15      1371.72 o                         
  -5   2   9     121154.98     128714.92      4717.97 o                         
  -4   2   9       1035.52       1961.96       599.08 o                         
  -3   2   9     205332.97     213018.53      5988.02 o                         
  -2   2   9      16450.29      16340.57       526.99 o                         
  -1   2   9      63969.32      62887.40      2183.02 o                         
   0   2   9        166.45        594.97       285.61 o                         
   1   2   9        400.86        473.96       251.43 o                         
   2   2   9      63244.65      58788.77      2897.68 o                         
   3   2   9       7852.17       7248.05       547.56 o                         
   4   2   9          5.56        141.61       221.80 o                         
   5   2   9      13629.45      13214.01      1198.50 o                         
   6   2   9      81399.56      83399.10      5384.63 o                         
   7   2   9      12768.87      11087.41      2026.03 o                         
  -8   3   9      23775.53      28496.01      4030.52 o                         
  -7   3   9        316.57        821.44       762.82 o                         
  -6   3   9      25856.33      25346.45      1614.81 o                         
  -5   3   9         23.66        186.77       514.76 o                         
  -4   3   9        223.60       1488.77       549.81 o                         
  -3   3   9       2954.54       3394.50       378.68 o                         
  -2   3   9      29518.34      29736.73       906.14 o                         
  -1   3   9       2072.72       1914.27       189.60 o                         
   0   3   9        146.74        652.66       381.16 o                         
   1   3   9        189.21        617.45       296.03 o                         
   2   3   9      17318.83      16116.29       603.41 o                         
   3   3   9       2703.01       2748.06       349.26 o                         
   4   3   9       3647.17       3070.59       563.40 o                         
   5   3   9       7731.39       7095.29      1248.38 o                         
   6   3   9       3836.61       4141.97      1485.46 o                         
  -7   4   9       4411.61       3066.66       688.77 o                         
  -6   4   9      12026.61      13536.99      1539.83 o                         
  -5   4   9       1575.78       1591.23       661.65 o                         
  -4   4   9      71028.27      69889.23      1656.44 o                         
  -3   4   9       1749.57       1596.20       333.47 o                         
  -2   4   9       3534.29       3168.50       398.76 o                         
  -1   4   9       6122.00       5702.28       480.83 o                         
   0   4   9       9234.81       9864.27       504.12 o                         
   1   4   9      19485.01      19647.14       516.33 o                         
   2   4   9      44473.63      45110.57      1451.49 o                         
   3   4   9       1275.54        774.72       417.10 o                         
   4   4   9      58775.98      53030.11      6716.63 o                         
   5   4   9       9161.93       8099.38      1306.53 o                         
   6   4   9     100365.61      86818.54      7294.20 o                         
  -7   5   9        173.15        670.53       789.44 o                         
  -6   5   9      12171.65      10735.21       998.13 o                         
  -5   5   9      19406.92      20089.32      1272.11 o                         
  -4   5   9      21329.50      22184.92       867.60 o                         
  -3   5   9      25300.70      26862.21      1638.63 o                         
  -2   5   9      18092.51      17682.13       780.17 o                         
  -1   5   9      24880.19      27256.33      1330.05 o                         
   0   5   9       5396.26       4693.06       527.56 o                         
   1   5   9      10116.30       9884.19       448.50 o                         
   2   5   9      15271.47      15350.23       589.30 o                         
   3   5   9      25589.91      23207.74      2573.03 o                         
   4   5   9      61262.81      58051.26      7051.53 o                         
   5   5   9       4207.58       3278.68       762.70 o                         
  -7   6   9      25989.77      25346.58      1280.77 o                         
  -6   6   9         80.88        435.21       358.11 o                         
  -5   6   9       1037.26       1269.23       416.45 o                         
  -4   6   9       1124.38       1048.82       382.44 o                         
  -3   6   9      47965.67      52362.73      2157.47 o                         
  -2   6   9     154465.92     155954.30      7399.66 o                         
  -1   6   9       8179.31       8049.09       670.48 o                         
   0   6   9     193242.84     200863.89      3414.85 o                         
   1   6   9        304.70        521.12       416.87 o                         
   2   6   9      39532.54      39331.45      1320.73 o                         
   3   6   9         51.36        452.12       419.44 o                         
   4   6   9        181.02         92.93       457.66 o                         
   5   6   9         10.00       1016.68       808.23 o                         
  -7   7   9       9978.89       7025.95      1836.78 o                         
  -6   7   9       1320.99       1920.28       837.67 o                         
  -5   7   9      23622.20      24965.42       957.71 o                         
  -4   7   9         35.07        204.77       415.23 o                         
  -3   7   9      30779.58      32030.19      1719.78 o                         
  -2   7   9        959.73        796.97       379.63 o                         
  -1   7   9      14065.00      14071.82       623.42 o                         
   0   7   9      38686.89      40596.77      1221.38 o                         
   1   7   9       2508.22       2407.81       576.98 o                         
   2   7   9        189.03        439.95       479.21 o                         
   3   7   9      11794.91       9734.71       749.28 o                         
   4   7   9        315.99       1095.53       449.63 o                         
  -6   8   9        339.34        791.25       992.63 o                         
  -5   8   9      19795.85      20379.46      1118.59 o                         
  -4   8   9      22953.64      22908.08      1229.33 o                         
  -3   8   9       1797.05       1279.79       472.17 o                         
  -2   8   9        170.32        647.37       350.68 o                         
  -1   8   9      30688.00      30647.48      1150.66 o                         
   0   8   9         23.08        137.72       460.66 o                         
   1   8   9       9401.57       8214.71       660.75 o                         
   2   8   9      15685.00      16164.00       948.64 o                         
   3   8   9        237.43        852.32       578.91 o                         
   4   8   9       5640.34       2223.72      1624.05 o                         
  -6   9   9        695.20        352.70      1168.70 o                         
  -5   9   9      11270.00      11069.85       976.03 o                         
  -4   9   9       1228.55        182.41       496.62 o                         
  -3   9   9       2808.53       3040.84       515.20 o                         
  -2   9   9      10662.39      11569.92       648.10 o                         
  -1   9   9      23734.48      23361.41      1045.84 o                         
   0   9   9      22825.48      24640.61      1049.29 o                         
   1   9   9         61.35        217.37       473.00 o                         
   2   9   9      15891.53      15581.77      1236.56 o                         
   3   9   9        311.84        951.27      1302.74 o                         
  -5  10   9       2185.91       2455.32      1951.72 o                         
  -4  10   9      34960.26      31495.60      2949.25 o                         
  -3  10   9        205.92        185.48       582.85 o                         
  -2  10   9         15.67        112.34       575.78 o                         
  -1  10   9      11632.38      11016.74       814.14 o                         
   0  10   9      15412.14      18932.15      1146.06 o                         
   1  10   9      56829.25      59438.81      1878.43 o                         
   2  10   9      12582.10      12604.14      3770.80 o                         
  -4  11   9      32951.84      26369.09      3116.56 o                         
  -3  11   9       7864.71       7782.64       994.74 o                         
  -2  11   9       2438.23       2382.00      1208.90 o                         
  -1  11   9        514.84       1018.64       682.23 o                         
   0  11   9      30783.35      32938.44      2138.70 o                         
   1  11   9        960.40       1738.45      1142.69 o                         
   0 -17  10      15732.45      14138.60      1350.70 o                         
   1 -17  10      23120.27      23095.59      1134.15 o                         
   2 -17  10        217.70        525.87       546.68 o                         
   3 -17  10       6199.31       5868.87      1274.11 o                         
  -2 -16  10      24084.37      24621.62      1717.97 o                         
  -1 -16  10       2973.91       4743.28       593.96 o                         
   0 -16  10      24906.17      23973.42      1006.29 o                         
   1 -16  10        410.48        910.09       480.60 o                         
   2 -16  10      12177.75      13723.88       897.44 o                         
   3 -16  10        285.66       1155.69       680.35 o                         
   4 -16  10       5690.09       5155.29      1058.35 o                         
  -3 -15  10       3147.24       4069.64      1059.32 o                         
  -2 -15  10      43467.80      47220.74      2503.81 o                         
  -1 -15  10      37189.83      41406.93      1673.17 o                         
   0 -15  10      10903.28      11847.77       740.99 o                         
   1 -15  10       8994.85      10014.09       468.49 o                         
   2 -15  10      10258.68      10340.39       764.52 o                         
   3 -15  10      17750.84      17805.08      1009.92 o                         
   4 -15  10      23121.40      23418.81      1169.81 o                         
   5 -15  10      15005.13      15340.26      2444.60 o                         
  -3 -14  10       3734.20       3622.99       895.75 o                         
  -2 -14  10        567.47        685.89       466.36 o                         
  -1 -14  10      57090.03      60998.70      1336.88 o                         
   0 -14  10      30568.58      31266.64       837.36 o                         
   1 -14  10      43131.25      44991.77       931.61 o                         
   2 -14  10          8.19        817.27       387.57 o                         
   3 -14  10      19536.55      20801.57      1004.73 o                         
   4 -14  10      29334.28      32326.33      1345.85 o                         
   5 -14  10      10461.54      11310.15      1448.14 o                         
   6 -14  10       3857.01       1009.56       961.19 o                         
  -4 -13  10        375.66       1069.81       727.07 o                         
  -3 -13  10      11903.76      10999.94       686.82 o                         
  -2 -13  10         96.48        814.03       379.23 o                         
  -1 -13  10         38.88       1257.30       441.99 o                         
   0 -13  10      79950.68      84841.57      1524.42 o                         
   1 -13  10       3066.94       3462.64       350.73 o                         
   2 -13  10       7249.46       7313.15       501.91 o                         
   3 -13  10        480.44        680.89       439.10 o                         
   4 -13  10      12792.35      12900.14       960.54 o                         
   5 -13  10        788.10        529.57       401.72 o                         
   6 -13  10      23577.99      20109.89      3092.77 o                         
  -5 -12  10      40569.52      32916.73      3050.90 o                         
  -4 -12  10       8902.28       7345.90       713.15 o                         
  -3 -12  10      12114.41      12826.69       593.21 o                         
  -2 -12  10      40279.31      42643.04       924.83 o                         
  -1 -12  10        572.02        691.51       322.55 o                         
   0 -12  10      16415.68      16838.25       418.10 o                         
   1 -12  10      16009.72      15543.71       558.10 o                         
   2 -12  10      30714.32      31377.72       843.15 o                         
   3 -12  10      76708.64      77841.83      2792.03 o                         
   4 -12  10       7277.24       7401.70       573.67 o                         
   5 -12  10         62.85        385.85       255.45 o                         
   6 -12  10       3255.82       2324.03       666.40 o                         
  -5 -11  10      15518.68      14520.00      2208.45 o                         
  -4 -11  10       4466.44       3462.94       534.74 o                         
  -3 -11  10      13205.51      14048.22       641.89 o                         
  -2 -11  10      12604.97      13374.79       517.08 o                         
  -1 -11  10       6495.78       6862.06       355.31 o                         
   0 -11  10      17405.89      18215.17       795.12 o                         
   1 -11  10      66151.39      69965.17      1841.41 o                         
   2 -11  10     115022.83     116982.63      2548.58 o                         
   3 -11  10      19704.73      20637.61       860.75 o                         
   4 -11  10      15983.55      15238.76       907.58 o                         
   5 -11  10      30191.56      32055.65      1145.17 o                         
   6 -11  10        239.04       1056.76       549.06 o                         
   7 -11  10       7486.85       5231.38      1018.22 o                         
  -6 -10  10       6990.49       3831.50      2822.94 o                         
  -5 -10  10     161763.34     151366.77      9772.75 o                         
  -4 -10  10      18044.45      19073.84      1146.24 o                         
  -3 -10  10      20538.65      20110.21       904.52 o                         
  -2 -10  10      12574.91      11826.19       495.51 o                         
  -1 -10  10      27727.07      28519.69       673.99 o                         
   0 -10  10       1009.36       1085.81       239.84 o                         
   1 -10  10          3.29         62.15       131.44 o                         
   2 -10  10      62875.35      61177.27      1799.74 o                         
   3 -10  10      70201.02      68967.30      1387.56 o                         
   4 -10  10      38783.71      39547.12      2267.39 o                         
   5 -10  10        123.92        401.45       301.18 o                         
   6 -10  10      47474.28      49577.30      1385.55 o                         
   7 -10  10      44202.41      49480.26      2461.97 o                         
  -6  -9  10       1366.21       1511.11       718.91 o                         
  -5  -9  10       2026.70       1565.56       479.67 o                         
  -4  -9  10      52392.24      52884.98      1617.61 o                         
  -3  -9  10       4959.47       5457.82       409.09 o                         
  -2  -9  10      11118.82      12622.78       586.14 o                         
  -1  -9  10         12.93        210.70       151.80 o                         
   0  -9  10       4991.95       5421.21       430.30 o                         
   1  -9  10      15205.74      16281.60       907.37 o                         
   2  -9  10       2694.13       1976.29       247.91 o                         
   3  -9  10      76273.01      76592.45      3214.37 o                         
   4  -9  10        562.94        615.57       252.98 o                         
   5  -9  10        719.78       1197.46       350.44 o                         
   6  -9  10      20776.99      22651.50      1234.76 o                         
   7  -9  10        400.73        468.26       592.87 o                         
  -6  -8  10       4908.08       4089.42       573.84 o                         
  -5  -8  10       2604.70       2670.03       465.45 o                         
  -4  -8  10       2954.49       2794.74       391.35 o                         
  -3  -8  10       1929.08       2059.49       328.16 o                         
  -2  -8  10     179438.88     184249.97      8169.40 o                         
  -1  -8  10      88916.74      94807.45      3263.11 o                         
   0  -8  10       8265.24       7897.78       814.89 o                         
   1  -8  10      82657.16      85684.35      2530.45 o                         
   2  -8  10       1413.49       1309.60       255.99 o                         
   3  -8  10      37993.13      37658.88       899.01 o                         
   4  -8  10       7222.79       7994.89       393.78 o                         
   5  -8  10      31473.31      30974.00       846.16 o                         
   6  -8  10      61081.44      64062.84      1480.67 o                         
   7  -8  10       1783.73       1429.44       617.20 o                         
  -7  -7  10      14886.84      12802.03      1795.59 o                         
  -6  -7  10        148.98        621.02       544.90 o                         
  -5  -7  10      13654.44      13508.34       643.44 o                         
  -4  -7  10      29370.22      27925.48      1016.77 o                         
  -3  -7  10      13143.57      13158.40       619.35 o                         
  -2  -7  10      27838.78      28069.30      1378.63 o                         
  -1  -7  10         32.28        617.54       363.81 o                         
   0  -7  10       2229.22       2168.13       413.90 o                         
   1  -7  10      30905.16      31533.53      1161.94 o                         
   2  -7  10        521.15        835.82       317.23 o                         
   3  -7  10       6322.08       6507.64       329.13 o                         
   4  -7  10      10513.84      11029.39       434.49 o                         
   5  -7  10      82319.12      86749.20      1605.94 o                         
   6  -7  10      27399.28      29951.63       915.18 o                         
   7  -7  10      20461.87      21633.79      1045.61 o                         
  -7  -6  10      31089.27      31000.86      1473.42 o                         
  -6  -6  10      12505.91      11800.79       723.32 o                         
  -5  -6  10       2544.08       2690.93       457.11 o                         
  -4  -6  10      26272.97      24674.56       978.33 o                         
  -3  -6  10      15664.10      16114.54       529.29 o                         
  -2  -6  10     187855.23     178401.45      8106.57 o                         
  -1  -6  10      13440.44      14024.40       613.72 o                         
   0  -6  10      61514.36      65044.01      2755.35 o                         
   1  -6  10      21572.58      21389.73      1832.41 o                         
   2  -6  10       7521.01       8242.14       656.79 o                         
   3  -6  10       9378.70       8540.05       439.64 o                         
   4  -6  10       1316.25       1864.85       301.85 o                         
   5  -6  10      34050.87      34615.90      1073.14 o                         
   6  -6  10      30783.17      32855.95       966.02 o                         
   7  -6  10      11128.12      11982.63       753.10 o                         
  -7  -5  10       3620.49       3191.08      1033.19 o                         
  -6  -5  10      12603.26      12500.84       814.14 o                         
  -5  -5  10       1747.32       1291.78       458.69 o                         
  -4  -5  10       1751.32       1422.02       260.31 o                         
  -3  -5  10       2004.07       2514.62       312.65 o                         
  -2  -5  10       4656.61       4028.21       398.23 o                         
  -1  -5  10      67926.32      65645.83      2784.65 o                         
   0  -5  10       7243.00       6780.50       720.36 o                         
   1  -5  10      35646.33      38002.04      1480.56 o                         
   2  -5  10        580.87        545.77       279.78 o                         
   3  -5  10       1537.78       1213.57       341.63 o                         
   4  -5  10      18224.19      19027.30       715.26 o                         
   5  -5  10      10402.01      10315.32       486.99 o                         
   6  -5  10      20957.83      20646.80       839.25 o                         
   7  -5  10       1799.76       2069.73       593.43 o                         
  -7  -4  10      13558.50      12567.59       890.58 o                         
  -6  -4  10        569.18        806.67       502.07 o                         
  -5  -4  10       4503.23       2887.86       713.77 o                         
  -4  -4  10      49449.84      48178.18      1721.83 o                         
  -3  -4  10       1623.09       1982.40       271.20 o                         
  -2  -4  10       5021.89       4898.84       379.41 o                         
  -1  -4  10      10777.32      10065.08       599.50 o                         
   0  -4  10      40825.27      41361.59      2001.86 o                         
   1  -4  10     181369.97     186480.55      7587.00 o                         
   2  -4  10     204232.36     203615.16      6066.69 o                         
   3  -4  10        462.96        995.13       196.32 o                         
   4  -4  10     108571.84     114662.18      3237.65 o                         
   5  -4  10       1863.35       1760.23       397.72 o                         
   6  -4  10      26223.66      26207.41      1027.76 o                         
   7  -4  10       5389.04       5691.84       654.52 o                         
  -7  -3  10       1007.80       1608.85       686.30 o                         
  -6  -3  10      37555.48      38114.55      1242.27 o                         
  -5  -3  10       3855.12       3410.32       480.60 o                         
  -4  -3  10      20835.77      19998.00       993.54 o                         
  -3  -3  10       4560.38       4402.66       332.78 o                         
  -2  -3  10       2136.08       2194.03       307.18 o                         
  -1  -3  10      26661.23      25578.89       913.02 o                         
   0  -3  10      90023.96      78787.84      6495.57 o                         
   1  -3  10      16053.37      16656.20       722.23 o                         
   2  -3  10       9073.41       8614.63       630.65 o                         
   3  -3  10        529.88        945.43       153.82 o                         
   4  -3  10       4628.66       4758.29       616.18 o                         
   5  -3  10      11520.47      12312.95       667.45 o                         
   6  -3  10       1523.65       1786.25       602.21 o                         
   7  -3  10       9688.19      10886.28       899.56 o                         
  -7  -2  10       4641.85       5656.51       872.79 o                         
  -6  -2  10      38054.02      39374.91      1559.18 o                         
  -5  -2  10      17425.38      17342.36       816.33 o                         
  -4  -2  10     192638.06     191463.52      4858.20 o                         
  -3  -2  10      45281.60      43858.62      1181.54 o                         
  -2  -2  10      18514.79      18309.91       589.16 o                         
  -1  -2  10       4479.74       4546.40       400.96 o                         
   0  -2  10       4641.79       4375.66       387.64 o                         
   1  -2  10      85593.82      80411.18      5982.69 o                         
   2  -2  10       2665.70       3060.39       372.17 o                         
   3  -2  10       8073.39       7695.71       415.04 o                         
   4  -2  10       2368.84       2315.25       400.64 o                         
   5  -2  10      85424.75      89580.62      3474.72 o                         
   6  -2  10      29656.23      31958.51      1295.04 o                         
   7  -2  10       1594.92       2501.70      1068.05 o                         
  -7  -1  10       5649.10       5708.49      1309.20 o                         
  -6  -1  10        953.73       1603.76       616.63 o                         
  -5  -1  10       4194.33       4964.83       646.26 o                         
  -4  -1  10          7.47        425.60       384.44 o                         
  -3  -1  10      41157.98      39993.88      1329.22 o                         
  -2  -1  10       6115.72       6452.34       435.43 o                         
  -1  -1  10       1716.28       1640.67       345.40 o                         
   0  -1  10       5015.03       5207.71       446.92 o                         
   1  -1  10        428.70        278.90       317.07 o                         
   2  -1  10      23925.01      22882.88       889.39 o                         
   3  -1  10         94.50        351.92       241.13 o                         
   4  -1  10      12504.17      12116.11       954.40 o                         
   5  -1  10       1363.24       1274.53       448.38 o                         
   6  -1  10       3230.20       2577.30       519.97 o                         
   7  -1  10       7463.22       7326.01      1262.25 o                         
  -7   0  10      30788.71      28633.00      1549.57 o                         
  -6   0  10       3774.53       2793.31       729.28 o                         
  -5   0  10     122826.68     126266.17      2306.26 o                         
  -4   0  10       7361.21       7758.87       635.28 o                         
  -3   0  10       2590.24       2209.78       411.05 o                         
  -2   0  10       2177.93       2033.98       321.81 o                         
  -1   0  10      26459.91      24510.13      1142.56 o                         
   0   0  10      13828.30      13029.17       568.47 o                         
   1   0  10      25878.74      25518.32       722.77 o                         
   2   0  10        492.11        594.93       193.96 o                         
   3   0  10      56288.78      51851.05      3921.57 o                         
   4   0  10      76445.62      71332.65      5942.82 o                         
   5   0  10     132252.39     132490.94      7181.24 o                         
   6   0  10        882.10        656.61       296.87 o                         
   7   0  10      57566.12      56697.30      8206.48 o                         
  -7   1  10      15316.56      14064.18      1489.00 o                         
  -6   1  10       3657.56       4380.59      1407.03 o                         
  -5   1  10      22525.32      21955.85      1298.49 o                         
  -4   1  10      20871.15      21085.59      1052.69 o                         
  -3   1  10      26196.92      24826.13      1056.07 o                         
  -2   1  10      26932.76      25267.10       718.11 o                         
  -1   1  10      11092.27      10177.98       483.52 o                         
   0   1  10       4251.10       3642.22       367.40 o                         
   1   1  10      17588.05      16334.01       621.87 o                         
   2   1  10      26889.41      27443.92      1646.34 o                         
   3   1  10      90320.52      83590.68      6647.39 o                         
   4   1  10        869.08        794.15       307.39 o                         
   5   1  10      34736.43      33027.20      2364.83 o                         
   6   1  10        342.42       1350.03       604.70 o                         
  -7   2  10        742.43        700.10       820.65 o                         
  -6   2  10        954.34       1802.22       719.43 o                         
  -5   2  10       4295.74       4371.52       760.43 o                         
  -4   2  10      36785.80      35544.96      1274.56 o                         
  -3   2  10     105695.50     107250.96      2058.53 o                         
  -2   2  10       6702.54       6805.78       634.28 o                         
  -1   2  10     275620.03     278242.22      5106.80 o                         
   0   2  10      10535.85      10282.20       654.65 o                         
   1   2  10      10729.18      11824.23       779.58 o                         
   2   2  10        117.24        657.57       213.06 o                         
   3   2  10        302.47        368.83       324.79 o                         
   4   2  10      11285.13      10983.09      1056.16 o                         
   5   2  10      14936.14      14428.83      1813.25 o                         
   6   2  10        228.34        499.48       630.20 o                         
  -7   3  10       1300.96       2072.51      1016.74 o                         
  -6   3  10      37104.66      39933.32      1900.18 o                         
  -5   3  10        503.14        575.35       538.57 o                         
  -4   3  10      17945.76      17823.52      1039.54 o                         
  -3   3  10         82.18        222.17       301.58 o                         
  -2   3  10       3542.30       3250.07       541.39 o                         
  -1   3  10      25972.92      28368.58      1005.53 o                         
   0   3  10       9298.96      10550.03       612.52 o                         
   1   3  10       2917.15       2752.32       373.11 o                         
   2   3  10        168.91        374.93       212.22 o                         
   3   3  10       1318.40       1279.21       278.03 o                         
   4   3  10       7813.85       7216.67       905.20 o                         
   5   3  10       2098.29       2301.98       649.75 o                         
   6   3  10          0.36        323.38       601.54 o                         
  -7   4  10       4896.04       3966.59      1595.92 o                         
  -6   4  10      58330.27      59914.42      3386.29 o                         
  -5   4  10      16720.21      18980.70      1308.13 o                         
  -4   4  10       9565.55      10445.64       916.51 o                         
  -3   4  10        275.40        532.99       303.62 o                         
  -2   4  10     116644.33     118823.12      5643.59 o                         
  -1   4  10         58.15        183.51       303.16 o                         
   0   4  10       8027.29       9539.93       530.99 o                         
   1   4  10       3787.56       3889.40       277.37 o                         
   2   4  10        352.54        513.55       197.25 o                         
   3   4  10      13906.47      13178.24      1157.03 o                         
   4   4  10      35878.38      34075.21      4260.25 o                         
   5   4  10       4169.69       4036.75       686.90 o                         
  -7   5  10        961.94       2704.77      1114.16 o                         
  -6   5  10       7097.93       7224.03       992.48 o                         
  -5   5  10       2652.28       2857.96       735.88 o                         
  -4   5  10       8455.88       7828.57       642.73 o                         
  -3   5  10       4279.58       5188.15       563.83 o                         
  -2   5  10      37214.52      38141.07      2597.55 o                         
  -1   5  10      19055.79      19506.49      1035.45 o                         
   0   5  10        129.33         67.54       329.53 o                         
   1   5  10      30324.06      31628.03      1271.26 o                         
   2   5  10        146.72        382.26       207.18 o                         
   3   5  10       2840.42       2644.76       675.00 o                         
   4   5  10      16315.06      15732.53      2540.07 o                         
   5   5  10      15448.18      11080.74      1256.15 o                         
  -6   6  10        753.17        967.19       830.99 o                         
  -5   6  10      29738.44      28928.22      1216.68 o                         
  -4   6  10       3594.21       3262.13       553.76 o                         
  -3   6  10        950.18       1432.18       560.71 o                         
  -2   6  10       1876.39       1767.11       828.80 o                         
  -1   6  10      36996.93      37605.48      2335.92 o                         
   0   6  10      97094.91     102675.19      2794.90 o                         
   1   6  10         89.26        461.68       494.33 o                         
   2   6  10     167848.61     157894.97      9145.66 o                         
   3   6  10       1035.63       1058.29       558.72 o                         
   4   6  10        622.60        282.36       580.47 o                         
  -6   7  10      35680.23      33477.34      1654.87 o                         
  -5   7  10      25193.19      24604.54      1348.76 o                         
  -4   7  10       2476.74       2301.61       748.33 o                         
  -3   7  10      12120.25      14383.27       980.97 o                         
  -2   7  10       1478.99       1625.13       478.78 o                         
  -1   7  10      28080.14      29507.24      1085.55 o                         
   0   7  10        390.40        685.55       505.61 o                         
   1   7  10       9754.33       9973.77       780.42 o                         
   2   7  10      56045.65      52158.29      2889.33 o                         
   3   7  10        468.51       1752.37       656.80 o                         
   4   7  10        766.10       2804.23      1195.81 o                         
  -6   8  10     148636.09     145088.39      5138.48 o                         
  -5   8  10      24545.64      23422.91      1942.70 o                         
  -4   8  10       2797.93       2290.60       660.76 o                         
  -3   8  10       5310.56       6095.99       664.12 o                         
  -2   8  10      45270.88      46835.08      1306.96 o                         
  -1   8  10        970.85        842.29       503.07 o                         
   0   8  10         11.64          0.93       498.04 o                         
   1   8  10      27104.06      30443.90      1117.29 o                         
   2   8  10        487.80        842.34       501.15 o                         
   3   8  10       9655.91       5828.19      1405.92 o                         
  -5   9  10        152.93        243.34       855.06 o                         
  -4   9  10        265.87        433.21       543.02 o                         
  -3   9  10      10414.15      10647.72      1032.77 o                         
  -2   9  10       5793.13       5990.81       520.47 o                         
  -1   9  10        669.33        729.49       621.00 o                         
   0   9  10       5116.41       5627.76       731.94 o                         
   1   9  10      27795.92      27802.42      1176.42 o                         
   2   9  10       3883.04       2205.63       807.51 o                         
  -4  10  10       1423.95          1.04      1112.65 o                         
  -3  10  10        829.38       1148.20       844.55 o                         
  -2  10  10      30626.11      31553.29      2876.84 o                         
  -1  10  10       3087.76       2146.13       643.33 o                         
   0  10  10       5224.00       3735.68       681.04 o                         
   1  10  10      16284.46      18505.18      1611.66 o                         
  -2  11  10      34631.85      33894.03      2564.62 o                         
  -1  11  10      13094.81      10738.84      3290.14 o                         
   1 -17  11       6481.39       6814.28       800.65 o                         
   2 -17  11       1896.28        713.72       788.19 o                         
  -1 -16  11       8590.60       8589.42       718.99 o                         
   0 -16  11       3077.63       2483.06       502.20 o                         
   1 -16  11      18659.32      18173.53       911.31 o                         
   2 -16  11      29252.91      29593.27      1447.78 o                         
   3 -16  11        496.70        258.00       633.24 o                         
   4 -16  11       9955.96       7519.23      1466.02 o                         
  -2 -15  11      20525.60      21332.71      1515.54 o                         
  -1 -15  11      11914.74      11927.64       773.67 o                         
   0 -15  11      56309.60      58817.18      2370.29 o                         
   1 -15  11      42862.60      44490.87      1680.98 o                         
   2 -15  11      23381.05      23824.34       875.94 o                         
   3 -15  11      26915.74      25590.34      1243.34 o                         
   4 -15  11      31225.54      31304.06      2291.56 o                         
   5 -15  11       6379.49       7088.65      1888.68 o                         
  -3 -14  11         76.86        606.65       914.62 o                         
  -2 -14  11      62496.46      65614.95      2009.63 o                         
  -1 -14  11        258.81        740.19       343.22 o                         
   0 -14  11        198.23        476.94       363.07 o                         
   1 -14  11      57304.39      60470.07      1754.45 o                         
   2 -14  11      43958.24      45038.07      1260.23 o                         
   3 -14  11      11885.82      13044.60       871.43 o                         
   4 -14  11       4300.49       3840.24       862.26 o                         
   5 -14  11      14658.28      12656.69       979.95 o                         
  -4 -13  11        907.33       1499.32       833.21 o                         
  -3 -13  11       4297.55       4809.02       556.77 o                         
  -2 -13  11        394.69        751.91       328.58 o                         
  -1 -13  11       2034.79       2261.83       301.68 o                         
   0 -13  11        320.96        720.38       291.69 o                         
   1 -13  11       3387.44       3417.24       363.10 o                         
   2 -13  11      60578.30      62203.95      1287.60 o                         
   3 -13  11         32.70        312.37       366.87 o                         
   4 -13  11         28.39        744.66       414.89 o                         
   5 -13  11       5117.50       4206.52       674.51 o                         
   6 -13  11       5729.75       6589.63      2671.61 o                         
  -4 -12  11         14.58        956.50       674.88 o                         
  -3 -12  11      75638.81      79178.51      1586.76 o                         
  -2 -12  11       7638.76       6875.61       471.14 o                         
  -1 -12  11       6639.92       6555.41       403.32 o                         
   0 -12  11      52923.08      55770.07      1556.03 o                         
   1 -12  11       1716.86       1555.77       255.87 o                         
   2 -12  11      21449.52      22522.19       634.45 o                         
   3 -12  11       3619.97       2745.61       660.01 o                         
   4 -12  11      39800.93      39294.05       913.41 o                         
   5 -12  11      39666.71      40565.54      1725.18 o                         
   6 -12  11       3953.67       3882.70      1508.99 o                         
  -5 -11  11       1727.53       2016.75       829.36 o                         
  -4 -11  11       8219.32       7478.93       707.19 o                         
  -3 -11  11      17411.70      17391.27       917.56 o                         
  -2 -11  11       8893.13       9983.07       506.69 o                         
  -1 -11  11      13231.50      13167.66       489.42 o                         
   0 -11  11       4238.25       4121.44       316.85 o                         
   1 -11  11        649.13       1090.31       385.04 o                         
   2 -11  11      15364.52      15577.25       594.11 o                         
   3 -11  11      32617.72      33611.41       621.23 o                         
   4 -11  11      76482.08      78847.74      1669.89 o                         
   5 -11  11      24937.21      25349.95      1093.24 o                         
   6 -11  11      21981.19      24721.14      2258.47 o                         
  -5 -10  11      23879.48      18666.11      2270.86 o                         
  -4 -10  11      11782.11       9594.05       914.58 o                         
  -3 -10  11     133341.02     126238.67      2837.54 o                         
  -2 -10  11       7587.49       7397.26       511.18 o                         
  -1 -10  11      40749.64      39804.49      2164.20 o                         
   0 -10  11      28154.96      29226.52      1034.61 o                         
   1 -10  11       2669.47       3056.77       406.84 o                         
   2 -10  11       3476.11       3662.77       320.03 o                         
   3 -10  11       1776.21       2796.38       385.59 o                         
   4 -10  11      28117.21      27106.68       885.56 o                         
   5 -10  11      40644.48      42328.29      1168.54 o                         
   6 -10  11       4765.58       4103.51       593.51 o                         
   7 -10  11       1052.62       2022.58       981.65 o                         
  -6  -9  11        241.79       1915.55       998.38 o                         
  -5  -9  11       3381.23       2884.21       545.98 o                         
  -4  -9  11        715.13        609.82       334.60 o                         
  -3  -9  11      23932.23      23106.68      1472.18 o                         
  -2  -9  11      80999.10      87658.87      2985.96 o                         
  -1  -9  11       4722.13       3397.47       748.43 o                         
   0  -9  11      26252.60      23942.30      2345.75 o                         
   1  -9  11        232.60        345.42       257.52 o                         
   2  -9  11        351.47       1051.52       428.14 o                         
   3  -9  11       6351.11       6743.54       435.87 o                         
   4  -9  11         34.28        477.60       268.78 o                         
   5  -9  11      30699.63      33018.95      1015.72 o                         
   6  -9  11       2367.92       1813.80       550.17 o                         
   7  -9  11       8756.47       9893.43       935.18 o                         
  -6  -8  11       2056.74       1293.11       674.40 o                         
  -5  -8  11      42916.81      41698.23      1623.18 o                         
  -4  -8  11        642.48        475.51       349.95 o                         
  -3  -8  11         83.95        503.75       312.83 o                         
  -2  -8  11        568.39        454.99       282.74 o                         
  -1  -8  11      33618.13      34617.15      1133.87 o                         
   0  -8  11     195152.44     194931.22      3641.79 o                         
   1  -8  11      53784.18      52093.05      1655.61 o                         
   2  -8  11      11298.71      11113.92       533.08 o                         
   3  -8  11     120366.27     118644.08      2661.85 o                         
   4  -8  11         23.61         71.52       289.27 o                         
   5  -8  11      22878.53      26395.74       873.53 o                         
   6  -8  11      17753.43      18360.34       758.43 o                         
   7  -8  11      30927.55      28334.11      1798.72 o                         
  -6  -7  11       2470.03       1869.56       575.16 o                         
  -5  -7  11      15708.40      14188.05       742.50 o                         
  -4  -7  11       6690.95       6000.57       564.74 o                         
  -3  -7  11       2116.20       2346.38       299.42 o                         
  -2  -7  11      20862.09      19506.80      1309.24 o                         
  -1  -7  11      44990.43      44873.42      1481.62 o                         
   0  -7  11       9638.23      10160.64       756.04 o                         
   1  -7  11        704.40        806.12       288.49 o                         
   2  -7  11        304.38        716.44       437.03 o                         
   3  -7  11       3912.11       4259.98       403.62 o                         
   4  -7  11      10960.55      11449.05       574.66 o                         
   5  -7  11      14466.13      14501.70       951.15 o                         
   6  -7  11        104.48        617.77       340.62 o                         
   7  -7  11      47209.54      48029.74      1618.37 o                         
  -7  -6  11       6269.18       4524.05       950.62 o                         
  -6  -6  11      21450.53      21570.09      1152.28 o                         
  -5  -6  11      61881.62      56759.64      2185.70 o                         
  -4  -6  11       7145.95       6912.87       570.20 o                         
  -3  -6  11       6386.91       6040.69       591.22 o                         
  -2  -6  11       9458.66       8950.08       872.67 o                         
  -1  -6  11       3411.59       3367.78       453.11 o                         
   0  -6  11     122828.72     130565.70      6703.70 o                         
   1  -6  11       1779.55       1518.87       304.85 o                         
   2  -6  11      70387.57      69211.35      4627.93 o                         
   3  -6  11      25665.04      24554.12      1389.82 o                         
   4  -6  11      34710.27      36247.67      1224.26 o                         
   5  -6  11      24467.51      25823.69       818.01 o                         
   6  -6  11        157.13        184.08       417.13 o                         
   7  -6  11       5272.83       5645.94       864.36 o                         
  -7  -5  11       2130.05       2029.90       687.92 o                         
  -6  -5  11      14646.41      13151.84       854.50 o                         
  -5  -5  11       3107.61       2492.30       459.53 o                         
  -4  -5  11       6988.26       7571.99       312.43 o                         
  -3  -5  11      23178.44      22606.65       831.97 o                         
  -2  -5  11        147.40        764.81       291.45 o                         
  -1  -5  11       2203.62       2137.48       454.71 o                         
   0  -5  11      15923.84      16847.18       927.58 o                         
   1  -5  11      82771.06      83634.78      2484.78 o                         
   2  -5  11       1059.45       1162.74       355.58 o                         
   3  -5  11      10631.91       9901.03       799.33 o                         
   4  -5  11       1875.90       2016.91       352.30 o                         
   5  -5  11       1102.66        925.70       393.10 o                         
   6  -5  11       2278.03       2650.38       515.47 o                         
   7  -5  11       4804.35       4717.64      1019.07 o                         
  -7  -4  11       5407.75       6329.11       813.55 o                         
  -6  -4  11     116968.24     116388.66      4264.91 o                         
  -5  -4  11      28386.44      28209.18      1103.67 o                         
  -4  -4  11       2149.31       1337.98       396.70 o                         
  -3  -4  11       6831.09       6736.18       411.14 o                         
  -2  -4  11      24884.52      24636.49      1486.61 o                         
  -1  -4  11      14982.42      14023.31       947.86 o                         
   0  -4  11      17280.37      18499.12      1029.41 o                         
   1  -4  11       7300.84       6218.10       686.51 o                         
   2  -4  11     120014.10     126164.07      4284.55 o                         
   3  -4  11     153086.02     156079.78      1716.57 o                         
   4  -4  11      65164.03      68504.86      1779.76 o                         
   5  -4  11       5342.97       5257.08       672.36 o                         
   6  -4  11     103453.75     108231.77      2285.43 o                         
   7  -4  11       3891.99       3989.45       778.34 o                         
  -7  -3  11         94.68        418.95       862.33 o                         
  -6  -3  11       7116.46       6506.33       688.60 o                         
  -5  -3  11      17112.96      15524.96       809.15 o                         
  -4  -3  11       5535.12       5482.39       546.79 o                         
  -3  -3  11      14465.87      13910.94       595.27 o                         
  -2  -3  11       6951.23       7242.27       427.73 o                         
  -1  -3  11      20427.25      20003.80      1273.14 o                         
   0  -3  11      19467.04      17829.79      1079.56 o                         
   1  -3  11      33499.15      30423.16      2565.03 o                         
   2  -3  11      85197.27      88515.96      3472.13 o                         
   3  -3  11          7.95        391.76       163.60 o                         
   4  -3  11       5574.66       6075.56       821.55 o                         
   5  -3  11       1686.68       1889.17       500.08 o                         
   6  -3  11         22.44       1379.27       606.15 o                         
   7  -3  11      15046.31      15277.74      2626.95 o                         
  -7  -2  11        706.92       3405.78       991.61 o                         
  -6  -2  11      11304.68      12053.11       846.78 o                         
  -5  -2  11      16047.27      15731.79       890.54 o                         
  -4  -2  11      37339.29      34967.77      1899.07 o                         
  -3  -2  11      48893.80      47094.94      1289.90 o                         
  -2  -2  11     193914.88     194235.38      6258.28 o                         
  -1  -2  11      13220.10      13364.67       629.73 o                         
   0  -2  11       1384.48       1720.35       367.96 o                         
   1  -2  11        726.98        668.84       376.40 o                         
   2  -2  11       2463.25       2368.00       453.79 o                         
   3  -2  11      28770.12      27695.29      1929.08 o                         
   4  -2  11       2061.38       1856.38       309.54 o                         
   5  -2  11      11698.04      11746.71       791.80 o                         
   6  -2  11        266.22       1026.82       557.47 o                         
   7  -2  11      61712.67      59871.34      4847.15 o                         
  -7  -1  11      24808.02      25875.41      1928.79 o                         
  -6  -1  11      11894.03      12702.32       880.04 o                         
  -5  -1  11      24709.63      23178.31      1056.57 o                         
  -4  -1  11        100.70       1237.21       447.15 o                         
  -3  -1  11       3771.63       3955.59       562.83 o                         
  -2  -1  11      11505.11      11652.57       510.38 o                         
  -1  -1  11       6558.47       6425.76       468.28 o                         
   0  -1  11      38328.30      35814.36      1037.93 o                         
   1  -1  11        175.10        510.61       362.72 o                         
   2  -1  11       6695.19       6504.41       554.72 o                         
   3  -1  11        288.76       1094.91       372.68 o                         
   4  -1  11      25301.37      26387.59      1829.99 o                         
   5  -1  11       3730.97       3079.49       586.77 o                         
   6  -1  11          4.22        122.58       468.55 o                         
   7  -1  11       1913.26          1.04      1197.82 o                         
  -7   0  11      65902.84      65346.81      2716.24 o                         
  -6   0  11       1461.82       1368.21       831.95 o                         
  -5   0  11      25180.47      24761.41      1206.48 o                         
  -4   0  11       6844.22       6506.15       559.22 o                         
  -3   0  11     206571.70     209929.73      3394.23 o                         
  -2   0  11      10359.87      10223.87       524.53 o                         
  -1   0  11       1512.82       1856.82       483.52 o                         
   0   0  11       2342.38       3017.26       362.84 o                         
   1   0  11        681.62        991.75       255.62 o                         
   2   0  11      21679.88      20970.40      1205.74 o                         
   3   0  11      32389.75      29683.41      2174.28 o                         
   4   0  11      11555.03      10979.57       891.89 o                         
   5   0  11      55908.43      53220.18      5136.55 o                         
   6   0  11      42954.19      43537.99      2340.70 o                         
  -7   1  11       4566.69       3826.82       981.53 o                         
  -6   1  11         64.85       1155.73       746.90 o                         
  -5   1  11      19989.16      20646.41      1075.19 o                         
  -4   1  11         40.64        621.11       387.77 o                         
  -3   1  11      22338.50      21830.08      1002.59 o                         
  -2   1  11      31547.63      31166.27       988.39 o                         
  -1   1  11        332.32        215.23       220.38 o                         
   0   1  11      39369.72      36235.14       977.39 o                         
   1   1  11        326.06        624.30       247.39 o                         
   2   1  11       5327.47       5880.34       581.66 o                         
   3   1  11      24378.12      21949.63      1626.30 o                         
   4   1  11      32923.54      30703.57      2757.45 o                         
   5   1  11      48750.68      48416.87      4225.82 o                         
   6   1  11       2539.25       2521.42       719.31 o                         
  -7   2  11        727.18       2218.74      1334.48 o                         
  -6   2  11        925.78       1457.23       881.19 o                         
  -5   2  11       6810.45       6891.12       834.73 o                         
  -4   2  11       3168.59       2476.56       625.97 o                         
  -3   2  11        328.96        498.95       296.37 o                         
  -2   2  11      52018.89      49600.97      1052.23 o                         
  -1   2  11      86461.82      83868.17      2582.03 o                         
   0   2  11      28256.45      29004.17      1070.16 o                         
   1   2  11     206519.25     202791.91      6740.49 o                         
   2   2  11       2839.38       2511.83       300.86 o                         
   3   2  11       2820.44       2576.30       420.50 o                         
   4   2  11        316.48        552.17       303.74 o                         
   5   2  11       1987.42       1017.11       499.05 o                         
   6   2  11        736.25       1104.92       765.93 o                         
  -7   3  11      46898.60      53456.56      3073.83 o                         
  -6   3  11      13094.52      12871.86      1158.87 o                         
  -5   3  11       5528.77       7318.28       890.80 o                         
  -4   3  11      27533.16      29226.67      1299.89 o                         
  -3   3  11        343.12        922.74       341.38 o                         
  -2   3  11      27971.92      26322.55      1111.47 o                         
  -1   3  11      10117.82      10100.59       481.01 o                         
   0   3  11        904.10       1050.22       312.80 o                         
   1   3  11      62756.59      61068.56      1641.61 o                         
   2   3  11         14.49        318.97       219.02 o                         
   3   3  11       3179.04       3122.08       331.94 o                         
   4   3  11        326.64        423.56       476.59 o                         
   5   3  11       2199.15       1514.25       586.62 o                         
  -7   4  11     145875.30     155692.80      5849.54 o                         
  -6   4  11       1998.39       3136.19      1090.76 o                         
  -5   4  11      19412.76      22302.35      1219.83 o                         
  -4   4  11      65487.37      64867.77      1936.51 o                         
  -3   4  11      36388.45      36347.59      2040.12 o                         
  -2   4  11       9050.99       8575.73       657.50 o                         
  -1   4  11       1487.29        720.86       369.00 o                         
   0   4  11     102203.81     108311.13      2562.83 o                         
   1   4  11       1392.74       1316.15       252.71 o                         
   2   4  11      16231.89      15814.28       754.10 o                         
   3   4  11       2364.46       1969.59       369.13 o                         
   4   4  11       7321.54       6429.57       650.24 o                         
   5   4  11       7997.07       7849.36      1510.46 o                         
  -6   5  11        825.85       1469.72       906.83 o                         
  -5   5  11         61.90        651.06       733.66 o                         
  -4   5  11      13015.78      14082.33       866.21 o                         
  -3   5  11       2368.83       2264.98       540.14 o                         
  -2   5  11       3133.51       3570.82       547.43 o                         
  -1   5  11         90.49        513.32       471.33 o                         
   0   5  11      29425.43      33798.89      1776.52 o                         
   1   5  11      15311.59      15644.54       902.64 o                         
   2   5  11       3913.06       4040.42       409.24 o                         
   3   5  11      18079.98      15132.57      1903.27 o                         
   4   5  11       2420.95       2223.88       589.85 o                         
  -6   6  11       7451.25       7099.27      1614.50 o                         
  -5   6  11       1323.66       2578.52       884.10 o                         
  -4   6  11       6565.49       8378.39      1092.35 o                         
  -3   6  11      14336.99      12662.89       879.75 o                         
  -2   6  11      11600.22      11375.69       952.70 o                         
  -1   6  11       6934.94       7220.70       700.06 o                         
   0   6  11       6635.54       6169.81       481.00 o                         
   1   6  11      17379.08      19037.87       863.82 o                         
   2   6  11      60154.09      56281.57      2283.86 o                         
   3   6  11      13156.27      13632.84       887.28 o                         
   4   6  11      94450.64      92446.23      3538.55 o                         
  -5   7  11       3021.02       2149.33       773.29 o                         
  -4   7  11      37725.37      40579.99      2105.86 o                         
  -3   7  11      40287.14      40048.14      2588.80 o                         
  -2   7  11      12449.05      13510.29       930.45 o                         
  -1   7  11       2082.84       2147.92       439.86 o                         
   0   7  11        281.52       1137.80       518.13 o                         
   1   7  11      30399.15      34214.32      1008.70 o                         
   2   7  11      12387.38      11446.50       767.96 o                         
   3   7  11       3385.15       3430.93       907.39 o                         
  -5   8  11       4841.18       4250.11      1212.90 o                         
  -4   8  11     145372.02     147873.19      7430.44 o                         
  -3   8  11      20810.25      21965.48      1382.57 o                         
  -2   8  11       9692.35      10250.97       705.30 o                         
  -1   8  11       3384.12       3551.17       641.83 o                         
   0   8  11      41691.33      43970.93      1395.84 o                         
   1   8  11       1863.00       2416.88       617.17 o                         
   2   8  11       1931.78       3599.38      1517.09 o                         
  -4   9  11         21.57        377.19       956.22 o                         
  -3   9  11       7092.47       5528.78      1002.03 o                         
  -2   9  11       4573.24       5589.04       978.87 o                         
  -1   9  11       6565.20       6916.48       991.59 o                         
   0   9  11       4001.44       3157.37       667.67 o                         
   1   9  11       9176.96       9699.49      1520.90 o                         
  -2  10  11       3605.15       2123.52      1108.62 o                         
  -1  10  11       4951.82       4230.62       852.48 o                         
  -1 -16  12       8050.86       8279.55      1098.92 o                         
   0 -16  12       4604.51       4399.01       657.40 o                         
   1 -16  12      16527.25      17771.63       832.22 o                         
   2 -16  12       4563.25       4629.80       749.73 o                         
   3 -16  12      47117.18      45209.54      2154.52 o                         
  -2 -15  12      27499.50      30722.23      1522.64 o                         
  -1 -15  12         48.18        681.23       466.76 o                         
   0 -15  12       8328.90       9353.18       622.97 o                         
   1 -15  12      15107.35      16610.50       909.41 o                         
   2 -15  12      33958.67      36969.14      1286.29 o                         
   3 -15  12      29485.38      30159.44      1483.77 o                         
   4 -15  12      27975.63      25545.62      2613.75 o                         
  -3 -14  12       4144.67       2462.62       960.57 o                         
  -2 -14  12      32746.41      33223.56      1612.72 o                         
  -1 -14  12       2026.90       2318.95       423.27 o                         
   0 -14  12      17920.39      18480.90       732.22 o                         
   1 -14  12        194.21        277.38       318.07 o                         
   2 -14  12       1529.83       1891.89       354.05 o                         
   3 -14  12      20939.83      21303.43      1105.83 o                         
   4 -14  12      29579.83      28569.20      1056.29 o                         
   5 -14  12       1564.05       2102.42      1122.36 o                         
  -4 -13  12      24090.17      28448.18      2347.13 o                         
  -3 -13  12      43793.01      44326.46      2300.96 o                         
  -2 -13  12        409.27        748.90       370.19 o                         
  -1 -13  12       1033.13       2033.46       816.42 o                         
   0 -13  12       2752.20       2772.11       421.40 o                         
   1 -13  12       3878.58       4320.82       412.68 o                         
   2 -13  12        591.14        940.90       219.38 o                         
   3 -13  12       6823.92       6673.76       596.78 o                         
   4 -13  12      34371.35      35458.34      1507.04 o                         
   5 -13  12        101.21        383.15      1080.63 o                         
  -4 -12  12        250.88       1073.41       717.55 o                         
  -3 -12  12       2217.35       1953.27       549.48 o                         
  -2 -12  12      10459.72      10403.23       548.81 o                         
  -1 -12  12     106516.06     112730.93      2545.04 o                         
   0 -12  12       3998.13       4046.80       714.91 o                         
   1 -12  12       6765.55       6158.47       446.77 o                         
   2 -12  12      58678.04      58245.87      1677.30 o                         
   3 -12  12       2906.26       2906.22       667.47 o                         
   4 -12  12      22634.45      22259.26      1150.05 o                         
   5 -12  12      11708.61      11652.00       938.32 o                         
   6 -12  12      56365.82      52857.59      6390.63 o                         
  -5 -11  12       5549.32       4426.11      1480.39 o                         
  -4 -11  12       3830.44       3613.05       805.20 o                         
  -3 -11  12       1496.39       2558.23       577.09 o                         
  -2 -11  12      27625.62      27973.19       837.60 o                         
  -1 -11  12      12941.22      13212.29       836.29 o                         
   0 -11  12       3040.38       2705.02       449.42 o                         
   1 -11  12       5821.25       6328.20       517.81 o                         
   2 -11  12         17.93        427.79       346.91 o                         
   3 -11  12       2530.63       1372.23       391.20 o                         
   4 -11  12      12289.64      13018.82       788.95 o                         
   5 -11  12       6038.64       5937.61       449.04 o                         
   6 -11  12      30300.97      28656.66      1476.67 o                         
  -5 -10  12       2667.85       1191.14       620.95 o                         
  -4 -10  12      12669.34      11675.15       816.97 o                         
  -3 -10  12      12202.08      13909.08       864.09 o                         
  -2 -10  12       1377.03       1744.24       423.48 o                         
  -1 -10  12      65955.63      68576.97      1296.31 o                         
   0 -10  12       4928.12       5017.64       442.90 o                         
   1 -10  12      71893.00      74631.94      2797.51 o                         
   2 -10  12      26945.17      27232.55      1486.45 o                         
   3 -10  12       3237.20       2772.13       408.97 o                         
   4 -10  12       6738.57       6306.16       605.08 o                         
   5 -10  12       1231.60       1407.54       570.73 o                         
   6 -10  12       4536.93       4463.80      1032.22 o                         
  -6  -9  12       5020.69       5846.88      1526.96 o                         
  -5  -9  12        199.93        638.19       429.55 o                         
  -4  -9  12      21711.69      21272.23       904.14 o                         
  -3  -9  12      14905.82      15127.69       933.56 o                         
  -2  -9  12         23.56        960.10       501.19 o                         
  -1  -9  12      56324.41      56103.11      1292.93 o                         
   0  -9  12      90653.41      91856.35      3090.90 o                         
   1  -9  12        282.38        697.40       292.62 o                         
   2  -9  12       7861.79       7293.58       603.86 o                         
   3  -9  12       9673.58       9100.29       555.90 o                         
   4  -9  12       4493.29       4434.44       507.59 o                         
   5  -9  12        263.20        585.66       387.18 o                         
   6  -9  12        129.08        998.36       554.47 o                         
   7  -9  12       9482.46       9305.46      1260.95 o                         
  -6  -8  12      27888.97      25321.79      1743.32 o                         
  -5  -8  12       4299.37       4290.68       446.67 o                         
  -4  -8  12       7728.33       7651.72       552.22 o                         
  -3  -8  12      51022.39      47732.25      1771.00 o                         
  -2  -8  12        314.35        562.52       413.45 o                         
  -1  -8  12       3050.88       2636.38       694.70 o                         
   0  -8  12      11413.63       9145.76      1489.13 o                         
   1  -8  12      65105.36      63359.45      4523.34 o                         
   2  -8  12     140998.80     139234.97      3400.35 o                         
   3  -8  12      13108.32      14082.03      1097.40 o                         
   4  -8  12      12320.40      11518.00       821.07 o                         
   5  -8  12     104768.84     112961.20      2601.42 o                         
   6  -8  12         29.63        505.20       463.53 o                         
   7  -8  12       9857.93       8017.78      1173.26 o                         
  -6  -7  12      15848.98      12241.64      1056.31 o                         
  -5  -7  12        579.30       1573.03       493.88 o                         
  -4  -7  12      12022.51      11295.12      1160.02 o                         
  -3  -7  12       5086.80       5208.06       522.24 o                         
  -2  -7  12      16600.45      14717.08      1440.79 o                         
  -1  -7  12        401.92        443.34       400.22 o                         
   0  -7  12      15097.92      15166.07       798.24 o                         
   1  -7  12      75888.62      78778.73      1528.43 o                         
   2  -7  12       1157.43       1401.05       367.11 o                         
   3  -7  12        868.03        838.20       273.72 o                         
   4  -7  12       1807.80       1992.85       417.66 o                         
   5  -7  12         61.29        137.19       412.59 o                         
   6  -7  12       9526.40      11062.20       736.63 o                         
   7  -7  12       7431.21       5973.35      1454.46 o                         
  -6  -6  12       8053.97       8474.04      1193.99 o
[truncated: 98,173 more chars]
